# Supplementary material for: Nationwide registry of sepsis patients in Japan focused on disseminated intravascular coagulation 2011–2013
Source: Sci Data. 2018 Dec 11;5:180243. doi: 10.1038/sdata.2018.243 (PMC6289115; doi:10.1038/sdata.2018.243)
Supplement: Supplementary file 1 [file sdata2018243-isa1.zip]

Archive with 3 entries (3 files):
- i_Investigation.txt
- s_Hayakawa263B_study.txt
- a_Hayakawa263B_assay.txt
