# Supplementary material for: Nationwide registry of sepsis patients in Japan focused on disseminated intravascular coagulation 2011–2013
Source: Sci Data. 2018 Dec 11;5:180243. doi: 10.1038/sdata.2018.243 (PMC6289115; doi:10.1038/sdata.2018.243)
Supplement: Supplementary file 1 [file sdata2018243-isa1.zip › i_Investigation.txt]

# Investigation File generated for Scientific Data with Investigation File Authoring Tool version 0.1.0 on 24/09/2018 - This metadata file is CC0
ONTOLOGY SOURCE REFERENCE
Term Source Name	NCBITAXON	GAZ	EFO	ERO	NIFDYS	OBI	NCIT	BAO
Term Source File	http://data.bioontology.org/ontologies/NCBITAXON	http://data.bioontology.org/ontologies/GAZ	http://data.bioontology.org/ontologies/EFO	http://data.bioontology.org/ontologies/ERO	http://data.bioontology.org/ontologies/NIFDYS	http://data.bioontology.org/ontologies/OBI	http://data.bioontology.org/ontologies/NCIT	http://data.bioontology.org/ontologies/BAO
Term Source Version	2016AB	$Revision: 1.512 $	2.99	2013-08-02	1.5 (December, 2012)	2014-08-18	17.06d	2.0
Term Source Description	National Center for Biotechnology Information (NCBI) Organismal Classification	Gazetteer	Experimental Factor Ontology	Eagle-I Research Resource Ontology	Neuroscience Information Framework (NIF) Dysfunction Ontlogy	Ontology for Biomedical Investigations	National Cancer Institute Thesaurus	BioAssay Ontology
INVESTIGATION
Investigation Identifier
Investigation Title
Investigation Description
Investigation Submission Date
Investigation Public Release Date
INVESTIGATION PUBLICATIONS
Investigation PubMed ID
Investigation Publication DOI
Investigation Publication Author List
Investigation Publication Title
Investigation Publication Status
Investigation Publication Status Term Accession Number
Investigation Publication Status Term Source REF
INVESTIGATION CONTACTS
Investigation Person Last Name
Investigation Person Mid Initials
Investigation Person First Name
Investigation Person Address
Investigation Person Phone
Investigation Person Fax
Investigation Person Email
Investigation Person Affiliation
Investigation Person Roles
Investigation Person Roles Term Accession Number
Investigation Person Roles Term Source REF
STUDY
Study Identifier	10.1038/sdata.2018.243
Study Title	Nationwide registry of sepsis patients in Japan focused on disseminated intravascular coagulation 2011–2013
Study Submission Date	29/05/2018
Study Public Release Date	11/12/2018
Study Description	http://www.nature.com/articles/sdata2018243#abstract
Study File Name	s_Hayakawa263B_study.txt
Comment[Subject Keywords]	//;//;//
Comment[Manuscript Licence]	CC BY-4.0
Comment[Experimental Metadata Licence]	CC0
Comment[Supplementary Information File Name]	
Comment[Supplementary Information File Type]	x-zip-compressed
Comment[Supplementary Information File URL]	http://www.nature.com/articles/sdata2018243#supplementary-information
Comment[Data Repository]	figshare
Comment[Data Record Accession]	doi:10.6084/m9.figshare.c.4106036
Comment[Data Record URI]	https://doi.org/10.6084/m9.figshare.c.4106036
STUDY DESIGN DESCRIPTORS
Study Design Type	observational design	data integration objective
Study Design Type Term Accession Number	http://www.ebi.ac.uk/efo/EFO_0000629	ERO:0100092
Study Design Type Term Source REF	EFO	ERO
STUDY PUBLICATIONS
Study PubMed ID	""	""	""	""	""	""	""	""	""	""	""	""	""
Study Publication DOI	doi:10.1186/s40560-016-0169-9	 doi:10.1177/1076029618757346	doi:10.1097/SHK.0000000000001148	doi:10.1177/1076029618755948	doi:10.1016/j.thromres.2017.11.023	doi:10.1016/j.thromres.2017.12.022	doi:10.1160/TH15-12-0987	doi:10.1097/SHK.0000000000000727	doi:10.1186/s13054-016-1415-1	doi:10.1002/ams2.326	doi:10.1002/ams2.296	doi:10.1186/s13054-017-1712-3	doi:10.1186/s13054-017-1764-4
Study Publication Author List	""	""	""	""	""	""	""	""	""	""	""	""	""
Study Publication Title	""	""	""	""	""	""	""	""	""	""	""	""	""
Study Publication Status	published	published	published	published	published	published	published	published	published	published	published	published	published
Study Publication Status Term Accession Number													
Study Publication Status Term Source REF													
STUDY FACTORS
Study Factor Name	age	sex	weight	apache ii score
Study Factor Type	age	biological sex	body weight	Clinical Evaluation
Study Factor Type Term Accession Number	PATO:0000011	PATO:0000047	http://www.ebi.ac.uk/efo/EFO_0004338	NCIT:C124351
Study Factor Type Term Source REF	NIFDYS	OBI	EFO	NCIT
STUDY ASSAYS
Study Assay Measurement Type	bacterial infectious disease
Study Assay Measurement Type Term Accession Number	DOID:104
Study Assay Measurement Type Term Source REF	BAO
Study Assay Technology Type	digital curation
Study Assay Technology Type Term Accession Number	OBI:0302914
Study Assay Technology Type Term Source REF	OBI
Study Assay Technology Platform	""
Study Assay File Name	a_Hayakawa263B_assay.txt
STUDY PROTOCOLS
Study Protocol Name	patient data collection	diagnosis and treatment data collection
Study Protocol Type	selection	data collection method
Study Protocol Type Term Accession Number	OBI:0001928	ERO:0001932
Study Protocol Type Term Source REF	OBI	ERO
Study Protocol Description		
Study Protocol URI	""	""
Study Protocol Version		
Study Protocol Parameters Name	""	""
Study Protocol Parameters Name Term Accession Number	""	""
Study Protocol Parameters Name Term Source REF	""	""
Study Protocol Components Name	""	""
Study Protocol Components Type	""	""
Study Protocol Components Type Term Accession Number	""	""
Study Protocol Components Type Term Source REF	""	""
STUDY CONTACTS
Study Person Last Name	Hayakawa	Yamakawa	Saito	Uchino	Kudo	Iizuka	Sanui	Takimoto	Mayumi
Study Person First Name	Mineji	Kazuma	Shinjiro	Shigehiko	Daisuke	Yusuke	Masamitsu	Kohei	Toshihiko
Study Person Mid Initials									
Study Person Email	mineji@dream.com	""	""	""	""	""	""	""	""
Study Person Phone									
Study Person Fax									
Study Person Address									
Study Person Affiliation	Emergency and Critical Care Center, Hokkaido University Hospital, Sapporo, 060-8648 Japan	Division of Trauma and Surgical Critical Care, Osaka General Medical Center, Osaka, 565-0871 Japan	Intensive Care Unit, Department of Anesthesiology, Jikei University School of Medicine, Tokyo, 105-8471 Japan	Intensive Care Unit, Department of Anesthesiology, Jikei University School of Medicine, Tokyo, 105-8471 Japan	Division of Emergency and Critical Care Medicine, Tohoku University Graduate School of Medicine, Sendai, 980-8574 Japan	Department of Anesthesiology and Critical Care Medicine, Jichi Medical University Saitama Medical Center, Saitama, 330-8503 Japan	Department of Anesthesiology and Critical Care Medicine, Jichi Medical University Saitama Medical Center, Saitama, 330-8503 Japan	Department of Anesthesiology and Intensive Care Medicine, Osaka University Graduate School of Medicine, Osaka, 565-0871 Japan	Department of Emergency Medicine, University of Occupational and Environmental Health, Kitakyuusyu, 807-8556 Japan
Study Person Roles									
Study Person Roles Term Accession Number									
Study Person Roles Term Source REF									
Comment[Study Person ORCID]									
Comment[Funder]									
Comment[FundRef ID]									
Comment[Funder Term Source REF]									
Comment[Grant Identifier]									
