# Supplementary material for: Nationwide registry of sepsis patients in Japan focused on disseminated intravascular coagulation 2011–2013
Source: Sci Data. 2018 Dec 11;5:180243. doi: 10.1038/sdata.2018.243 (PMC6289115; doi:10.1038/sdata.2018.243)
Supplement: Supplementary file 1 [file sdata2018243-isa1.zip › s_Hayakawa263B_study.txt]

Source Name	Characteristics[organism]	Term Source REF	Term Accession Number	Characteristics[geographical location]	Term Source REF	Term Accession Number	Protocol REF	Sample Name	Factor Value[age]	Factor Value[sex]	Factor Value[weight]	Factor Value[apache ii score]
intensive care units of 40 institutions throughout Japan	Homo sapiens	NCBITAXON	NCBITaxon:9606	Japan	GAZ	GAZ:00002747	patient data collection	record for patient with paiid 252	69	M	59	17
intensive care units of 40 institutions throughout Japan	Homo sapiens	NCBITAXON	NCBITaxon:9606	Japan	GAZ	GAZ:00002747	patient data collection	record for patient with paiid 463	77	M	45	32
intensive care units of 40 institutions throughout Japan	Homo sapiens	NCBITAXON	NCBITaxon:9606	Japan	GAZ	GAZ:00002747	patient data collection	record for patient with paiid 485	82	M	50	29
intensive care units of 40 institutions throughout Japan	Homo sapiens	NCBITAXON	NCBITaxon:9606	Japan	GAZ	GAZ:00002747	patient data collection	record for patient with paiid 628	50	M	72	25
intensive care units of 40 institutions throughout Japan	Homo sapiens	NCBITAXON	NCBITaxon:9606	Japan	GAZ	GAZ:00002747	patient data collection	record for patient with paiid 638	54	M	64	7
intensive care units of 40 institutions throughout Japan	Homo sapiens	NCBITAXON	NCBITaxon:9606	Japan	GAZ	GAZ:00002747	patient data collection	record for patient with paiid 646	84	F	54	36
intensive care units of 40 institutions throughout Japan	Homo sapiens	NCBITAXON	NCBITaxon:9606	Japan	GAZ	GAZ:00002747	patient data collection	record for patient with paiid 656	75	M	48.5	27
intensive care units of 40 institutions throughout Japan	Homo sapiens	NCBITAXON	NCBITaxon:9606	Japan	GAZ	GAZ:00002747	patient data collection	record for patient with paiid 704	79	F	48	23
intensive care units of 40 institutions throughout Japan	Homo sapiens	NCBITAXON	NCBITaxon:9606	Japan	GAZ	GAZ:00002747	patient data collection	record for patient with paiid 989	37	M	50.5	16
intensive care units of 40 institutions throughout Japan	Homo sapiens	NCBITAXON	NCBITaxon:9606	Japan	GAZ	GAZ:00002747	patient data collection	record for patient with paiid 1024	70	M	48	20
intensive care units of 40 institutions throughout Japan	Homo sapiens	NCBITAXON	NCBITaxon:9606	Japan	GAZ	GAZ:00002747	patient data collection	record for patient with paiid 1033	56	F	57	19
intensive care units of 40 institutions throughout Japan	Homo sapiens	NCBITAXON	NCBITaxon:9606	Japan	GAZ	GAZ:00002747	patient data collection	record for patient with paiid 1133	64	M	40	49
intensive care units of 40 institutions throughout Japan	Homo sapiens	NCBITAXON	NCBITaxon:9606	Japan	GAZ	GAZ:00002747	patient data collection	record for patient with paiid 1268	45	M	57.8	6
intensive care units of 40 institutions throughout Japan	Homo sapiens	NCBITAXON	NCBITaxon:9606	Japan	GAZ	GAZ:00002747	patient data collection	record for patient with paiid 1315	27	F	17	27
intensive care units of 40 institutions throughout Japan	Homo sapiens	NCBITAXON	NCBITaxon:9606	Japan	GAZ	GAZ:00002747	patient data collection	record for patient with paiid 1317	61	M	77	10
intensive care units of 40 institutions throughout Japan	Homo sapiens	NCBITAXON	NCBITaxon:9606	Japan	GAZ	GAZ:00002747	patient data collection	record for patient with paiid 1512	31	F	43	20
intensive care units of 40 institutions throughout Japan	Homo sapiens	NCBITAXON	NCBITaxon:9606	Japan	GAZ	GAZ:00002747	patient data collection	record for patient with paiid 1544	70	M	56	24
intensive care units of 40 institutions throughout Japan	Homo sapiens	NCBITAXON	NCBITaxon:9606	Japan	GAZ	GAZ:00002747	patient data collection	record for patient with paiid 1584	52	F	120	5
intensive care units of 40 institutions throughout Japan	Homo sapiens	NCBITAXON	NCBITaxon:9606	Japan	GAZ	GAZ:00002747	patient data collection	record for patient with paiid 1697	86	M	50	26
intensive care units of 40 institutions throughout Japan	Homo sapiens	NCBITAXON	NCBITaxon:9606	Japan	GAZ	GAZ:00002747	patient data collection	record for patient with paiid 1735	88	F	40	14
intensive care units of 40 institutions throughout Japan	Homo sapiens	NCBITAXON	NCBITaxon:9606	Japan	GAZ	GAZ:00002747	patient data collection	record for patient with paiid 1743	49	M	70	16
intensive care units of 40 institutions throughout Japan	Homo sapiens	NCBITAXON	NCBITaxon:9606	Japan	GAZ	GAZ:00002747	patient data collection	record for patient with paiid 1755	64	M	71	26
intensive care units of 40 institutions throughout Japan	Homo sapiens	NCBITAXON	NCBITaxon:9606	Japan	GAZ	GAZ:00002747	patient data collection	record for patient with paiid 2022	79	F	46	14
intensive care units of 40 institutions throughout Japan	Homo sapiens	NCBITAXON	NCBITaxon:9606	Japan	GAZ	GAZ:00002747	patient data collection	record for patient with paiid 2030	41	M	60	14
intensive care units of 40 institutions throughout Japan	Homo sapiens	NCBITAXON	NCBITaxon:9606	Japan	GAZ	GAZ:00002747	patient data collection	record for patient with paiid 2042	89	F		20
intensive care units of 40 institutions throughout Japan	Homo sapiens	NCBITAXON	NCBITaxon:9606	Japan	GAZ	GAZ:00002747	patient data collection	record for patient with paiid 2083	67	M	52	17
intensive care units of 40 institutions throughout Japan	Homo sapiens	NCBITAXON	NCBITaxon:9606	Japan	GAZ	GAZ:00002747	patient data collection	record for patient with paiid 2138	74	M		26
intensive care units of 40 institutions throughout Japan	Homo sapiens	NCBITAXON	NCBITaxon:9606	Japan	GAZ	GAZ:00002747	patient data collection	record for patient with paiid 2291	75	F	55.8	31
intensive care units of 40 institutions throughout Japan	Homo sapiens	NCBITAXON	NCBITaxon:9606	Japan	GAZ	GAZ:00002747	patient data collection	record for patient with paiid 2368	40	M	77.4	38
intensive care units of 40 institutions throughout Japan	Homo sapiens	NCBITAXON	NCBITaxon:9606	Japan	GAZ	GAZ:00002747	patient data collection	record for patient with paiid 2403	70	F	62.6	41
intensive care units of 40 institutions throughout Japan	Homo sapiens	NCBITAXON	NCBITaxon:9606	Japan	GAZ	GAZ:00002747	patient data collection	record for patient with paiid 2485	76	M	77	19
intensive care units of 40 institutions throughout Japan	Homo sapiens	NCBITAXON	NCBITaxon:9606	Japan	GAZ	GAZ:00002747	patient data collection	record for patient with paiid 2511	82	M	42	24
intensive care units of 40 institutions throughout Japan	Homo sapiens	NCBITAXON	NCBITaxon:9606	Japan	GAZ	GAZ:00002747	patient data collection	record for patient with paiid 2518	78	M	46.5	23
intensive care units of 40 institutions throughout Japan	Homo sapiens	NCBITAXON	NCBITaxon:9606	Japan	GAZ	GAZ:00002747	patient data collection	record for patient with paiid 2612	55	M	81	5
intensive care units of 40 institutions throughout Japan	Homo sapiens	NCBITAXON	NCBITaxon:9606	Japan	GAZ	GAZ:00002747	patient data collection	record for patient with paiid 2727	71	M	51	26
intensive care units of 40 institutions throughout Japan	Homo sapiens	NCBITAXON	NCBITaxon:9606	Japan	GAZ	GAZ:00002747	patient data collection	record for patient with paiid 2748	74	M	58	29
intensive care units of 40 institutions throughout Japan	Homo sapiens	NCBITAXON	NCBITaxon:9606	Japan	GAZ	GAZ:00002747	patient data collection	record for patient with paiid 2868	60	M	67	23
intensive care units of 40 institutions throughout Japan	Homo sapiens	NCBITAXON	NCBITaxon:9606	Japan	GAZ	GAZ:00002747	patient data collection	record for patient with paiid 3124	79	M	53	21
intensive care units of 40 institutions throughout Japan	Homo sapiens	NCBITAXON	NCBITaxon:9606	Japan	GAZ	GAZ:00002747	patient data collection	record for patient with paiid 3133	74	F	48	21
intensive care units of 40 institutions throughout Japan	Homo sapiens	NCBITAXON	NCBITaxon:9606	Japan	GAZ	GAZ:00002747	patient data collection	record for patient with paiid 34	68	M	49	37
intensive care units of 40 institutions throughout Japan	Homo sapiens	NCBITAXON	NCBITaxon:9606	Japan	GAZ	GAZ:00002747	patient data collection	record for patient with paiid 296	70	M	64.7	32
intensive care units of 40 institutions throughout Japan	Homo sapiens	NCBITAXON	NCBITaxon:9606	Japan	GAZ	GAZ:00002747	patient data collection	record for patient with paiid 392	86	M	45.5	37
intensive care units of 40 institutions throughout Japan	Homo sapiens	NCBITAXON	NCBITaxon:9606	Japan	GAZ	GAZ:00002747	patient data collection	record for patient with paiid 399	80	M	47.5	37
intensive care units of 40 institutions throughout Japan	Homo sapiens	NCBITAXON	NCBITaxon:9606	Japan	GAZ	GAZ:00002747	patient data collection	record for patient with paiid 432	71	M	74.5	19
intensive care units of 40 institutions throughout Japan	Homo sapiens	NCBITAXON	NCBITaxon:9606	Japan	GAZ	GAZ:00002747	patient data collection	record for patient with paiid 460	77	F	31	21
intensive care units of 40 institutions throughout Japan	Homo sapiens	NCBITAXON	NCBITaxon:9606	Japan	GAZ	GAZ:00002747	patient data collection	record for patient with paiid 468	80	F	40	20
intensive care units of 40 institutions throughout Japan	Homo sapiens	NCBITAXON	NCBITaxon:9606	Japan	GAZ	GAZ:00002747	patient data collection	record for patient with paiid 615	49	M	71	19
intensive care units of 40 institutions throughout Japan	Homo sapiens	NCBITAXON	NCBITaxon:9606	Japan	GAZ	GAZ:00002747	patient data collection	record for patient with paiid 654	82	M	49	15
intensive care units of 40 institutions throughout Japan	Homo sapiens	NCBITAXON	NCBITaxon:9606	Japan	GAZ	GAZ:00002747	patient data collection	record for patient with paiid 744	86	F	45	15
intensive care units of 40 institutions throughout Japan	Homo sapiens	NCBITAXON	NCBITaxon:9606	Japan	GAZ	GAZ:00002747	patient data collection	record for patient with paiid 1089	75	M	50	28
intensive care units of 40 institutions throughout Japan	Homo sapiens	NCBITAXON	NCBITaxon:9606	Japan	GAZ	GAZ:00002747	patient data collection	record for patient with paiid 1147	58	M	70	10
intensive care units of 40 institutions throughout Japan	Homo sapiens	NCBITAXON	NCBITaxon:9606	Japan	GAZ	GAZ:00002747	patient data collection	record for patient with paiid 1231	74	M	63	10
intensive care units of 40 institutions throughout Japan	Homo sapiens	NCBITAXON	NCBITaxon:9606	Japan	GAZ	GAZ:00002747	patient data collection	record for patient with paiid 1271	70	M	72.3	22
intensive care units of 40 institutions throughout Japan	Homo sapiens	NCBITAXON	NCBITaxon:9606	Japan	GAZ	GAZ:00002747	patient data collection	record for patient with paiid 1296	69	M	72	18
intensive care units of 40 institutions throughout Japan	Homo sapiens	NCBITAXON	NCBITaxon:9606	Japan	GAZ	GAZ:00002747	patient data collection	record for patient with paiid 1434	48	F	50	22
intensive care units of 40 institutions throughout Japan	Homo sapiens	NCBITAXON	NCBITaxon:9606	Japan	GAZ	GAZ:00002747	patient data collection	record for patient with paiid 1587	28	F	36.9	23
intensive care units of 40 institutions throughout Japan	Homo sapiens	NCBITAXON	NCBITaxon:9606	Japan	GAZ	GAZ:00002747	patient data collection	record for patient with paiid 1648	88	M	47.6	15
intensive care units of 40 institutions throughout Japan	Homo sapiens	NCBITAXON	NCBITaxon:9606	Japan	GAZ	GAZ:00002747	patient data collection	record for patient with paiid 1744	54	M	52	22
intensive care units of 40 institutions throughout Japan	Homo sapiens	NCBITAXON	NCBITaxon:9606	Japan	GAZ	GAZ:00002747	patient data collection	record for patient with paiid 1790	65	M	65	38
intensive care units of 40 institutions throughout Japan	Homo sapiens	NCBITAXON	NCBITaxon:9606	Japan	GAZ	GAZ:00002747	patient data collection	record for patient with paiid 2014	87	M	36	24
intensive care units of 40 institutions throughout Japan	Homo sapiens	NCBITAXON	NCBITaxon:9606	Japan	GAZ	GAZ:00002747	patient data collection	record for patient with paiid 2023	79	M	58	26
intensive care units of 40 institutions throughout Japan	Homo sapiens	NCBITAXON	NCBITaxon:9606	Japan	GAZ	GAZ:00002747	patient data collection	record for patient with paiid 2024	82	M	52	26
intensive care units of 40 institutions throughout Japan	Homo sapiens	NCBITAXON	NCBITaxon:9606	Japan	GAZ	GAZ:00002747	patient data collection	record for patient with paiid 2054	74	M	50	17
intensive care units of 40 institutions throughout Japan	Homo sapiens	NCBITAXON	NCBITaxon:9606	Japan	GAZ	GAZ:00002747	patient data collection	record for patient with paiid 2065	85	F	50	22
intensive care units of 40 institutions throughout Japan	Homo sapiens	NCBITAXON	NCBITaxon:9606	Japan	GAZ	GAZ:00002747	patient data collection	record for patient with paiid 2066	60	M	69	9
intensive care units of 40 institutions throughout Japan	Homo sapiens	NCBITAXON	NCBITaxon:9606	Japan	GAZ	GAZ:00002747	patient data collection	record for patient with paiid 2121	85	F	42	25
intensive care units of 40 institutions throughout Japan	Homo sapiens	NCBITAXON	NCBITaxon:9606	Japan	GAZ	GAZ:00002747	patient data collection	record for patient with paiid 2149	89	F	42	12
intensive care units of 40 institutions throughout Japan	Homo sapiens	NCBITAXON	NCBITaxon:9606	Japan	GAZ	GAZ:00002747	patient data collection	record for patient with paiid 2165	19	M	110	33
intensive care units of 40 institutions throughout Japan	Homo sapiens	NCBITAXON	NCBITaxon:9606	Japan	GAZ	GAZ:00002747	patient data collection	record for patient with paiid 2236	59	F	53.2	28
intensive care units of 40 institutions throughout Japan	Homo sapiens	NCBITAXON	NCBITaxon:9606	Japan	GAZ	GAZ:00002747	patient data collection	record for patient with paiid 2279	68	M	58.2	16
intensive care units of 40 institutions throughout Japan	Homo sapiens	NCBITAXON	NCBITaxon:9606	Japan	GAZ	GAZ:00002747	patient data collection	record for patient with paiid 2304	60	F	51.5	31
intensive care units of 40 institutions throughout Japan	Homo sapiens	NCBITAXON	NCBITaxon:9606	Japan	GAZ	GAZ:00002747	patient data collection	record for patient with paiid 2338	62	M	50.8	40
intensive care units of 40 institutions throughout Japan	Homo sapiens	NCBITAXON	NCBITaxon:9606	Japan	GAZ	GAZ:00002747	patient data collection	record for patient with paiid 2407	65	M	68.8	22
intensive care units of 40 institutions throughout Japan	Homo sapiens	NCBITAXON	NCBITaxon:9606	Japan	GAZ	GAZ:00002747	patient data collection	record for patient with paiid 2452	75	F		26
intensive care units of 40 institutions throughout Japan	Homo sapiens	NCBITAXON	NCBITaxon:9606	Japan	GAZ	GAZ:00002747	patient data collection	record for patient with paiid 2462	90	M	44.2	18
intensive care units of 40 institutions throughout Japan	Homo sapiens	NCBITAXON	NCBITaxon:9606	Japan	GAZ	GAZ:00002747	patient data collection	record for patient with paiid 2471	25	M	59.7	30
intensive care units of 40 institutions throughout Japan	Homo sapiens	NCBITAXON	NCBITaxon:9606	Japan	GAZ	GAZ:00002747	patient data collection	record for patient with paiid 2475	68	M	49.5	12
intensive care units of 40 institutions throughout Japan	Homo sapiens	NCBITAXON	NCBITaxon:9606	Japan	GAZ	GAZ:00002747	patient data collection	record for patient with paiid 2486	82	F	34.6	27
intensive care units of 40 institutions throughout Japan	Homo sapiens	NCBITAXON	NCBITaxon:9606	Japan	GAZ	GAZ:00002747	patient data collection	record for patient with paiid 2490	86	M	64.8	28
intensive care units of 40 institutions throughout Japan	Homo sapiens	NCBITAXON	NCBITaxon:9606	Japan	GAZ	GAZ:00002747	patient data collection	record for patient with paiid 2526	80	M	60	16
intensive care units of 40 institutions throughout Japan	Homo sapiens	NCBITAXON	NCBITaxon:9606	Japan	GAZ	GAZ:00002747	patient data collection	record for patient with paiid 2532	65	F	63	19
intensive care units of 40 institutions throughout Japan	Homo sapiens	NCBITAXON	NCBITaxon:9606	Japan	GAZ	GAZ:00002747	patient data collection	record for patient with paiid 2600	86	M	57	15
intensive care units of 40 institutions throughout Japan	Homo sapiens	NCBITAXON	NCBITaxon:9606	Japan	GAZ	GAZ:00002747	patient data collection	record for patient with paiid 2656	65	M	59	25
intensive care units of 40 institutions throughout Japan	Homo sapiens	NCBITAXON	NCBITaxon:9606	Japan	GAZ	GAZ:00002747	patient data collection	record for patient with paiid 2804	84	M	80	36
intensive care units of 40 institutions throughout Japan	Homo sapiens	NCBITAXON	NCBITaxon:9606	Japan	GAZ	GAZ:00002747	patient data collection	record for patient with paiid 2905	80	F	46.8	13
intensive care units of 40 institutions throughout Japan	Homo sapiens	NCBITAXON	NCBITaxon:9606	Japan	GAZ	GAZ:00002747	patient data collection	record for patient with paiid 2927	62	M	52.2	33
intensive care units of 40 institutions throughout Japan	Homo sapiens	NCBITAXON	NCBITaxon:9606	Japan	GAZ	GAZ:00002747	patient data collection	record for patient with paiid 3050	75	M	55	19
intensive care units of 40 institutions throughout Japan	Homo sapiens	NCBITAXON	NCBITaxon:9606	Japan	GAZ	GAZ:00002747	patient data collection	record for patient with paiid 160	58	M	72	47
intensive care units of 40 institutions throughout Japan	Homo sapiens	NCBITAXON	NCBITaxon:9606	Japan	GAZ	GAZ:00002747	patient data collection	record for patient with paiid 190	89	F	40	37
intensive care units of 40 institutions throughout Japan	Homo sapiens	NCBITAXON	NCBITaxon:9606	Japan	GAZ	GAZ:00002747	patient data collection	record for patient with paiid 207	71	M	45.5	46
intensive care units of 40 institutions throughout Japan	Homo sapiens	NCBITAXON	NCBITaxon:9606	Japan	GAZ	GAZ:00002747	patient data collection	record for patient with paiid 387	84	F	41.4	32
intensive care units of 40 institutions throughout Japan	Homo sapiens	NCBITAXON	NCBITaxon:9606	Japan	GAZ	GAZ:00002747	patient data collection	record for patient with paiid 418	86	M	49.6	31
intensive care units of 40 institutions throughout Japan	Homo sapiens	NCBITAXON	NCBITaxon:9606	Japan	GAZ	GAZ:00002747	patient data collection	record for patient with paiid 498	56	F	72	37
intensive care units of 40 institutions throughout Japan	Homo sapiens	NCBITAXON	NCBITaxon:9606	Japan	GAZ	GAZ:00002747	patient data collection	record for patient with paiid 503	77	M	59	22
intensive care units of 40 institutions throughout Japan	Homo sapiens	NCBITAXON	NCBITaxon:9606	Japan	GAZ	GAZ:00002747	patient data collection	record for patient with paiid 621	77	M	69	33
intensive care units of 40 institutions throughout Japan	Homo sapiens	NCBITAXON	NCBITaxon:9606	Japan	GAZ	GAZ:00002747	patient data collection	record for patient with paiid 790	81	M	60	28
intensive care units of 40 institutions throughout Japan	Homo sapiens	NCBITAXON	NCBITaxon:9606	Japan	GAZ	GAZ:00002747	patient data collection	record for patient with paiid 829	62	F	65	21
intensive care units of 40 institutions throughout Japan	Homo sapiens	NCBITAXON	NCBITaxon:9606	Japan	GAZ	GAZ:00002747	patient data collection	record for patient with paiid 874	75	F	46.9	38
intensive care units of 40 institutions throughout Japan	Homo sapiens	NCBITAXON	NCBITaxon:9606	Japan	GAZ	GAZ:00002747	patient data collection	record for patient with paiid 922	62	M	48.3	31
intensive care units of 40 institutions throughout Japan	Homo sapiens	NCBITAXON	NCBITaxon:9606	Japan	GAZ	GAZ:00002747	patient data collection	record for patient with paiid 925	78	F	42.3	24
intensive care units of 40 institutions throughout Japan	Homo sapiens	NCBITAXON	NCBITaxon:9606	Japan	GAZ	GAZ:00002747	patient data collection	record for patient with paiid 965	75	M	51.8	39
intensive care units of 40 institutions throughout Japan	Homo sapiens	NCBITAXON	NCBITaxon:9606	Japan	GAZ	GAZ:00002747	patient data collection	record for patient with paiid 982	81	F	43.1	26
intensive care units of 40 institutions throughout Japan	Homo sapiens	NCBITAXON	NCBITaxon:9606	Japan	GAZ	GAZ:00002747	patient data collection	record for patient with paiid 1161	66	M	41	19
intensive care units of 40 institutions throughout Japan	Homo sapiens	NCBITAXON	NCBITaxon:9606	Japan	GAZ	GAZ:00002747	patient data collection	record for patient with paiid 1186	75	M	57.7	19
intensive care units of 40 institutions throughout Japan	Homo sapiens	NCBITAXON	NCBITaxon:9606	Japan	GAZ	GAZ:00002747	patient data collection	record for patient with paiid 1205	63	F	63	24
intensive care units of 40 institutions throughout Japan	Homo sapiens	NCBITAXON	NCBITaxon:9606	Japan	GAZ	GAZ:00002747	patient data collection	record for patient with paiid 1269	24	F	59	6
intensive care units of 40 institutions throughout Japan	Homo sapiens	NCBITAXON	NCBITaxon:9606	Japan	GAZ	GAZ:00002747	patient data collection	record for patient with paiid 1381	79	M	36	37
intensive care units of 40 institutions throughout Japan	Homo sapiens	NCBITAXON	NCBITaxon:9606	Japan	GAZ	GAZ:00002747	patient data collection	record for patient with paiid 1442	61	M	55	34
intensive care units of 40 institutions throughout Japan	Homo sapiens	NCBITAXON	NCBITaxon:9606	Japan	GAZ	GAZ:00002747	patient data collection	record for patient with paiid 1457	77	M	53	44
intensive care units of 40 institutions throughout Japan	Homo sapiens	NCBITAXON	NCBITaxon:9606	Japan	GAZ	GAZ:00002747	patient data collection	record for patient with paiid 1509	57	F	77.8	42
intensive care units of 40 institutions throughout Japan	Homo sapiens	NCBITAXON	NCBITaxon:9606	Japan	GAZ	GAZ:00002747	patient data collection	record for patient with paiid 1564	73	F	65	10
intensive care units of 40 institutions throughout Japan	Homo sapiens	NCBITAXON	NCBITaxon:9606	Japan	GAZ	GAZ:00002747	patient data collection	record for patient with paiid 1602	67	F	51.6	15
intensive care units of 40 institutions throughout Japan	Homo sapiens	NCBITAXON	NCBITaxon:9606	Japan	GAZ	GAZ:00002747	patient data collection	record for patient with paiid 1713	78	M	45	18
intensive care units of 40 institutions throughout Japan	Homo sapiens	NCBITAXON	NCBITaxon:9606	Japan	GAZ	GAZ:00002747	patient data collection	record for patient with paiid 1732	71	F	45	24
intensive care units of 40 institutions throughout Japan	Homo sapiens	NCBITAXON	NCBITaxon:9606	Japan	GAZ	GAZ:00002747	patient data collection	record for patient with paiid 2017	87	M	44	20
intensive care units of 40 institutions throughout Japan	Homo sapiens	NCBITAXON	NCBITaxon:9606	Japan	GAZ	GAZ:00002747	patient data collection	record for patient with paiid 2038	54	F	42	24
intensive care units of 40 institutions throughout Japan	Homo sapiens	NCBITAXON	NCBITaxon:9606	Japan	GAZ	GAZ:00002747	patient data collection	record for patient with paiid 2127	72	F		26
intensive care units of 40 institutions throughout Japan	Homo sapiens	NCBITAXON	NCBITaxon:9606	Japan	GAZ	GAZ:00002747	patient data collection	record for patient with paiid 2159	79	F	55	25
intensive care units of 40 institutions throughout Japan	Homo sapiens	NCBITAXON	NCBITaxon:9606	Japan	GAZ	GAZ:00002747	patient data collection	record for patient with paiid 2208	78	M	45.6	19
intensive care units of 40 institutions throughout Japan	Homo sapiens	NCBITAXON	NCBITaxon:9606	Japan	GAZ	GAZ:00002747	patient data collection	record for patient with paiid 2378	75	F	45.6	15
intensive care units of 40 institutions throughout Japan	Homo sapiens	NCBITAXON	NCBITaxon:9606	Japan	GAZ	GAZ:00002747	patient data collection	record for patient with paiid 2430	69	M	65	19
intensive care units of 40 institutions throughout Japan	Homo sapiens	NCBITAXON	NCBITaxon:9606	Japan	GAZ	GAZ:00002747	patient data collection	record for patient with paiid 2521	74	F	62.7	26
intensive care units of 40 institutions throughout Japan	Homo sapiens	NCBITAXON	NCBITaxon:9606	Japan	GAZ	GAZ:00002747	patient data collection	record for patient with paiid 2535	61	M	40	31
intensive care units of 40 institutions throughout Japan	Homo sapiens	NCBITAXON	NCBITaxon:9606	Japan	GAZ	GAZ:00002747	patient data collection	record for patient with paiid 2536	77	F	61	15
intensive care units of 40 institutions throughout Japan	Homo sapiens	NCBITAXON	NCBITaxon:9606	Japan	GAZ	GAZ:00002747	patient data collection	record for patient with paiid 2540	87	M	46	21
intensive care units of 40 institutions throughout Japan	Homo sapiens	NCBITAXON	NCBITaxon:9606	Japan	GAZ	GAZ:00002747	patient data collection	record for patient with paiid 2544	94	F		25
intensive care units of 40 institutions throughout Japan	Homo sapiens	NCBITAXON	NCBITaxon:9606	Japan	GAZ	GAZ:00002747	patient data collection	record for patient with paiid 2553	75	M	60	17
intensive care units of 40 institutions throughout Japan	Homo sapiens	NCBITAXON	NCBITaxon:9606	Japan	GAZ	GAZ:00002747	patient data collection	record for patient with paiid 2561	88	M	41.4	20
intensive care units of 40 institutions throughout Japan	Homo sapiens	NCBITAXON	NCBITaxon:9606	Japan	GAZ	GAZ:00002747	patient data collection	record for patient with paiid 2572	70	M	60	5
intensive care units of 40 institutions throughout Japan	Homo sapiens	NCBITAXON	NCBITaxon:9606	Japan	GAZ	GAZ:00002747	patient data collection	record for patient with paiid 2582	38	M	80	15
intensive care units of 40 institutions throughout Japan	Homo sapiens	NCBITAXON	NCBITaxon:9606	Japan	GAZ	GAZ:00002747	patient data collection	record for patient with paiid 2601	79	F		12
intensive care units of 40 institutions throughout Japan	Homo sapiens	NCBITAXON	NCBITaxon:9606	Japan	GAZ	GAZ:00002747	patient data collection	record for patient with paiid 2606	29	M	70	6
intensive care units of 40 institutions throughout Japan	Homo sapiens	NCBITAXON	NCBITaxon:9606	Japan	GAZ	GAZ:00002747	patient data collection	record for patient with paiid 2689	77	F	38	37
intensive care units of 40 institutions throughout Japan	Homo sapiens	NCBITAXON	NCBITaxon:9606	Japan	GAZ	GAZ:00002747	patient data collection	record for patient with paiid 2703	55	M	63	16
intensive care units of 40 institutions throughout Japan	Homo sapiens	NCBITAXON	NCBITaxon:9606	Japan	GAZ	GAZ:00002747	patient data collection	record for patient with paiid 2720	68	M	75	26
intensive care units of 40 institutions throughout Japan	Homo sapiens	NCBITAXON	NCBITaxon:9606	Japan	GAZ	GAZ:00002747	patient data collection	record for patient with paiid 2782	28	F	26.8	27
intensive care units of 40 institutions throughout Japan	Homo sapiens	NCBITAXON	NCBITaxon:9606	Japan	GAZ	GAZ:00002747	patient data collection	record for patient with paiid 2862	75	M	58	37
intensive care units of 40 institutions throughout Japan	Homo sapiens	NCBITAXON	NCBITaxon:9606	Japan	GAZ	GAZ:00002747	patient data collection	record for patient with paiid 2885	78	F	62.3	22
intensive care units of 40 institutions throughout Japan	Homo sapiens	NCBITAXON	NCBITaxon:9606	Japan	GAZ	GAZ:00002747	patient data collection	record for patient with paiid 2948	76	M	67.7	21
intensive care units of 40 institutions throughout Japan	Homo sapiens	NCBITAXON	NCBITaxon:9606	Japan	GAZ	GAZ:00002747	patient data collection	record for patient with paiid 2956	81	M	55.1	18
intensive care units of 40 institutions throughout Japan	Homo sapiens	NCBITAXON	NCBITaxon:9606	Japan	GAZ	GAZ:00002747	patient data collection	record for patient with paiid 24	62	F	56.7	33
intensive care units of 40 institutions throughout Japan	Homo sapiens	NCBITAXON	NCBITaxon:9606	Japan	GAZ	GAZ:00002747	patient data collection	record for patient with paiid 46	73	F	50	22
intensive care units of 40 institutions throughout Japan	Homo sapiens	NCBITAXON	NCBITaxon:9606	Japan	GAZ	GAZ:00002747	patient data collection	record for patient with paiid 63	68	M	64	35
intensive care units of 40 institutions throughout Japan	Homo sapiens	NCBITAXON	NCBITaxon:9606	Japan	GAZ	GAZ:00002747	patient data collection	record for patient with paiid 200	61	M	76.4	38
intensive care units of 40 institutions throughout Japan	Homo sapiens	NCBITAXON	NCBITaxon:9606	Japan	GAZ	GAZ:00002747	patient data collection	record for patient with paiid 231	83	M	41.5	24
intensive care units of 40 institutions throughout Japan	Homo sapiens	NCBITAXON	NCBITaxon:9606	Japan	GAZ	GAZ:00002747	patient data collection	record for patient with paiid 237	70	M	60	30
intensive care units of 40 institutions throughout Japan	Homo sapiens	NCBITAXON	NCBITaxon:9606	Japan	GAZ	GAZ:00002747	patient data collection	record for patient with paiid 240	67	M	58.7	25
intensive care units of 40 institutions throughout Japan	Homo sapiens	NCBITAXON	NCBITaxon:9606	Japan	GAZ	GAZ:00002747	patient data collection	record for patient with paiid 261	67	F	50	16
intensive care units of 40 institutions throughout Japan	Homo sapiens	NCBITAXON	NCBITaxon:9606	Japan	GAZ	GAZ:00002747	patient data collection	record for patient with paiid 271	74	M	63.5	23
intensive care units of 40 institutions throughout Japan	Homo sapiens	NCBITAXON	NCBITaxon:9606	Japan	GAZ	GAZ:00002747	patient data collection	record for patient with paiid 303	67	F	40	34
intensive care units of 40 institutions throughout Japan	Homo sapiens	NCBITAXON	NCBITaxon:9606	Japan	GAZ	GAZ:00002747	patient data collection	record for patient with paiid 329	66	M	50	25
intensive care units of 40 institutions throughout Japan	Homo sapiens	NCBITAXON	NCBITaxon:9606	Japan	GAZ	GAZ:00002747	patient data collection	record for patient with paiid 367	75	F	78	37
intensive care units of 40 institutions throughout Japan	Homo sapiens	NCBITAXON	NCBITaxon:9606	Japan	GAZ	GAZ:00002747	patient data collection	record for patient with paiid 368	72	F	75	34
intensive care units of 40 institutions throughout Japan	Homo sapiens	NCBITAXON	NCBITaxon:9606	Japan	GAZ	GAZ:00002747	patient data collection	record for patient with paiid 416	80	F	32.2	35
intensive care units of 40 institutions throughout Japan	Homo sapiens	NCBITAXON	NCBITaxon:9606	Japan	GAZ	GAZ:00002747	patient data collection	record for patient with paiid 441	69	F	49.6	31
intensive care units of 40 institutions throughout Japan	Homo sapiens	NCBITAXON	NCBITaxon:9606	Japan	GAZ	GAZ:00002747	patient data collection	record for patient with paiid 450	60	M	54.1	45
intensive care units of 40 institutions throughout Japan	Homo sapiens	NCBITAXON	NCBITaxon:9606	Japan	GAZ	GAZ:00002747	patient data collection	record for patient with paiid 484	68	F	56.7	24
intensive care units of 40 institutions throughout Japan	Homo sapiens	NCBITAXON	NCBITaxon:9606	Japan	GAZ	GAZ:00002747	patient data collection	record for patient with paiid 494	82	F	45	36
intensive care units of 40 institutions throughout Japan	Homo sapiens	NCBITAXON	NCBITaxon:9606	Japan	GAZ	GAZ:00002747	patient data collection	record for patient with paiid 496	57	M	65	22
intensive care units of 40 institutions throughout Japan	Homo sapiens	NCBITAXON	NCBITaxon:9606	Japan	GAZ	GAZ:00002747	patient data collection	record for patient with paiid 508	84	F	59	18
intensive care units of 40 institutions throughout Japan	Homo sapiens	NCBITAXON	NCBITaxon:9606	Japan	GAZ	GAZ:00002747	patient data collection	record for patient with paiid 515	70	F	34	26
intensive care units of 40 institutions throughout Japan	Homo sapiens	NCBITAXON	NCBITaxon:9606	Japan	GAZ	GAZ:00002747	patient data collection	record for patient with paiid 609	66	M	57	20
intensive care units of 40 institutions throughout Japan	Homo sapiens	NCBITAXON	NCBITaxon:9606	Japan	GAZ	GAZ:00002747	patient data collection	record for patient with paiid 673	70	M	54	39
intensive care units of 40 institutions throughout Japan	Homo sapiens	NCBITAXON	NCBITaxon:9606	Japan	GAZ	GAZ:00002747	patient data collection	record for patient with paiid 881	75	F	44.7	31
intensive care units of 40 institutions throughout Japan	Homo sapiens	NCBITAXON	NCBITaxon:9606	Japan	GAZ	GAZ:00002747	patient data collection	record for patient with paiid 895	82	F	47.25	37
intensive care units of 40 institutions throughout Japan	Homo sapiens	NCBITAXON	NCBITaxon:9606	Japan	GAZ	GAZ:00002747	patient data collection	record for patient with paiid 904	70	M	52.7	29
intensive care units of 40 institutions throughout Japan	Homo sapiens	NCBITAXON	NCBITaxon:9606	Japan	GAZ	GAZ:00002747	patient data collection	record for patient with paiid 909	66	M	57.3	40
intensive care units of 40 institutions throughout Japan	Homo sapiens	NCBITAXON	NCBITaxon:9606	Japan	GAZ	GAZ:00002747	patient data collection	record for patient with paiid 973	76	F	36.6	37
intensive care units of 40 institutions throughout Japan	Homo sapiens	NCBITAXON	NCBITaxon:9606	Japan	GAZ	GAZ:00002747	patient data collection	record for patient with paiid 1001	76	M	48.6	37
intensive care units of 40 institutions throughout Japan	Homo sapiens	NCBITAXON	NCBITaxon:9606	Japan	GAZ	GAZ:00002747	patient data collection	record for patient with paiid 1081	88	F	63	29
intensive care units of 40 institutions throughout Japan	Homo sapiens	NCBITAXON	NCBITaxon:9606	Japan	GAZ	GAZ:00002747	patient data collection	record for patient with paiid 1092	78	M	57	40
intensive care units of 40 institutions throughout Japan	Homo sapiens	NCBITAXON	NCBITaxon:9606	Japan	GAZ	GAZ:00002747	patient data collection	record for patient with paiid 1245	59	M	45	20
intensive care units of 40 institutions throughout Japan	Homo sapiens	NCBITAXON	NCBITaxon:9606	Japan	GAZ	GAZ:00002747	patient data collection	record for patient with paiid 1250	90	F	48.5	24
intensive care units of 40 institutions throughout Japan	Homo sapiens	NCBITAXON	NCBITaxon:9606	Japan	GAZ	GAZ:00002747	patient data collection	record for patient with paiid 1252	83	M	43.9	16
intensive care units of 40 institutions throughout Japan	Homo sapiens	NCBITAXON	NCBITaxon:9606	Japan	GAZ	GAZ:00002747	patient data collection	record for patient with paiid 1263	55	M	58.7	22
intensive care units of 40 institutions throughout Japan	Homo sapiens	NCBITAXON	NCBITaxon:9606	Japan	GAZ	GAZ:00002747	patient data collection	record for patient with paiid 1276	73	M	50	46
intensive care units of 40 institutions throughout Japan	Homo sapiens	NCBITAXON	NCBITaxon:9606	Japan	GAZ	GAZ:00002747	patient data collection	record for patient with paiid 1279	42	M	50	16
intensive care units of 40 institutions throughout Japan	Homo sapiens	NCBITAXON	NCBITaxon:9606	Japan	GAZ	GAZ:00002747	patient data collection	record for patient with paiid 1361	66	F	33	34
intensive care units of 40 institutions throughout Japan	Homo sapiens	NCBITAXON	NCBITaxon:9606	Japan	GAZ	GAZ:00002747	patient data collection	record for patient with paiid 1375	71	M	75	30
intensive care units of 40 institutions throughout Japan	Homo sapiens	NCBITAXON	NCBITaxon:9606	Japan	GAZ	GAZ:00002747	patient data collection	record for patient with paiid 1388	72	M	62	44
intensive care units of 40 institutions throughout Japan	Homo sapiens	NCBITAXON	NCBITaxon:9606	Japan	GAZ	GAZ:00002747	patient data collection	record for patient with paiid 1396	38	F	57.3	25
intensive care units of 40 institutions throughout Japan	Homo sapiens	NCBITAXON	NCBITaxon:9606	Japan	GAZ	GAZ:00002747	patient data collection	record for patient with paiid 1633	34	M	49.2	21
intensive care units of 40 institutions throughout Japan	Homo sapiens	NCBITAXON	NCBITaxon:9606	Japan	GAZ	GAZ:00002747	patient data collection	record for patient with paiid 1655	47	M	92.2	19
intensive care units of 40 institutions throughout Japan	Homo sapiens	NCBITAXON	NCBITaxon:9606	Japan	GAZ	GAZ:00002747	patient data collection	record for patient with paiid 1665	55	M	60	27
intensive care units of 40 institutions throughout Japan	Homo sapiens	NCBITAXON	NCBITaxon:9606	Japan	GAZ	GAZ:00002747	patient data collection	record for patient with paiid 1683	73	M	60	21
intensive care units of 40 institutions throughout Japan	Homo sapiens	NCBITAXON	NCBITaxon:9606	Japan	GAZ	GAZ:00002747	patient data collection	record for patient with paiid 1702	64	F	70	36
intensive care units of 40 institutions throughout Japan	Homo sapiens	NCBITAXON	NCBITaxon:9606	Japan	GAZ	GAZ:00002747	patient data collection	record for patient with paiid 1861	63	F	29.9	38
intensive care units of 40 institutions throughout Japan	Homo sapiens	NCBITAXON	NCBITaxon:9606	Japan	GAZ	GAZ:00002747	patient data collection	record for patient with paiid 1922	69	M	56.2	31
intensive care units of 40 institutions throughout Japan	Homo sapiens	NCBITAXON	NCBITaxon:9606	Japan	GAZ	GAZ:00002747	patient data collection	record for patient with paiid 1966	62	M	55	21
intensive care units of 40 institutions throughout Japan	Homo sapiens	NCBITAXON	NCBITaxon:9606	Japan	GAZ	GAZ:00002747	patient data collection	record for patient with paiid 2026	62	M	59	31
intensive care units of 40 institutions throughout Japan	Homo sapiens	NCBITAXON	NCBITaxon:9606	Japan	GAZ	GAZ:00002747	patient data collection	record for patient with paiid 2069	71	M	68	35
intensive care units of 40 institutions throughout Japan	Homo sapiens	NCBITAXON	NCBITaxon:9606	Japan	GAZ	GAZ:00002747	patient data collection	record for patient with paiid 2073	80	M	37	9
intensive care units of 40 institutions throughout Japan	Homo sapiens	NCBITAXON	NCBITaxon:9606	Japan	GAZ	GAZ:00002747	patient data collection	record for patient with paiid 2092	67	M	58	15
intensive care units of 40 institutions throughout Japan	Homo sapiens	NCBITAXON	NCBITaxon:9606	Japan	GAZ	GAZ:00002747	patient data collection	record for patient with paiid 2118	83	M	47	32
intensive care units of 40 institutions throughout Japan	Homo sapiens	NCBITAXON	NCBITaxon:9606	Japan	GAZ	GAZ:00002747	patient data collection	record for patient with paiid 2120	42	M	65	30
intensive care units of 40 institutions throughout Japan	Homo sapiens	NCBITAXON	NCBITaxon:9606	Japan	GAZ	GAZ:00002747	patient data collection	record for patient with paiid 2199	75	M	50	35
intensive care units of 40 institutions throughout Japan	Homo sapiens	NCBITAXON	NCBITaxon:9606	Japan	GAZ	GAZ:00002747	patient data collection	record for patient with paiid 2273	70	M	77.7	32
intensive care units of 40 institutions throughout Japan	Homo sapiens	NCBITAXON	NCBITaxon:9606	Japan	GAZ	GAZ:00002747	patient data collection	record for patient with paiid 2295	55	M	51	44
intensive care units of 40 institutions throughout Japan	Homo sapiens	NCBITAXON	NCBITaxon:9606	Japan	GAZ	GAZ:00002747	patient data collection	record for patient with paiid 2374	67	M	54.8	30
intensive care units of 40 institutions throughout Japan	Homo sapiens	NCBITAXON	NCBITaxon:9606	Japan	GAZ	GAZ:00002747	patient data collection	record for patient with paiid 2375	87	M	53.8	51
intensive care units of 40 institutions throughout Japan	Homo sapiens	NCBITAXON	NCBITaxon:9606	Japan	GAZ	GAZ:00002747	patient data collection	record for patient with paiid 2379	63	M	70	36
intensive care units of 40 institutions throughout Japan	Homo sapiens	NCBITAXON	NCBITaxon:9606	Japan	GAZ	GAZ:00002747	patient data collection	record for patient with paiid 2446	75	F	32	23
intensive care units of 40 institutions throughout Japan	Homo sapiens	NCBITAXON	NCBITaxon:9606	Japan	GAZ	GAZ:00002747	patient data collection	record for patient with paiid 2478	80	F	49.3	39
intensive care units of 40 institutions throughout Japan	Homo sapiens	NCBITAXON	NCBITaxon:9606	Japan	GAZ	GAZ:00002747	patient data collection	record for patient with paiid 2491	82	F	62	17
intensive care units of 40 institutions throughout Japan	Homo sapiens	NCBITAXON	NCBITaxon:9606	Japan	GAZ	GAZ:00002747	patient data collection	record for patient with paiid 2523	80	F		17
intensive care units of 40 institutions throughout Japan	Homo sapiens	NCBITAXON	NCBITaxon:9606	Japan	GAZ	GAZ:00002747	patient data collection	record for patient with paiid 2529	94	M	58.4	29
intensive care units of 40 institutions throughout Japan	Homo sapiens	NCBITAXON	NCBITaxon:9606	Japan	GAZ	GAZ:00002747	patient data collection	record for patient with paiid 2575	76	F	44	27
intensive care units of 40 institutions throughout Japan	Homo sapiens	NCBITAXON	NCBITaxon:9606	Japan	GAZ	GAZ:00002747	patient data collection	record for patient with paiid 2579	67	M	38.2	22
intensive care units of 40 institutions throughout Japan	Homo sapiens	NCBITAXON	NCBITaxon:9606	Japan	GAZ	GAZ:00002747	patient data collection	record for patient with paiid 2587	69	M	63	23
intensive care units of 40 institutions throughout Japan	Homo sapiens	NCBITAXON	NCBITaxon:9606	Japan	GAZ	GAZ:00002747	patient data collection	record for patient with paiid 2604	75	M	58.6	16
intensive care units of 40 institutions throughout Japan	Homo sapiens	NCBITAXON	NCBITaxon:9606	Japan	GAZ	GAZ:00002747	patient data collection	record for patient with paiid 2628	70	M	50	43
intensive care units of 40 institutions throughout Japan	Homo sapiens	NCBITAXON	NCBITaxon:9606	Japan	GAZ	GAZ:00002747	patient data collection	record for patient with paiid 2801	71	F	50	52
intensive care units of 40 institutions throughout Japan	Homo sapiens	NCBITAXON	NCBITaxon:9606	Japan	GAZ	GAZ:00002747	patient data collection	record for patient with paiid 2802	89	F	40	19
intensive care units of 40 institutions throughout Japan	Homo sapiens	NCBITAXON	NCBITaxon:9606	Japan	GAZ	GAZ:00002747	patient data collection	record for patient with paiid 2848	62	F	58	32
intensive care units of 40 institutions throughout Japan	Homo sapiens	NCBITAXON	NCBITaxon:9606	Japan	GAZ	GAZ:00002747	patient data collection	record for patient with paiid 2931	86	F	46.1	20
intensive care units of 40 institutions throughout Japan	Homo sapiens	NCBITAXON	NCBITaxon:9606	Japan	GAZ	GAZ:00002747	patient data collection	record for patient with paiid 2938	78	F	40.3	41
intensive care units of 40 institutions throughout Japan	Homo sapiens	NCBITAXON	NCBITaxon:9606	Japan	GAZ	GAZ:00002747	patient data collection	record for patient with paiid 2961	62	M	42.6	33
intensive care units of 40 institutions throughout Japan	Homo sapiens	NCBITAXON	NCBITaxon:9606	Japan	GAZ	GAZ:00002747	patient data collection	record for patient with paiid 3018	66	F	74	24
intensive care units of 40 institutions throughout Japan	Homo sapiens	NCBITAXON	NCBITaxon:9606	Japan	GAZ	GAZ:00002747	patient data collection	record for patient with paiid 3038	24	M	122.2	12
intensive care units of 40 institutions throughout Japan	Homo sapiens	NCBITAXON	NCBITaxon:9606	Japan	GAZ	GAZ:00002747	patient data collection	record for patient with paiid 3058	56	F	58	28
intensive care units of 40 institutions throughout Japan	Homo sapiens	NCBITAXON	NCBITaxon:9606	Japan	GAZ	GAZ:00002747	patient data collection	record for patient with paiid 3117	42	F	56	33
intensive care units of 40 institutions throughout Japan	Homo sapiens	NCBITAXON	NCBITaxon:9606	Japan	GAZ	GAZ:00002747	patient data collection	record for patient with paiid 3148	59	M	53	31
intensive care units of 40 institutions throughout Japan	Homo sapiens	NCBITAXON	NCBITaxon:9606	Japan	GAZ	GAZ:00002747	patient data collection	record for patient with paiid 3180	51	M	47	10
intensive care units of 40 institutions throughout Japan	Homo sapiens	NCBITAXON	NCBITaxon:9606	Japan	GAZ	GAZ:00002747	patient data collection	record for patient with paiid 7	85	F	40	25
intensive care units of 40 institutions throughout Japan	Homo sapiens	NCBITAXON	NCBITaxon:9606	Japan	GAZ	GAZ:00002747	patient data collection	record for patient with paiid 15	92	M	58	41
intensive care units of 40 institutions throughout Japan	Homo sapiens	NCBITAXON	NCBITaxon:9606	Japan	GAZ	GAZ:00002747	patient data collection	record for patient with paiid 95	63	F	46	36
intensive care units of 40 institutions throughout Japan	Homo sapiens	NCBITAXON	NCBITaxon:9606	Japan	GAZ	GAZ:00002747	patient data collection	record for patient with paiid 119	64	F	58	17
intensive care units of 40 institutions throughout Japan	Homo sapiens	NCBITAXON	NCBITaxon:9606	Japan	GAZ	GAZ:00002747	patient data collection	record for patient with paiid 130	62	M	45.5	39
intensive care units of 40 institutions throughout Japan	Homo sapiens	NCBITAXON	NCBITaxon:9606	Japan	GAZ	GAZ:00002747	patient data collection	record for patient with paiid 139	80	M	55.5	42
intensive care units of 40 institutions throughout Japan	Homo sapiens	NCBITAXON	NCBITaxon:9606	Japan	GAZ	GAZ:00002747	patient data collection	record for patient with paiid 181	71	M	53.4	37
intensive care units of 40 institutions throughout Japan	Homo sapiens	NCBITAXON	NCBITaxon:9606	Japan	GAZ	GAZ:00002747	patient data collection	record for patient with paiid 182	84	F	40	39
intensive care units of 40 institutions throughout Japan	Homo sapiens	NCBITAXON	NCBITaxon:9606	Japan	GAZ	GAZ:00002747	patient data collection	record for patient with paiid 197	74	F	36.5	39
intensive care units of 40 institutions throughout Japan	Homo sapiens	NCBITAXON	NCBITaxon:9606	Japan	GAZ	GAZ:00002747	patient data collection	record for patient with paiid 204	76	M	75.6	54
intensive care units of 40 institutions throughout Japan	Homo sapiens	NCBITAXON	NCBITaxon:9606	Japan	GAZ	GAZ:00002747	patient data collection	record for patient with paiid 227	69	M	63	19
intensive care units of 40 institutions throughout Japan	Homo sapiens	NCBITAXON	NCBITaxon:9606	Japan	GAZ	GAZ:00002747	patient data collection	record for patient with paiid 233	78	F	41.65	11
intensive care units of 40 institutions throughout Japan	Homo sapiens	NCBITAXON	NCBITaxon:9606	Japan	GAZ	GAZ:00002747	patient data collection	record for patient with paiid 251	69	M	65	32
intensive care units of 40 institutions throughout Japan	Homo sapiens	NCBITAXON	NCBITaxon:9606	Japan	GAZ	GAZ:00002747	patient data collection	record for patient with paiid 259	82	F	56	23
intensive care units of 40 institutions throughout Japan	Homo sapiens	NCBITAXON	NCBITaxon:9606	Japan	GAZ	GAZ:00002747	patient data collection	record for patient with paiid 288	54	F	38.5	20
intensive care units of 40 institutions throughout Japan	Homo sapiens	NCBITAXON	NCBITaxon:9606	Japan	GAZ	GAZ:00002747	patient data collection	record for patient with paiid 295	86	M	46	42
intensive care units of 40 institutions throughout Japan	Homo sapiens	NCBITAXON	NCBITaxon:9606	Japan	GAZ	GAZ:00002747	patient data collection	record for patient with paiid 312	83	F	46.5	28
intensive care units of 40 institutions throughout Japan	Homo sapiens	NCBITAXON	NCBITaxon:9606	Japan	GAZ	GAZ:00002747	patient data collection	record for patient with paiid 315	83	F	40.8	23
intensive care units of 40 institutions throughout Japan	Homo sapiens	NCBITAXON	NCBITaxon:9606	Japan	GAZ	GAZ:00002747	patient data collection	record for patient with paiid 318	73	F	40.5	30
intensive care units of 40 institutions throughout Japan	Homo sapiens	NCBITAXON	NCBITaxon:9606	Japan	GAZ	GAZ:00002747	patient data collection	record for patient with paiid 324	86	M	50	26
intensive care units of 40 institutions throughout Japan	Homo sapiens	NCBITAXON	NCBITaxon:9606	Japan	GAZ	GAZ:00002747	patient data collection	record for patient with paiid 352	80	F	65	28
intensive care units of 40 institutions throughout Japan	Homo sapiens	NCBITAXON	NCBITaxon:9606	Japan	GAZ	GAZ:00002747	patient data collection	record for patient with paiid 353	65	F	62	35
intensive care units of 40 institutions throughout Japan	Homo sapiens	NCBITAXON	NCBITaxon:9606	Japan	GAZ	GAZ:00002747	patient data collection	record for patient with paiid 373	72	F	68	29
intensive care units of 40 institutions throughout Japan	Homo sapiens	NCBITAXON	NCBITaxon:9606	Japan	GAZ	GAZ:00002747	patient data collection	record for patient with paiid 393	40	F	71.3	29
intensive care units of 40 institutions throughout Japan	Homo sapiens	NCBITAXON	NCBITaxon:9606	Japan	GAZ	GAZ:00002747	patient data collection	record for patient with paiid 425	66	M	58.2	41
intensive care units of 40 institutions throughout Japan	Homo sapiens	NCBITAXON	NCBITaxon:9606	Japan	GAZ	GAZ:00002747	patient data collection	record for patient with paiid 433	73	F	60	27
intensive care units of 40 institutions throughout Japan	Homo sapiens	NCBITAXON	NCBITaxon:9606	Japan	GAZ	GAZ:00002747	patient data collection	record for patient with paiid 442	78	M	80	30
intensive care units of 40 institutions throughout Japan	Homo sapiens	NCBITAXON	NCBITaxon:9606	Japan	GAZ	GAZ:00002747	patient data collection	record for patient with paiid 453	65	M	52.9	36
intensive care units of 40 institutions throughout Japan	Homo sapiens	NCBITAXON	NCBITaxon:9606	Japan	GAZ	GAZ:00002747	patient data collection	record for patient with paiid 461	82	M	51.4	38
intensive care units of 40 institutions throughout Japan	Homo sapiens	NCBITAXON	NCBITaxon:9606	Japan	GAZ	GAZ:00002747	patient data collection	record for patient with paiid 465	68	M	44	41
intensive care units of 40 institutions throughout Japan	Homo sapiens	NCBITAXON	NCBITaxon:9606	Japan	GAZ	GAZ:00002747	patient data collection	record for patient with paiid 471	80	M	55	27
intensive care units of 40 institutions throughout Japan	Homo sapiens	NCBITAXON	NCBITaxon:9606	Japan	GAZ	GAZ:00002747	patient data collection	record for patient with paiid 477	75	M	50	20
intensive care units of 40 institutions throughout Japan	Homo sapiens	NCBITAXON	NCBITaxon:9606	Japan	GAZ	GAZ:00002747	patient data collection	record for patient with paiid 479	56	F	60	16
intensive care units of 40 institutions throughout Japan	Homo sapiens	NCBITAXON	NCBITaxon:9606	Japan	GAZ	GAZ:00002747	patient data collection	record for patient with paiid 495	70	M	50	28
intensive care units of 40 institutions throughout Japan	Homo sapiens	NCBITAXON	NCBITaxon:9606	Japan	GAZ	GAZ:00002747	patient data collection	record for patient with paiid 557	65	M	64	33
intensive care units of 40 institutions throughout Japan	Homo sapiens	NCBITAXON	NCBITaxon:9606	Japan	GAZ	GAZ:00002747	patient data collection	record for patient with paiid 580	73	M	50	33
intensive care units of 40 institutions throughout Japan	Homo sapiens	NCBITAXON	NCBITaxon:9606	Japan	GAZ	GAZ:00002747	patient data collection	record for patient with paiid 619	85	F	49	30
intensive care units of 40 institutions throughout Japan	Homo sapiens	NCBITAXON	NCBITaxon:9606	Japan	GAZ	GAZ:00002747	patient data collection	record for patient with paiid 658	65	M	35	37
intensive care units of 40 institutions throughout Japan	Homo sapiens	NCBITAXON	NCBITaxon:9606	Japan	GAZ	GAZ:00002747	patient data collection	record for patient with paiid 668	72	M	66	36
intensive care units of 40 institutions throughout Japan	Homo sapiens	NCBITAXON	NCBITaxon:9606	Japan	GAZ	GAZ:00002747	patient data collection	record for patient with paiid 669	87	M	42	33
intensive care units of 40 institutions throughout Japan	Homo sapiens	NCBITAXON	NCBITaxon:9606	Japan	GAZ	GAZ:00002747	patient data collection	record for patient with paiid 672	59	F	36	42
intensive care units of 40 institutions throughout Japan	Homo sapiens	NCBITAXON	NCBITaxon:9606	Japan	GAZ	GAZ:00002747	patient data collection	record for patient with paiid 765	85	M	55	32
intensive care units of 40 institutions throughout Japan	Homo sapiens	NCBITAXON	NCBITaxon:9606	Japan	GAZ	GAZ:00002747	patient data collection	record for patient with paiid 803	71	M	60	29
intensive care units of 40 institutions throughout Japan	Homo sapiens	NCBITAXON	NCBITaxon:9606	Japan	GAZ	GAZ:00002747	patient data collection	record for patient with paiid 877	67	M	50	33
intensive care units of 40 institutions throughout Japan	Homo sapiens	NCBITAXON	NCBITaxon:9606	Japan	GAZ	GAZ:00002747	patient data collection	record for patient with paiid 907	66	M	46.5	45
intensive care units of 40 institutions throughout Japan	Homo sapiens	NCBITAXON	NCBITaxon:9606	Japan	GAZ	GAZ:00002747	patient data collection	record for patient with paiid 910	89	F	45	40
intensive care units of 40 institutions throughout Japan	Homo sapiens	NCBITAXON	NCBITaxon:9606	Japan	GAZ	GAZ:00002747	patient data collection	record for patient with paiid 979	76	M	44.4	36
intensive care units of 40 institutions throughout Japan	Homo sapiens	NCBITAXON	NCBITaxon:9606	Japan	GAZ	GAZ:00002747	patient data collection	record for patient with paiid 1003	52	F	45.1	30
intensive care units of 40 institutions throughout Japan	Homo sapiens	NCBITAXON	NCBITaxon:9606	Japan	GAZ	GAZ:00002747	patient data collection	record for patient with paiid 1079	71	F	46	25
intensive care units of 40 institutions throughout Japan	Homo sapiens	NCBITAXON	NCBITaxon:9606	Japan	GAZ	GAZ:00002747	patient data collection	record for patient with paiid 1091	58	F	38	19
intensive care units of 40 institutions throughout Japan	Homo sapiens	NCBITAXON	NCBITaxon:9606	Japan	GAZ	GAZ:00002747	patient data collection	record for patient with paiid 1095	87	M	51.8	43
intensive care units of 40 institutions throughout Japan	Homo sapiens	NCBITAXON	NCBITaxon:9606	Japan	GAZ	GAZ:00002747	patient data collection	record for patient with paiid 1244	91	F	39	20
intensive care units of 40 institutions throughout Japan	Homo sapiens	NCBITAXON	NCBITaxon:9606	Japan	GAZ	GAZ:00002747	patient data collection	record for patient with paiid 1278	58	M	57	39
intensive care units of 40 institutions throughout Japan	Homo sapiens	NCBITAXON	NCBITaxon:9606	Japan	GAZ	GAZ:00002747	patient data collection	record for patient with paiid 1302	71	F	40	26
intensive care units of 40 institutions throughout Japan	Homo sapiens	NCBITAXON	NCBITaxon:9606	Japan	GAZ	GAZ:00002747	patient data collection	record for patient with paiid 1331	69	M	68	24
intensive care units of 40 institutions throughout Japan	Homo sapiens	NCBITAXON	NCBITaxon:9606	Japan	GAZ	GAZ:00002747	patient data collection	record for patient with paiid 1340	71	M	60	37
intensive care units of 40 institutions throughout Japan	Homo sapiens	NCBITAXON	NCBITaxon:9606	Japan	GAZ	GAZ:00002747	patient data collection	record for patient with paiid 1351	75	F	32	37
intensive care units of 40 institutions throughout Japan	Homo sapiens	NCBITAXON	NCBITaxon:9606	Japan	GAZ	GAZ:00002747	patient data collection	record for patient with paiid 1384	78	M	54	38
intensive care units of 40 institutions throughout Japan	Homo sapiens	NCBITAXON	NCBITaxon:9606	Japan	GAZ	GAZ:00002747	patient data collection	record for patient with paiid 1398	72	M	55.1	46
intensive care units of 40 institutions throughout Japan	Homo sapiens	NCBITAXON	NCBITaxon:9606	Japan	GAZ	GAZ:00002747	patient data collection	record for patient with paiid 1401	84	F	49	39
intensive care units of 40 institutions throughout Japan	Homo sapiens	NCBITAXON	NCBITaxon:9606	Japan	GAZ	GAZ:00002747	patient data collection	record for patient with paiid 1444	77	M	60	54
intensive care units of 40 institutions throughout Japan	Homo sapiens	NCBITAXON	NCBITaxon:9606	Japan	GAZ	GAZ:00002747	patient data collection	record for patient with paiid 1470	72	M	77	41
intensive care units of 40 institutions throughout Japan	Homo sapiens	NCBITAXON	NCBITaxon:9606	Japan	GAZ	GAZ:00002747	patient data collection	record for patient with paiid 1529	84	M	52	39
intensive care units of 40 institutions throughout Japan	Homo sapiens	NCBITAXON	NCBITaxon:9606	Japan	GAZ	GAZ:00002747	patient data collection	record for patient with paiid 1579	79	F	41.8	33
intensive care units of 40 institutions throughout Japan	Homo sapiens	NCBITAXON	NCBITaxon:9606	Japan	GAZ	GAZ:00002747	patient data collection	record for patient with paiid 1592	49	M	66.4	16
intensive care units of 40 institutions throughout Japan	Homo sapiens	NCBITAXON	NCBITaxon:9606	Japan	GAZ	GAZ:00002747	patient data collection	record for patient with paiid 1619	81	F	29.9	31
intensive care units of 40 institutions throughout Japan	Homo sapiens	NCBITAXON	NCBITaxon:9606	Japan	GAZ	GAZ:00002747	patient data collection	record for patient with paiid 1625	79	M	46.2	23
intensive care units of 40 institutions throughout Japan	Homo sapiens	NCBITAXON	NCBITaxon:9606	Japan	GAZ	GAZ:00002747	patient data collection	record for patient with paiid 1627	65	M	68.2	30
intensive care units of 40 institutions throughout Japan	Homo sapiens	NCBITAXON	NCBITaxon:9606	Japan	GAZ	GAZ:00002747	patient data collection	record for patient with paiid 1630	81	F	67.1	17
intensive care units of 40 institutions throughout Japan	Homo sapiens	NCBITAXON	NCBITaxon:9606	Japan	GAZ	GAZ:00002747	patient data collection	record for patient with paiid 1638	87	F	65	27
intensive care units of 40 institutions throughout Japan	Homo sapiens	NCBITAXON	NCBITaxon:9606	Japan	GAZ	GAZ:00002747	patient data collection	record for patient with paiid 1668	82	M	65	29
intensive care units of 40 institutions throughout Japan	Homo sapiens	NCBITAXON	NCBITaxon:9606	Japan	GAZ	GAZ:00002747	patient data collection	record for patient with paiid 1680	60	M	67	27
intensive care units of 40 institutions throughout Japan	Homo sapiens	NCBITAXON	NCBITaxon:9606	Japan	GAZ	GAZ:00002747	patient data collection	record for patient with paiid 1695	64	F	43	34
intensive care units of 40 institutions throughout Japan	Homo sapiens	NCBITAXON	NCBITaxon:9606	Japan	GAZ	GAZ:00002747	patient data collection	record for patient with paiid 1756	77	M	70	30
intensive care units of 40 institutions throughout Japan	Homo sapiens	NCBITAXON	NCBITaxon:9606	Japan	GAZ	GAZ:00002747	patient data collection	record for patient with paiid 1910	86	M	54.9	36
intensive care units of 40 institutions throughout Japan	Homo sapiens	NCBITAXON	NCBITaxon:9606	Japan	GAZ	GAZ:00002747	patient data collection	record for patient with paiid 1911	59	M	66	38
intensive care units of 40 institutions throughout Japan	Homo sapiens	NCBITAXON	NCBITaxon:9606	Japan	GAZ	GAZ:00002747	patient data collection	record for patient with paiid 1923	77	M	50	37
intensive care units of 40 institutions throughout Japan	Homo sapiens	NCBITAXON	NCBITaxon:9606	Japan	GAZ	GAZ:00002747	patient data collection	record for patient with paiid 1926	74	M	41.9	41
intensive care units of 40 institutions throughout Japan	Homo sapiens	NCBITAXON	NCBITaxon:9606	Japan	GAZ	GAZ:00002747	patient data collection	record for patient with paiid 1929	84	F	64.2	24
intensive care units of 40 institutions throughout Japan	Homo sapiens	NCBITAXON	NCBITaxon:9606	Japan	GAZ	GAZ:00002747	patient data collection	record for patient with paiid 1999	74	M	50	41
intensive care units of 40 institutions throughout Japan	Homo sapiens	NCBITAXON	NCBITaxon:9606	Japan	GAZ	GAZ:00002747	patient data collection	record for patient with paiid 2010	77	M	55	31
intensive care units of 40 institutions throughout Japan	Homo sapiens	NCBITAXON	NCBITaxon:9606	Japan	GAZ	GAZ:00002747	patient data collection	record for patient with paiid 2020	85	F	53	47
intensive care units of 40 institutions throughout Japan	Homo sapiens	NCBITAXON	NCBITaxon:9606	Japan	GAZ	GAZ:00002747	patient data collection	record for patient with paiid 2031	74	M	50	34
intensive care units of 40 institutions throughout Japan	Homo sapiens	NCBITAXON	NCBITaxon:9606	Japan	GAZ	GAZ:00002747	patient data collection	record for patient with paiid 2035	71	M	83	29
intensive care units of 40 institutions throughout Japan	Homo sapiens	NCBITAXON	NCBITaxon:9606	Japan	GAZ	GAZ:00002747	patient data collection	record for patient with paiid 2043	73	F	50	42
intensive care units of 40 institutions throughout Japan	Homo sapiens	NCBITAXON	NCBITaxon:9606	Japan	GAZ	GAZ:00002747	patient data collection	record for patient with paiid 2046	67	M	40	35
intensive care units of 40 institutions throughout Japan	Homo sapiens	NCBITAXON	NCBITaxon:9606	Japan	GAZ	GAZ:00002747	patient data collection	record for patient with paiid 2062	81	F	42	39
intensive care units of 40 institutions throughout Japan	Homo sapiens	NCBITAXON	NCBITaxon:9606	Japan	GAZ	GAZ:00002747	patient data collection	record for patient with paiid 2072	88	F	50	44
intensive care units of 40 institutions throughout Japan	Homo sapiens	NCBITAXON	NCBITaxon:9606	Japan	GAZ	GAZ:00002747	patient data collection	record for patient with paiid 2076	72	F	37	45
intensive care units of 40 institutions throughout Japan	Homo sapiens	NCBITAXON	NCBITaxon:9606	Japan	GAZ	GAZ:00002747	patient data collection	record for patient with paiid 2079	55	M	72	46
intensive care units of 40 institutions throughout Japan	Homo sapiens	NCBITAXON	NCBITaxon:9606	Japan	GAZ	GAZ:00002747	patient data collection	record for patient with paiid 2152	54	M	50	21
intensive care units of 40 institutions throughout Japan	Homo sapiens	NCBITAXON	NCBITaxon:9606	Japan	GAZ	GAZ:00002747	patient data collection	record for patient with paiid 2153	92	M		26
intensive care units of 40 institutions throughout Japan	Homo sapiens	NCBITAXON	NCBITaxon:9606	Japan	GAZ	GAZ:00002747	patient data collection	record for patient with paiid 2175	39	M	82	53
intensive care units of 40 institutions throughout Japan	Homo sapiens	NCBITAXON	NCBITaxon:9606	Japan	GAZ	GAZ:00002747	patient data collection	record for patient with paiid 2235	83	F	49.4	41
intensive care units of 40 institutions throughout Japan	Homo sapiens	NCBITAXON	NCBITaxon:9606	Japan	GAZ	GAZ:00002747	patient data collection	record for patient with paiid 2241	65	M	46.5	41
intensive care units of 40 institutions throughout Japan	Homo sapiens	NCBITAXON	NCBITaxon:9606	Japan	GAZ	GAZ:00002747	patient data collection	record for patient with paiid 2243	91	F	41.1	24
intensive care units of 40 institutions throughout Japan	Homo sapiens	NCBITAXON	NCBITaxon:9606	Japan	GAZ	GAZ:00002747	patient data collection	record for patient with paiid 2260	54	M	71.5	45
intensive care units of 40 institutions throughout Japan	Homo sapiens	NCBITAXON	NCBITaxon:9606	Japan	GAZ	GAZ:00002747	patient data collection	record for patient with paiid 2262	70	M	46.7	49
intensive care units of 40 institutions throughout Japan	Homo sapiens	NCBITAXON	NCBITaxon:9606	Japan	GAZ	GAZ:00002747	patient data collection	record for patient with paiid 2283	26	M	43.3	41
intensive care units of 40 institutions throughout Japan	Homo sapiens	NCBITAXON	NCBITaxon:9606	Japan	GAZ	GAZ:00002747	patient data collection	record for patient with paiid 2285	34	F	70.3	36
intensive care units of 40 institutions throughout Japan	Homo sapiens	NCBITAXON	NCBITaxon:9606	Japan	GAZ	GAZ:00002747	patient data collection	record for patient with paiid 2335	85	F	47.8	36
intensive care units of 40 institutions throughout Japan	Homo sapiens	NCBITAXON	NCBITaxon:9606	Japan	GAZ	GAZ:00002747	patient data collection	record for patient with paiid 2367	88	F	52.6	25
intensive care units of 40 institutions throughout Japan	Homo sapiens	NCBITAXON	NCBITaxon:9606	Japan	GAZ	GAZ:00002747	patient data collection	record for patient with paiid 2389	57	F	35.2	37
intensive care units of 40 institutions throughout Japan	Homo sapiens	NCBITAXON	NCBITaxon:9606	Japan	GAZ	GAZ:00002747	patient data collection	record for patient with paiid 2409	76	F	40.5	48
intensive care units of 40 institutions throughout Japan	Homo sapiens	NCBITAXON	NCBITaxon:9606	Japan	GAZ	GAZ:00002747	patient data collection	record for patient with paiid 2429	75	M	50	25
intensive care units of 40 institutions throughout Japan	Homo sapiens	NCBITAXON	NCBITaxon:9606	Japan	GAZ	GAZ:00002747	patient data collection	record for patient with paiid 2434	46	M		25
intensive care units of 40 institutions throughout Japan	Homo sapiens	NCBITAXON	NCBITaxon:9606	Japan	GAZ	GAZ:00002747	patient data collection	record for patient with paiid 2450	78	M		24
intensive care units of 40 institutions throughout Japan	Homo sapiens	NCBITAXON	NCBITaxon:9606	Japan	GAZ	GAZ:00002747	patient data collection	record for patient with paiid 2451	77	M		22
intensive care units of 40 institutions throughout Japan	Homo sapiens	NCBITAXON	NCBITaxon:9606	Japan	GAZ	GAZ:00002747	patient data collection	record for patient with paiid 2467	56	M		29
intensive care units of 40 institutions throughout Japan	Homo sapiens	NCBITAXON	NCBITaxon:9606	Japan	GAZ	GAZ:00002747	patient data collection	record for patient with paiid 2468	73	M	64.4	20
intensive care units of 40 institutions throughout Japan	Homo sapiens	NCBITAXON	NCBITaxon:9606	Japan	GAZ	GAZ:00002747	patient data collection	record for patient with paiid 2473	69	M	56	27
intensive care units of 40 institutions throughout Japan	Homo sapiens	NCBITAXON	NCBITaxon:9606	Japan	GAZ	GAZ:00002747	patient data collection	record for patient with paiid 2487	87	M	30.1	29
intensive care units of 40 institutions throughout Japan	Homo sapiens	NCBITAXON	NCBITaxon:9606	Japan	GAZ	GAZ:00002747	patient data collection	record for patient with paiid 2495	79	M		19
intensive care units of 40 institutions throughout Japan	Homo sapiens	NCBITAXON	NCBITaxon:9606	Japan	GAZ	GAZ:00002747	patient data collection	record for patient with paiid 2496	60	F	64.2	16
intensive care units of 40 institutions throughout Japan	Homo sapiens	NCBITAXON	NCBITaxon:9606	Japan	GAZ	GAZ:00002747	patient data collection	record for patient with paiid 2497	76	M		34
intensive care units of 40 institutions throughout Japan	Homo sapiens	NCBITAXON	NCBITaxon:9606	Japan	GAZ	GAZ:00002747	patient data collection	record for patient with paiid 2504	76	F	31.5	46
intensive care units of 40 institutions throughout Japan	Homo sapiens	NCBITAXON	NCBITaxon:9606	Japan	GAZ	GAZ:00002747	patient data collection	record for patient with paiid 2509	76	F	62	20
intensive care units of 40 institutions throughout Japan	Homo sapiens	NCBITAXON	NCBITaxon:9606	Japan	GAZ	GAZ:00002747	patient data collection	record for patient with paiid 2510	54	F		37
intensive care units of 40 institutions throughout Japan	Homo sapiens	NCBITAXON	NCBITaxon:9606	Japan	GAZ	GAZ:00002747	patient data collection	record for patient with paiid 2514	80	M	49	18
intensive care units of 40 institutions throughout Japan	Homo sapiens	NCBITAXON	NCBITaxon:9606	Japan	GAZ	GAZ:00002747	patient data collection	record for patient with paiid 2516	86	M	48	20
intensive care units of 40 institutions throughout Japan	Homo sapiens	NCBITAXON	NCBITaxon:9606	Japan	GAZ	GAZ:00002747	patient data collection	record for patient with paiid 2519	68	F	27.1	28
intensive care units of 40 institutions throughout Japan	Homo sapiens	NCBITAXON	NCBITaxon:9606	Japan	GAZ	GAZ:00002747	patient data collection	record for patient with paiid 2533	89	M	53	29
intensive care units of 40 institutions throughout Japan	Homo sapiens	NCBITAXON	NCBITaxon:9606	Japan	GAZ	GAZ:00002747	patient data collection	record for patient with paiid 2570	29	F	64	26
intensive care units of 40 institutions throughout Japan	Homo sapiens	NCBITAXON	NCBITaxon:9606	Japan	GAZ	GAZ:00002747	patient data collection	record for patient with paiid 2611	72	F		40
intensive care units of 40 institutions throughout Japan	Homo sapiens	NCBITAXON	NCBITaxon:9606	Japan	GAZ	GAZ:00002747	patient data collection	record for patient with paiid 2627	88	F	47	48
intensive care units of 40 institutions throughout Japan	Homo sapiens	NCBITAXON	NCBITaxon:9606	Japan	GAZ	GAZ:00002747	patient data collection	record for patient with paiid 2714	80	M	60	37
intensive care units of 40 institutions throughout Japan	Homo sapiens	NCBITAXON	NCBITaxon:9606	Japan	GAZ	GAZ:00002747	patient data collection	record for patient with paiid 2747	75	M	60	27
intensive care units of 40 institutions throughout Japan	Homo sapiens	NCBITAXON	NCBITaxon:9606	Japan	GAZ	GAZ:00002747	patient data collection	record for patient with paiid 2780	63	M	52.2	23
intensive care units of 40 institutions throughout Japan	Homo sapiens	NCBITAXON	NCBITaxon:9606	Japan	GAZ	GAZ:00002747	patient data collection	record for patient with paiid 2786	75	M	63.4	31
intensive care units of 40 institutions throughout Japan	Homo sapiens	NCBITAXON	NCBITaxon:9606	Japan	GAZ	GAZ:00002747	patient data collection	record for patient with paiid 2826	64	M	80	44
intensive care units of 40 institutions throughout Japan	Homo sapiens	NCBITAXON	NCBITaxon:9606	Japan	GAZ	GAZ:00002747	patient data collection	record for patient with paiid 2865	75	M	72	42
intensive care units of 40 institutions throughout Japan	Homo sapiens	NCBITAXON	NCBITaxon:9606	Japan	GAZ	GAZ:00002747	patient data collection	record for patient with paiid 2872	85	M	55	17
intensive care units of 40 institutions throughout Japan	Homo sapiens	NCBITAXON	NCBITaxon:9606	Japan	GAZ	GAZ:00002747	patient data collection	record for patient with paiid 2878	78	F	48	36
intensive care units of 40 institutions throughout Japan	Homo sapiens	NCBITAXON	NCBITaxon:9606	Japan	GAZ	GAZ:00002747	patient data collection	record for patient with paiid 2914	86	M	45	38
intensive care units of 40 institutions throughout Japan	Homo sapiens	NCBITAXON	NCBITaxon:9606	Japan	GAZ	GAZ:00002747	patient data collection	record for patient with paiid 2923	95	M	40	13
intensive care units of 40 institutions throughout Japan	Homo sapiens	NCBITAXON	NCBITaxon:9606	Japan	GAZ	GAZ:00002747	patient data collection	record for patient with paiid 2928	67	M		31
intensive care units of 40 institutions throughout Japan	Homo sapiens	NCBITAXON	NCBITaxon:9606	Japan	GAZ	GAZ:00002747	patient data collection	record for patient with paiid 2945	76	M	71.1	38
intensive care units of 40 institutions throughout Japan	Homo sapiens	NCBITAXON	NCBITaxon:9606	Japan	GAZ	GAZ:00002747	patient data collection	record for patient with paiid 2959	70	F	42.7	40
intensive care units of 40 institutions throughout Japan	Homo sapiens	NCBITAXON	NCBITaxon:9606	Japan	GAZ	GAZ:00002747	patient data collection	record for patient with paiid 2963	83	F		21
intensive care units of 40 institutions throughout Japan	Homo sapiens	NCBITAXON	NCBITaxon:9606	Japan	GAZ	GAZ:00002747	patient data collection	record for patient with paiid 2969	64	M		43
intensive care units of 40 institutions throughout Japan	Homo sapiens	NCBITAXON	NCBITaxon:9606	Japan	GAZ	GAZ:00002747	patient data collection	record for patient with paiid 2982	60	F	59.9	35
intensive care units of 40 institutions throughout Japan	Homo sapiens	NCBITAXON	NCBITaxon:9606	Japan	GAZ	GAZ:00002747	patient data collection	record for patient with paiid 2990	85	M	50.7	25
intensive care units of 40 institutions throughout Japan	Homo sapiens	NCBITAXON	NCBITaxon:9606	Japan	GAZ	GAZ:00002747	patient data collection	record for patient with paiid 2994	84	F	34.9	15
intensive care units of 40 institutions throughout Japan	Homo sapiens	NCBITAXON	NCBITaxon:9606	Japan	GAZ	GAZ:00002747	patient data collection	record for patient with paiid 3022	79	M		26
intensive care units of 40 institutions throughout Japan	Homo sapiens	NCBITAXON	NCBITaxon:9606	Japan	GAZ	GAZ:00002747	patient data collection	record for patient with paiid 3070	35	F	50	32
intensive care units of 40 institutions throughout Japan	Homo sapiens	NCBITAXON	NCBITaxon:9606	Japan	GAZ	GAZ:00002747	patient data collection	record for patient with paiid 3075	64	M	60	36
intensive care units of 40 institutions throughout Japan	Homo sapiens	NCBITAXON	NCBITaxon:9606	Japan	GAZ	GAZ:00002747	patient data collection	record for patient with paiid 3120	65	M	55	35
intensive care units of 40 institutions throughout Japan	Homo sapiens	NCBITAXON	NCBITaxon:9606	Japan	GAZ	GAZ:00002747	patient data collection	record for patient with paiid 3154	50	F	54	43
intensive care units of 40 institutions throughout Japan	Homo sapiens	NCBITAXON	NCBITaxon:9606	Japan	GAZ	GAZ:00002747	patient data collection	record for patient with paiid 3165	63	F	56.8	17
intensive care units of 40 institutions throughout Japan	Homo sapiens	NCBITAXON	NCBITaxon:9606	Japan	GAZ	GAZ:00002747	patient data collection	record for patient with paiid 3169	77	M	52	21
intensive care units of 40 institutions throughout Japan	Homo sapiens	NCBITAXON	NCBITaxon:9606	Japan	GAZ	GAZ:00002747	patient data collection	record for patient with paiid 3177	96	M	40	43
intensive care units of 40 institutions throughout Japan	Homo sapiens	NCBITAXON	NCBITaxon:9606	Japan	GAZ	GAZ:00002747	patient data collection	record for patient with paiid 3184	54	M	89.5	24
intensive care units of 40 institutions throughout Japan	Homo sapiens	NCBITAXON	NCBITaxon:9606	Japan	GAZ	GAZ:00002747	patient data collection	record for patient with paiid 3186	77	M	47.9	23
intensive care units of 40 institutions throughout Japan	Homo sapiens	NCBITAXON	NCBITaxon:9606	Japan	GAZ	GAZ:00002747	patient data collection	record for patient with paiid 3190	59	M	59.7	15
intensive care units of 40 institutions throughout Japan	Homo sapiens	NCBITAXON	NCBITaxon:9606	Japan	GAZ	GAZ:00002747	patient data collection	record for patient with paiid 53	67	F		29
intensive care units of 40 institutions throughout Japan	Homo sapiens	NCBITAXON	NCBITaxon:9606	Japan	GAZ	GAZ:00002747	patient data collection	record for patient with paiid 122	78	F	68	30
intensive care units of 40 institutions throughout Japan	Homo sapiens	NCBITAXON	NCBITaxon:9606	Japan	GAZ	GAZ:00002747	patient data collection	record for patient with paiid 125	75	M	45	50
intensive care units of 40 institutions throughout Japan	Homo sapiens	NCBITAXON	NCBITaxon:9606	Japan	GAZ	GAZ:00002747	patient data collection	record for patient with paiid 143	70	F	49.2	53
intensive care units of 40 institutions throughout Japan	Homo sapiens	NCBITAXON	NCBITaxon:9606	Japan	GAZ	GAZ:00002747	patient data collection	record for patient with paiid 258	64	M		29
intensive care units of 40 institutions throughout Japan	Homo sapiens	NCBITAXON	NCBITaxon:9606	Japan	GAZ	GAZ:00002747	patient data collection	record for patient with paiid 322	80	M	46.8	38
intensive care units of 40 institutions throughout Japan	Homo sapiens	NCBITAXON	NCBITaxon:9606	Japan	GAZ	GAZ:00002747	patient data collection	record for patient with paiid 336	47	M	69	33
intensive care units of 40 institutions throughout Japan	Homo sapiens	NCBITAXON	NCBITaxon:9606	Japan	GAZ	GAZ:00002747	patient data collection	record for patient with paiid 343	62	F	61	34
intensive care units of 40 institutions throughout Japan	Homo sapiens	NCBITAXON	NCBITaxon:9606	Japan	GAZ	GAZ:00002747	patient data collection	record for patient with paiid 350	53	M	50	26
intensive care units of 40 institutions throughout Japan	Homo sapiens	NCBITAXON	NCBITaxon:9606	Japan	GAZ	GAZ:00002747	patient data collection	record for patient with paiid 355	80	F	31	17
intensive care units of 40 institutions throughout Japan	Homo sapiens	NCBITAXON	NCBITaxon:9606	Japan	GAZ	GAZ:00002747	patient data collection	record for patient with paiid 357	66	M	68	41
intensive care units of 40 institutions throughout Japan	Homo sapiens	NCBITAXON	NCBITaxon:9606	Japan	GAZ	GAZ:00002747	patient data collection	record for patient with paiid 376	58	M	88	38
intensive care units of 40 institutions throughout Japan	Homo sapiens	NCBITAXON	NCBITaxon:9606	Japan	GAZ	GAZ:00002747	patient data collection	record for patient with paiid 474	72	M	70	23
intensive care units of 40 institutions throughout Japan	Homo sapiens	NCBITAXON	NCBITaxon:9606	Japan	GAZ	GAZ:00002747	patient data collection	record for patient with paiid 475	80	M	53	30
intensive care units of 40 institutions throughout Japan	Homo sapiens	NCBITAXON	NCBITaxon:9606	Japan	GAZ	GAZ:00002747	patient data collection	record for patient with paiid 625	75	M	60	24
intensive care units of 40 institutions throughout Japan	Homo sapiens	NCBITAXON	NCBITaxon:9606	Japan	GAZ	GAZ:00002747	patient data collection	record for patient with paiid 634	87	F	39	40
intensive care units of 40 institutions throughout Japan	Homo sapiens	NCBITAXON	NCBITaxon:9606	Japan	GAZ	GAZ:00002747	patient data collection	record for patient with paiid 640	71	M	56	42
intensive care units of 40 institutions throughout Japan	Homo sapiens	NCBITAXON	NCBITaxon:9606	Japan	GAZ	GAZ:00002747	patient data collection	record for patient with paiid 643	31	F		24
intensive care units of 40 institutions throughout Japan	Homo sapiens	NCBITAXON	NCBITaxon:9606	Japan	GAZ	GAZ:00002747	patient data collection	record for patient with paiid 671	71	M	42	44
intensive care units of 40 institutions throughout Japan	Homo sapiens	NCBITAXON	NCBITaxon:9606	Japan	GAZ	GAZ:00002747	patient data collection	record for patient with paiid 889	82	F	46.1	38
intensive care units of 40 institutions throughout Japan	Homo sapiens	NCBITAXON	NCBITaxon:9606	Japan	GAZ	GAZ:00002747	patient data collection	record for patient with paiid 902	67	M	57.2	44
intensive care units of 40 institutions throughout Japan	Homo sapiens	NCBITAXON	NCBITaxon:9606	Japan	GAZ	GAZ:00002747	patient data collection	record for patient with paiid 947	79	F	48.6	41
intensive care units of 40 institutions throughout Japan	Homo sapiens	NCBITAXON	NCBITaxon:9606	Japan	GAZ	GAZ:00002747	patient data collection	record for patient with paiid 984	70	M	54.4	42
intensive care units of 40 institutions throughout Japan	Homo sapiens	NCBITAXON	NCBITaxon:9606	Japan	GAZ	GAZ:00002747	patient data collection	record for patient with paiid 1002	90	F	52.8	39
intensive care units of 40 institutions throughout Japan	Homo sapiens	NCBITAXON	NCBITaxon:9606	Japan	GAZ	GAZ:00002747	patient data collection	record for patient with paiid 1076	48	F	60	36
intensive care units of 40 institutions throughout Japan	Homo sapiens	NCBITAXON	NCBITaxon:9606	Japan	GAZ	GAZ:00002747	patient data collection	record for patient with paiid 1131	32	M	50	31
intensive care units of 40 institutions throughout Japan	Homo sapiens	NCBITAXON	NCBITaxon:9606	Japan	GAZ	GAZ:00002747	patient data collection	record for patient with paiid 1145	49	M	48	21
intensive care units of 40 institutions throughout Japan	Homo sapiens	NCBITAXON	NCBITaxon:9606	Japan	GAZ	GAZ:00002747	patient data collection	record for patient with paiid 1149	64	M	56	43
intensive care units of 40 institutions throughout Japan	Homo sapiens	NCBITAXON	NCBITaxon:9606	Japan	GAZ	GAZ:00002747	patient data collection	record for patient with paiid 1177	72	F		39
intensive care units of 40 institutions throughout Japan	Homo sapiens	NCBITAXON	NCBITaxon:9606	Japan	GAZ	GAZ:00002747	patient data collection	record for patient with paiid 1218	60	M	54.6	38
intensive care units of 40 institutions throughout Japan	Homo sapiens	NCBITAXON	NCBITaxon:9606	Japan	GAZ	GAZ:00002747	patient data collection	record for patient with paiid 1233	66	F	37	45
intensive care units of 40 institutions throughout Japan	Homo sapiens	NCBITAXON	NCBITaxon:9606	Japan	GAZ	GAZ:00002747	patient data collection	record for patient with paiid 1258	44	M	80	35
intensive care units of 40 institutions throughout Japan	Homo sapiens	NCBITAXON	NCBITaxon:9606	Japan	GAZ	GAZ:00002747	patient data collection	record for patient with paiid 1299	76	M	60	44
intensive care units of 40 institutions throughout Japan	Homo sapiens	NCBITAXON	NCBITaxon:9606	Japan	GAZ	GAZ:00002747	patient data collection	record for patient with paiid 1345	31	M	47.2	40
intensive care units of 40 institutions throughout Japan	Homo sapiens	NCBITAXON	NCBITaxon:9606	Japan	GAZ	GAZ:00002747	patient data collection	record for patient with paiid 1385	85	F	50	44
intensive care units of 40 institutions throughout Japan	Homo sapiens	NCBITAXON	NCBITaxon:9606	Japan	GAZ	GAZ:00002747	patient data collection	record for patient with paiid 1425	70	F	49	39
intensive care units of 40 institutions throughout Japan	Homo sapiens	NCBITAXON	NCBITaxon:9606	Japan	GAZ	GAZ:00002747	patient data collection	record for patient with paiid 1455	69	M	70	53
intensive care units of 40 institutions throughout Japan	Homo sapiens	NCBITAXON	NCBITaxon:9606	Japan	GAZ	GAZ:00002747	patient data collection	record for patient with paiid 1462	52	F	36	45
intensive care units of 40 institutions throughout Japan	Homo sapiens	NCBITAXON	NCBITaxon:9606	Japan	GAZ	GAZ:00002747	patient data collection	record for patient with paiid 1468	66	M	57.8	45
intensive care units of 40 institutions throughout Japan	Homo sapiens	NCBITAXON	NCBITaxon:9606	Japan	GAZ	GAZ:00002747	patient data collection	record for patient with paiid 1492	71	M	50	48
intensive care units of 40 institutions throughout Japan	Homo sapiens	NCBITAXON	NCBITaxon:9606	Japan	GAZ	GAZ:00002747	patient data collection	record for patient with paiid 1699	82	F	50	30
intensive care units of 40 institutions throughout Japan	Homo sapiens	NCBITAXON	NCBITaxon:9606	Japan	GAZ	GAZ:00002747	patient data collection	record for patient with paiid 1717	77	M	61	30
intensive care units of 40 institutions throughout Japan	Homo sapiens	NCBITAXON	NCBITaxon:9606	Japan	GAZ	GAZ:00002747	patient data collection	record for patient with paiid 1855	86	F	37.4	42
intensive care units of 40 institutions throughout Japan	Homo sapiens	NCBITAXON	NCBITaxon:9606	Japan	GAZ	GAZ:00002747	patient data collection	record for patient with paiid 1864	80	F	71.9
intensive care units of 40 institutions throughout Japan	Homo sapiens	NCBITAXON	NCBITaxon:9606	Japan	GAZ	GAZ:00002747	patient data collection	record for patient with paiid 1881	71	M	67	24
intensive care units of 40 institutions throughout Japan	Homo sapiens	NCBITAXON	NCBITaxon:9606	Japan	GAZ	GAZ:00002747	patient data collection	record for patient with paiid 1891	87	M	51.6	29
intensive care units of 40 institutions throughout Japan	Homo sapiens	NCBITAXON	NCBITaxon:9606	Japan	GAZ	GAZ:00002747	patient data collection	record for patient with paiid 1903	83	M	44.8	25
intensive care units of 40 institutions throughout Japan	Homo sapiens	NCBITAXON	NCBITaxon:9606	Japan	GAZ	GAZ:00002747	patient data collection	record for patient with paiid 2037	72	F	39	50
intensive care units of 40 institutions throughout Japan	Homo sapiens	NCBITAXON	NCBITaxon:9606	Japan	GAZ	GAZ:00002747	patient data collection	record for patient with paiid 2039	84	M	60	34
intensive care units of 40 institutions throughout Japan	Homo sapiens	NCBITAXON	NCBITaxon:9606	Japan	GAZ	GAZ:00002747	patient data collection	record for patient with paiid 2040	62	M	47	52
intensive care units of 40 institutions throughout Japan	Homo sapiens	NCBITAXON	NCBITaxon:9606	Japan	GAZ	GAZ:00002747	patient data collection	record for patient with paiid 2055	90	M	30	39
intensive care units of 40 institutions throughout Japan	Homo sapiens	NCBITAXON	NCBITaxon:9606	Japan	GAZ	GAZ:00002747	patient data collection	record for patient with paiid 2058	71	M	40	47
intensive care units of 40 institutions throughout Japan	Homo sapiens	NCBITAXON	NCBITaxon:9606	Japan	GAZ	GAZ:00002747	patient data collection	record for patient with paiid 2102	69	F	65	16
intensive care units of 40 institutions throughout Japan	Homo sapiens	NCBITAXON	NCBITaxon:9606	Japan	GAZ	GAZ:00002747	patient data collection	record for patient with paiid 2141	42	F	29.3	13
intensive care units of 40 institutions throughout Japan	Homo sapiens	NCBITAXON	NCBITaxon:9606	Japan	GAZ	GAZ:00002747	patient data collection	record for patient with paiid 2240	77	F	45.2	28
intensive care units of 40 institutions throughout Japan	Homo sapiens	NCBITAXON	NCBITaxon:9606	Japan	GAZ	GAZ:00002747	patient data collection	record for patient with paiid 2249	83	M	58.4	44
intensive care units of 40 institutions throughout Japan	Homo sapiens	NCBITAXON	NCBITaxon:9606	Japan	GAZ	GAZ:00002747	patient data collection	record for patient with paiid 2251	78	M	45.4	37
intensive care units of 40 institutions throughout Japan	Homo sapiens	NCBITAXON	NCBITaxon:9606	Japan	GAZ	GAZ:00002747	patient data collection	record for patient with paiid 2252	83	M	46.6	45
intensive care units of 40 institutions throughout Japan	Homo sapiens	NCBITAXON	NCBITaxon:9606	Japan	GAZ	GAZ:00002747	patient data collection	record for patient with paiid 2253	66	F	74.8	48
intensive care units of 40 institutions throughout Japan	Homo sapiens	NCBITAXON	NCBITaxon:9606	Japan	GAZ	GAZ:00002747	patient data collection	record for patient with paiid 2259	61	M	69.5	45
intensive care units of 40 institutions throughout Japan	Homo sapiens	NCBITAXON	NCBITaxon:9606	Japan	GAZ	GAZ:00002747	patient data collection	record for patient with paiid 2282	59	M	53.5	47
intensive care units of 40 institutions throughout Japan	Homo sapiens	NCBITAXON	NCBITaxon:9606	Japan	GAZ	GAZ:00002747	patient data collection	record for patient with paiid 2316	35	F		45
intensive care units of 40 institutions throughout Japan	Homo sapiens	NCBITAXON	NCBITaxon:9606	Japan	GAZ	GAZ:00002747	patient data collection	record for patient with paiid 2347	70	F	55	46
intensive care units of 40 institutions throughout Japan	Homo sapiens	NCBITAXON	NCBITaxon:9606	Japan	GAZ	GAZ:00002747	patient data collection	record for patient with paiid 2436	82	F		27
intensive care units of 40 institutions throughout Japan	Homo sapiens	NCBITAXON	NCBITaxon:9606	Japan	GAZ	GAZ:00002747	patient data collection	record for patient with paiid 2442	82	M	60	45
intensive care units of 40 institutions throughout Japan	Homo sapiens	NCBITAXON	NCBITaxon:9606	Japan	GAZ	GAZ:00002747	patient data collection	record for patient with paiid 2448	77	M		50
intensive care units of 40 institutions throughout Japan	Homo sapiens	NCBITAXON	NCBITaxon:9606	Japan	GAZ	GAZ:00002747	patient data collection	record for patient with paiid 2453	59	M		19
intensive care units of 40 institutions throughout Japan	Homo sapiens	NCBITAXON	NCBITaxon:9606	Japan	GAZ	GAZ:00002747	patient data collection	record for patient with paiid 2463	81	M	45	19
intensive care units of 40 institutions throughout Japan	Homo sapiens	NCBITAXON	NCBITaxon:9606	Japan	GAZ	GAZ:00002747	patient data collection	record for patient with paiid 2472	88	F		29
intensive care units of 40 institutions throughout Japan	Homo sapiens	NCBITAXON	NCBITaxon:9606	Japan	GAZ	GAZ:00002747	patient data collection	record for patient with paiid 2505	81	M		44
intensive care units of 40 institutions throughout Japan	Homo sapiens	NCBITAXON	NCBITaxon:9606	Japan	GAZ	GAZ:00002747	patient data collection	record for patient with paiid 2515	87	F	41.6	25
intensive care units of 40 institutions throughout Japan	Homo sapiens	NCBITAXON	NCBITaxon:9606	Japan	GAZ	GAZ:00002747	patient data collection	record for patient with paiid 2520	94	M	70	33
intensive care units of 40 institutions throughout Japan	Homo sapiens	NCBITAXON	NCBITaxon:9606	Japan	GAZ	GAZ:00002747	patient data collection	record for patient with paiid 2557	69	M	46.7	23
intensive care units of 40 institutions throughout Japan	Homo sapiens	NCBITAXON	NCBITaxon:9606	Japan	GAZ	GAZ:00002747	patient data collection	record for patient with paiid 2566	83	F		25
intensive care units of 40 institutions throughout Japan	Homo sapiens	NCBITAXON	NCBITaxon:9606	Japan	GAZ	GAZ:00002747	patient data collection	record for patient with paiid 2607	67	M		32
intensive care units of 40 institutions throughout Japan	Homo sapiens	NCBITAXON	NCBITaxon:9606	Japan	GAZ	GAZ:00002747	patient data collection	record for patient with paiid 2617	95	F	30.3	41
intensive care units of 40 institutions throughout Japan	Homo sapiens	NCBITAXON	NCBITaxon:9606	Japan	GAZ	GAZ:00002747	patient data collection	record for patient with paiid 2890	63	F	60	27
intensive care units of 40 institutions throughout Japan	Homo sapiens	NCBITAXON	NCBITaxon:9606	Japan	GAZ	GAZ:00002747	patient data collection	record for patient with paiid 2906	69	M		28
intensive care units of 40 institutions throughout Japan	Homo sapiens	NCBITAXON	NCBITaxon:9606	Japan	GAZ	GAZ:00002747	patient data collection	record for patient with paiid 2911	94	F		34
intensive care units of 40 institutions throughout Japan	Homo sapiens	NCBITAXON	NCBITaxon:9606	Japan	GAZ	GAZ:00002747	patient data collection	record for patient with paiid 2916	85	M	55.9	35
intensive care units of 40 institutions throughout Japan	Homo sapiens	NCBITAXON	NCBITaxon:9606	Japan	GAZ	GAZ:00002747	patient data collection	record for patient with paiid 2918	75	M	50	32
intensive care units of 40 institutions throughout Japan	Homo sapiens	NCBITAXON	NCBITaxon:9606	Japan	GAZ	GAZ:00002747	patient data collection	record for patient with paiid 2952	61	F	53.7	19
intensive care units of 40 institutions throughout Japan	Homo sapiens	NCBITAXON	NCBITaxon:9606	Japan	GAZ	GAZ:00002747	patient data collection	record for patient with paiid 2965	67	M	49.3	22
intensive care units of 40 institutions throughout Japan	Homo sapiens	NCBITAXON	NCBITaxon:9606	Japan	GAZ	GAZ:00002747	patient data collection	record for patient with paiid 2976	73	M		22
intensive care units of 40 institutions throughout Japan	Homo sapiens	NCBITAXON	NCBITaxon:9606	Japan	GAZ	GAZ:00002747	patient data collection	record for patient with paiid 2980	80	F	39.5	32
intensive care units of 40 institutions throughout Japan	Homo sapiens	NCBITAXON	NCBITaxon:9606	Japan	GAZ	GAZ:00002747	patient data collection	record for patient with paiid 2984	85	M	65	35
intensive care units of 40 institutions throughout Japan	Homo sapiens	NCBITAXON	NCBITaxon:9606	Japan	GAZ	GAZ:00002747	patient data collection	record for patient with paiid 2993	81	M	73	28
intensive care units of 40 institutions throughout Japan	Homo sapiens	NCBITAXON	NCBITaxon:9606	Japan	GAZ	GAZ:00002747	patient data collection	record for patient with paiid 3006	83	M	42.3	32
intensive care units of 40 institutions throughout Japan	Homo sapiens	NCBITAXON	NCBITaxon:9606	Japan	GAZ	GAZ:00002747	patient data collection	record for patient with paiid 5	86	M	42	41
intensive care units of 40 institutions throughout Japan	Homo sapiens	NCBITAXON	NCBITaxon:9606	Japan	GAZ	GAZ:00002747	patient data collection	record for patient with paiid 105	89	F	33	22
intensive care units of 40 institutions throughout Japan	Homo sapiens	NCBITAXON	NCBITaxon:9606	Japan	GAZ	GAZ:00002747	patient data collection	record for patient with paiid 108	60	F	36.1	18
intensive care units of 40 institutions throughout Japan	Homo sapiens	NCBITAXON	NCBITaxon:9606	Japan	GAZ	GAZ:00002747	patient data collection	record for patient with paiid 111	89	F	45	21
intensive care units of 40 institutions throughout Japan	Homo sapiens	NCBITAXON	NCBITaxon:9606	Japan	GAZ	GAZ:00002747	patient data collection	record for patient with paiid 158	92	F	60	33
intensive care units of 40 institutions throughout Japan	Homo sapiens	NCBITAXON	NCBITaxon:9606	Japan	GAZ	GAZ:00002747	patient data collection	record for patient with paiid 325	72	M	62.9	18
intensive care units of 40 institutions throughout Japan	Homo sapiens	NCBITAXON	NCBITaxon:9606	Japan	GAZ	GAZ:00002747	patient data collection	record for patient with paiid 385	54	M	71.5	36
intensive care units of 40 institutions throughout Japan	Homo sapiens	NCBITAXON	NCBITaxon:9606	Japan	GAZ	GAZ:00002747	patient data collection	record for patient with paiid 397	61	M	55.3	16
intensive care units of 40 institutions throughout Japan	Homo sapiens	NCBITAXON	NCBITaxon:9606	Japan	GAZ	GAZ:00002747	patient data collection	record for patient with paiid 402	63	F	37.5	36
intensive care units of 40 institutions throughout Japan	Homo sapiens	NCBITAXON	NCBITaxon:9606	Japan	GAZ	GAZ:00002747	patient data collection	record for patient with paiid 440	71	M	47.3	37
intensive care units of 40 institutions throughout Japan	Homo sapiens	NCBITAXON	NCBITaxon:9606	Japan	GAZ	GAZ:00002747	patient data collection	record for patient with paiid 547	86	M	50	32
intensive care units of 40 institutions throughout Japan	Homo sapiens	NCBITAXON	NCBITaxon:9606	Japan	GAZ	GAZ:00002747	patient data collection	record for patient with paiid 605	48	M	58	20
intensive care units of 40 institutions throughout Japan	Homo sapiens	NCBITAXON	NCBITaxon:9606	Japan	GAZ	GAZ:00002747	patient data collection	record for patient with paiid 633	71	M	69	14
intensive care units of 40 institutions throughout Japan	Homo sapiens	NCBITAXON	NCBITaxon:9606	Japan	GAZ	GAZ:00002747	patient data collection	record for patient with paiid 849	61	M	72	23
intensive care units of 40 institutions throughout Japan	Homo sapiens	NCBITAXON	NCBITaxon:9606	Japan	GAZ	GAZ:00002747	patient data collection	record for patient with paiid 873	68	F	52.4	32
intensive care units of 40 institutions throughout Japan	Homo sapiens	NCBITAXON	NCBITaxon:9606	Japan	GAZ	GAZ:00002747	patient data collection	record for patient with paiid 876	77	F	62	31
intensive care units of 40 institutions throughout Japan	Homo sapiens	NCBITAXON	NCBITaxon:9606	Japan	GAZ	GAZ:00002747	patient data collection	record for patient with paiid 892	78	M	49.8	25
intensive care units of 40 institutions throughout Japan	Homo sapiens	NCBITAXON	NCBITaxon:9606	Japan	GAZ	GAZ:00002747	patient data collection	record for patient with paiid 964	31	F	60	17
intensive care units of 40 institutions throughout Japan	Homo sapiens	NCBITAXON	NCBITaxon:9606	Japan	GAZ	GAZ:00002747	patient data collection	record for patient with paiid 1151	83	F	65.7	19
intensive care units of 40 institutions throughout Japan	Homo sapiens	NCBITAXON	NCBITaxon:9606	Japan	GAZ	GAZ:00002747	patient data collection	record for patient with paiid 1216	74	F	38.6	26
intensive care units of 40 institutions throughout Japan	Homo sapiens	NCBITAXON	NCBITaxon:9606	Japan	GAZ	GAZ:00002747	patient data collection	record for patient with paiid 1253	69	M	57.8	12
intensive care units of 40 institutions throughout Japan	Homo sapiens	NCBITAXON	NCBITaxon:9606	Japan	GAZ	GAZ:00002747	patient data collection	record for patient with paiid 1256	46	M	79.3	11
intensive care units of 40 institutions throughout Japan	Homo sapiens	NCBITAXON	NCBITaxon:9606	Japan	GAZ	GAZ:00002747	patient data collection	record for patient with paiid 1265	54	M	53.5	13
intensive care units of 40 institutions throughout Japan	Homo sapiens	NCBITAXON	NCBITaxon:9606	Japan	GAZ	GAZ:00002747	patient data collection	record for patient with paiid 1316	60	F	69	17
intensive care units of 40 institutions throughout Japan	Homo sapiens	NCBITAXON	NCBITaxon:9606	Japan	GAZ	GAZ:00002747	patient data collection	record for patient with paiid 1486	73	F	49	22
intensive care units of 40 institutions throughout Japan	Homo sapiens	NCBITAXON	NCBITaxon:9606	Japan	GAZ	GAZ:00002747	patient data collection	record for patient with paiid 1515	60	M	104	22
intensive care units of 40 institutions throughout Japan	Homo sapiens	NCBITAXON	NCBITaxon:9606	Japan	GAZ	GAZ:00002747	patient data collection	record for patient with paiid 1546	63	F	52	18
intensive care units of 40 institutions throughout Japan	Homo sapiens	NCBITAXON	NCBITaxon:9606	Japan	GAZ	GAZ:00002747	patient data collection	record for patient with paiid 1553	88	M	82	18
intensive care units of 40 institutions throughout Japan	Homo sapiens	NCBITAXON	NCBITaxon:9606	Japan	GAZ	GAZ:00002747	patient data collection	record for patient with paiid 1571	64	M	48.2	21
intensive care units of 40 institutions throughout Japan	Homo sapiens	NCBITAXON	NCBITaxon:9606	Japan	GAZ	GAZ:00002747	patient data collection	record for patient with paiid 1728	70	F	42	23
intensive care units of 40 institutions throughout Japan	Homo sapiens	NCBITAXON	NCBITaxon:9606	Japan	GAZ	GAZ:00002747	patient data collection	record for patient with paiid 1794	66	M	65	15
intensive care units of 40 institutions throughout Japan	Homo sapiens	NCBITAXON	NCBITaxon:9606	Japan	GAZ	GAZ:00002747	patient data collection	record for patient with paiid 1851	71	M	67	21
intensive care units of 40 institutions throughout Japan	Homo sapiens	NCBITAXON	NCBITaxon:9606	Japan	GAZ	GAZ:00002747	patient data collection	record for patient with paiid 2002	56	M	38	17
intensive care units of 40 institutions throughout Japan	Homo sapiens	NCBITAXON	NCBITaxon:9606	Japan	GAZ	GAZ:00002747	patient data collection	record for patient with paiid 2029	90	F	46	21
intensive care units of 40 institutions throughout Japan	Homo sapiens	NCBITAXON	NCBITaxon:9606	Japan	GAZ	GAZ:00002747	patient data collection	record for patient with paiid 2057	86	F	38	36
intensive care units of 40 institutions throughout Japan	Homo sapiens	NCBITAXON	NCBITaxon:9606	Japan	GAZ	GAZ:00002747	patient data collection	record for patient with paiid 2081	81	M	65	10
intensive care units of 40 institutions throughout Japan	Homo sapiens	NCBITAXON	NCBITaxon:9606	Japan	GAZ	GAZ:00002747	patient data collection	record for patient with paiid 2237	62	M	64.6	21
intensive care units of 40 institutions throughout Japan	Homo sapiens	NCBITAXON	NCBITaxon:9606	Japan	GAZ	GAZ:00002747	patient data collection	record for patient with paiid 2268	77	M	60.5	42
intensive care units of 40 institutions throughout Japan	Homo sapiens	NCBITAXON	NCBITaxon:9606	Japan	GAZ	GAZ:00002747	patient data collection	record for patient with paiid 2297	85	F	33.5	16
intensive care units of 40 institutions throughout Japan	Homo sapiens	NCBITAXON	NCBITaxon:9606	Japan	GAZ	GAZ:00002747	patient data collection	record for patient with paiid 2355	81	F	50.9	28
intensive care units of 40 institutions throughout Japan	Homo sapiens	NCBITAXON	NCBITaxon:9606	Japan	GAZ	GAZ:00002747	patient data collection	record for patient with paiid 2380	76	M	55.7	21
intensive care units of 40 institutions throughout Japan	Homo sapiens	NCBITAXON	NCBITaxon:9606	Japan	GAZ	GAZ:00002747	patient data collection	record for patient with paiid 2461	78	M	75	22
intensive care units of 40 institutions throughout Japan	Homo sapiens	NCBITAXON	NCBITaxon:9606	Japan	GAZ	GAZ:00002747	patient data collection	record for patient with paiid 2474	71	F	58	8
intensive care units of 40 institutions throughout Japan	Homo sapiens	NCBITAXON	NCBITaxon:9606	Japan	GAZ	GAZ:00002747	patient data collection	record for patient with paiid 2525	64	M	65	10
intensive care units of 40 institutions throughout Japan	Homo sapiens	NCBITAXON	NCBITaxon:9606	Japan	GAZ	GAZ:00002747	patient data collection	record for patient with paiid 2530	75	M	60	22
intensive care units of 40 institutions throughout Japan	Homo sapiens	NCBITAXON	NCBITaxon:9606	Japan	GAZ	GAZ:00002747	patient data collection	record for patient with paiid 2542	83	F	28.5	17
intensive care units of 40 institutions throughout Japan	Homo sapiens	NCBITAXON	NCBITaxon:9606	Japan	GAZ	GAZ:00002747	patient data collection	record for patient with paiid 2560	78	M	69.8	9
intensive care units of 40 institutions throughout Japan	Homo sapiens	NCBITAXON	NCBITaxon:9606	Japan	GAZ	GAZ:00002747	patient data collection	record for patient with paiid 2578	64	F	45.3	19
intensive care units of 40 institutions throughout Japan	Homo sapiens	NCBITAXON	NCBITaxon:9606	Japan	GAZ	GAZ:00002747	patient data collection	record for patient with paiid 2591	81	F	36.5	16
intensive care units of 40 institutions throughout Japan	Homo sapiens	NCBITAXON	NCBITaxon:9606	Japan	GAZ	GAZ:00002747	patient data collection	record for patient with paiid 2596	82	F		21
intensive care units of 40 institutions throughout Japan	Homo sapiens	NCBITAXON	NCBITaxon:9606	Japan	GAZ	GAZ:00002747	patient data collection	record for patient with paiid 2619	64	F	74.2	15
intensive care units of 40 institutions throughout Japan	Homo sapiens	NCBITAXON	NCBITaxon:9606	Japan	GAZ	GAZ:00002747	patient data collection	record for patient with paiid 2712	73	F	74	20
intensive care units of 40 institutions throughout Japan	Homo sapiens	NCBITAXON	NCBITaxon:9606	Japan	GAZ	GAZ:00002747	patient data collection	record for patient with paiid 2767	73	M	52	22
intensive care units of 40 institutions throughout Japan	Homo sapiens	NCBITAXON	NCBITaxon:9606	Japan	GAZ	GAZ:00002747	patient data collection	record for patient with paiid 2785	57	M	56.6	24
intensive care units of 40 institutions throughout Japan	Homo sapiens	NCBITAXON	NCBITaxon:9606	Japan	GAZ	GAZ:00002747	patient data collection	record for patient with paiid 2985	88	F		31
intensive care units of 40 institutions throughout Japan	Homo sapiens	NCBITAXON	NCBITaxon:9606	Japan	GAZ	GAZ:00002747	patient data collection	record for patient with paiid 88	37	M	76.3	36
intensive care units of 40 institutions throughout Japan	Homo sapiens	NCBITAXON	NCBITaxon:9606	Japan	GAZ	GAZ:00002747	patient data collection	record for patient with paiid 116	83	F	52.4	19
intensive care units of 40 institutions throughout Japan	Homo sapiens	NCBITAXON	NCBITaxon:9606	Japan	GAZ	GAZ:00002747	patient data collection	record for patient with paiid 206	51	M	90	25
intensive care units of 40 institutions throughout Japan	Homo sapiens	NCBITAXON	NCBITaxon:9606	Japan	GAZ	GAZ:00002747	patient data collection	record for patient with paiid 226	75	F	65.9	25
intensive care units of 40 institutions throughout Japan	Homo sapiens	NCBITAXON	NCBITaxon:9606	Japan	GAZ	GAZ:00002747	patient data collection	record for patient with paiid 446	78	M	47.7	48
intensive care units of 40 institutions throughout Japan	Homo sapiens	NCBITAXON	NCBITaxon:9606	Japan	GAZ	GAZ:00002747	patient data collection	record for patient with paiid 558	78	M	41	40
intensive care units of 40 institutions throughout Japan	Homo sapiens	NCBITAXON	NCBITaxon:9606	Japan	GAZ	GAZ:00002747	patient data collection	record for patient with paiid 629	78	F	68	30
intensive care units of 40 institutions throughout Japan	Homo sapiens	NCBITAXON	NCBITaxon:9606	Japan	GAZ	GAZ:00002747	patient data collection	record for patient with paiid 632	69	F	51	26
intensive care units of 40 institutions throughout Japan	Homo sapiens	NCBITAXON	NCBITaxon:9606	Japan	GAZ	GAZ:00002747	patient data collection	record for patient with paiid 636	59	M	54	10
intensive care units of 40 institutions throughout Japan	Homo sapiens	NCBITAXON	NCBITaxon:9606	Japan	GAZ	GAZ:00002747	patient data collection	record for patient with paiid 852	63	F	55	13
intensive care units of 40 institutions throughout Japan	Homo sapiens	NCBITAXON	NCBITaxon:9606	Japan	GAZ	GAZ:00002747	patient data collection	record for patient with paiid 968	69	M	79	20
intensive care units of 40 institutions throughout Japan	Homo sapiens	NCBITAXON	NCBITaxon:9606	Japan	GAZ	GAZ:00002747	patient data collection	record for patient with paiid 1170	78	M	57.2	37
intensive care units of 40 institutions throughout Japan	Homo sapiens	NCBITAXON	NCBITaxon:9606	Japan	GAZ	GAZ:00002747	patient data collection	record for patient with paiid 1342	79	M	62	31
intensive care units of 40 institutions throughout Japan	Homo sapiens	NCBITAXON	NCBITaxon:9606	Japan	GAZ	GAZ:00002747	patient data collection	record for patient with paiid 1372	75	M	52.5	30
intensive care units of 40 institutions throughout Japan	Homo sapiens	NCBITAXON	NCBITaxon:9606	Japan	GAZ	GAZ:00002747	patient data collection	record for patient with paiid 1530	61	F	65	20
intensive care units of 40 institutions throughout Japan	Homo sapiens	NCBITAXON	NCBITaxon:9606	Japan	GAZ	GAZ:00002747	patient data collection	record for patient with paiid 1559	64	F	48	10
intensive care units of 40 institutions throughout Japan	Homo sapiens	NCBITAXON	NCBITaxon:9606	Japan	GAZ	GAZ:00002747	patient data collection	record for patient with paiid 1577	32	M	87.7	10
intensive care units of 40 institutions throughout Japan	Homo sapiens	NCBITAXON	NCBITaxon:9606	Japan	GAZ	GAZ:00002747	patient data collection	record for patient with paiid 1601	23	F	49.7	7
intensive care units of 40 institutions throughout Japan	Homo sapiens	NCBITAXON	NCBITaxon:9606	Japan	GAZ	GAZ:00002747	patient data collection	record for patient with paiid 1740	84	M	70	13
intensive care units of 40 institutions throughout Japan	Homo sapiens	NCBITAXON	NCBITaxon:9606	Japan	GAZ	GAZ:00002747	patient data collection	record for patient with paiid 1785	75	M	60	25
intensive care units of 40 institutions throughout Japan	Homo sapiens	NCBITAXON	NCBITaxon:9606	Japan	GAZ	GAZ:00002747	patient data collection	record for patient with paiid 1796	70	M	51	13
intensive care units of 40 institutions throughout Japan	Homo sapiens	NCBITAXON	NCBITaxon:9606	Japan	GAZ	GAZ:00002747	patient data collection	record for patient with paiid 1797	89	F	48	31
intensive care units of 40 institutions throughout Japan	Homo sapiens	NCBITAXON	NCBITaxon:9606	Japan	GAZ	GAZ:00002747	patient data collection	record for patient with paiid 1943	81	M	55	23
intensive care units of 40 institutions throughout Japan	Homo sapiens	NCBITAXON	NCBITaxon:9606	Japan	GAZ	GAZ:00002747	patient data collection	record for patient with paiid 1957	37	M	50	8
intensive care units of 40 institutions throughout Japan	Homo sapiens	NCBITAXON	NCBITaxon:9606	Japan	GAZ	GAZ:00002747	patient data collection	record for patient with paiid 1980	50	F	64	10
intensive care units of 40 institutions throughout Japan	Homo sapiens	NCBITAXON	NCBITaxon:9606	Japan	GAZ	GAZ:00002747	patient data collection	record for patient with paiid 2013	81	F	30	28
intensive care units of 40 institutions throughout Japan	Homo sapiens	NCBITAXON	NCBITaxon:9606	Japan	GAZ	GAZ:00002747	patient data collection	record for patient with paiid 2075	61	M	60	24
intensive care units of 40 institutions throughout Japan	Homo sapiens	NCBITAXON	NCBITaxon:9606	Japan	GAZ	GAZ:00002747	patient data collection	record for patient with paiid 2078	69	F	62	18
intensive care units of 40 institutions throughout Japan	Homo sapiens	NCBITAXON	NCBITaxon:9606	Japan	GAZ	GAZ:00002747	patient data collection	record for patient with paiid 2116	78	F	33	20
intensive care units of 40 institutions throughout Japan	Homo sapiens	NCBITAXON	NCBITaxon:9606	Japan	GAZ	GAZ:00002747	patient data collection	record for patient with paiid 2162	60	M	67	21
intensive care units of 40 institutions throughout Japan	Homo sapiens	NCBITAXON	NCBITaxon:9606	Japan	GAZ	GAZ:00002747	patient data collection	record for patient with paiid 2248	77	F	54.6	42
intensive care units of 40 institutions throughout Japan	Homo sapiens	NCBITAXON	NCBITaxon:9606	Japan	GAZ	GAZ:00002747	patient data collection	record for patient with paiid 2343	46	F	50.1	30
intensive care units of 40 institutions throughout Japan	Homo sapiens	NCBITAXON	NCBITaxon:9606	Japan	GAZ	GAZ:00002747	patient data collection	record for patient with paiid 2479	57	M	64.4	22
intensive care units of 40 institutions throughout Japan	Homo sapiens	NCBITAXON	NCBITaxon:9606	Japan	GAZ	GAZ:00002747	patient data collection	record for patient with paiid 2480	68	M	54	27
intensive care units of 40 institutions throughout Japan	Homo sapiens	NCBITAXON	NCBITaxon:9606	Japan	GAZ	GAZ:00002747	patient data collection	record for patient with paiid 2483	80	M	58.4	22
intensive care units of 40 institutions throughout Japan	Homo sapiens	NCBITAXON	NCBITaxon:9606	Japan	GAZ	GAZ:00002747	patient data collection	record for patient with paiid 2562	74	M	62.5	17
intensive care units of 40 institutions throughout Japan	Homo sapiens	NCBITAXON	NCBITaxon:9606	Japan	GAZ	GAZ:00002747	patient data collection	record for patient with paiid 2593	33	F	63.5	7
intensive care units of 40 institutions throughout Japan	Homo sapiens	NCBITAXON	NCBITaxon:9606	Japan	GAZ	GAZ:00002747	patient data collection	record for patient with paiid 2603	77	F	43.1	26
intensive care units of 40 institutions throughout Japan	Homo sapiens	NCBITAXON	NCBITaxon:9606	Japan	GAZ	GAZ:00002747	patient data collection	record for patient with paiid 2613	36	M	31.6	10
intensive care units of 40 institutions throughout Japan	Homo sapiens	NCBITAXON	NCBITaxon:9606	Japan	GAZ	GAZ:00002747	patient data collection	record for patient with paiid 2680	70	F	33	21
intensive care units of 40 institutions throughout Japan	Homo sapiens	NCBITAXON	NCBITaxon:9606	Japan	GAZ	GAZ:00002747	patient data collection	record for patient with paiid 2792	80	F	50	15
intensive care units of 40 institutions throughout Japan	Homo sapiens	NCBITAXON	NCBITaxon:9606	Japan	GAZ	GAZ:00002747	patient data collection	record for patient with paiid 2817	42	M	50	13
intensive care units of 40 institutions throughout Japan	Homo sapiens	NCBITAXON	NCBITaxon:9606	Japan	GAZ	GAZ:00002747	patient data collection	record for patient with paiid 2998	94	M	30.9	23
intensive care units of 40 institutions throughout Japan	Homo sapiens	NCBITAXON	NCBITaxon:9606	Japan	GAZ	GAZ:00002747	patient data collection	record for patient with paiid 3085	75	M	52	17
intensive care units of 40 institutions throughout Japan	Homo sapiens	NCBITAXON	NCBITaxon:9606	Japan	GAZ	GAZ:00002747	patient data collection	record for patient with paiid 3121	57	M	49	20
intensive care units of 40 institutions throughout Japan	Homo sapiens	NCBITAXON	NCBITaxon:9606	Japan	GAZ	GAZ:00002747	patient data collection	record for patient with paiid 82	75	M	50	21
intensive care units of 40 institutions throughout Japan	Homo sapiens	NCBITAXON	NCBITaxon:9606	Japan	GAZ	GAZ:00002747	patient data collection	record for patient with paiid 151	54	M	32.2	28
intensive care units of 40 institutions throughout Japan	Homo sapiens	NCBITAXON	NCBITaxon:9606	Japan	GAZ	GAZ:00002747	patient data collection	record for patient with paiid 241	68	F	56.6	17
intensive care units of 40 institutions throughout Japan	Homo sapiens	NCBITAXON	NCBITaxon:9606	Japan	GAZ	GAZ:00002747	patient data collection	record for patient with paiid 254	55	M	80	23
intensive care units of 40 institutions throughout Japan	Homo sapiens	NCBITAXON	NCBITaxon:9606	Japan	GAZ	GAZ:00002747	patient data collection	record for patient with paiid 369	80	F	55	31
intensive care units of 40 institutions throughout Japan	Homo sapiens	NCBITAXON	NCBITaxon:9606	Japan	GAZ	GAZ:00002747	patient data collection	record for patient with paiid 437	69	M	75.2	22
intensive care units of 40 institutions throughout Japan	Homo sapiens	NCBITAXON	NCBITaxon:9606	Japan	GAZ	GAZ:00002747	patient data collection	record for patient with paiid 488	44	F	54	11
intensive care units of 40 institutions throughout Japan	Homo sapiens	NCBITAXON	NCBITaxon:9606	Japan	GAZ	GAZ:00002747	patient data collection	record for patient with paiid 499	67	F	54	18
intensive care units of 40 institutions throughout Japan	Homo sapiens	NCBITAXON	NCBITaxon:9606	Japan	GAZ	GAZ:00002747	patient data collection	record for patient with paiid 543	65	M	62	28
intensive care units of 40 institutions throughout Japan	Homo sapiens	NCBITAXON	NCBITaxon:9606	Japan	GAZ	GAZ:00002747	patient data collection	record for patient with paiid 561	89	F	50	35
intensive care units of 40 institutions throughout Japan	Homo sapiens	NCBITAXON	NCBITaxon:9606	Japan	GAZ	GAZ:00002747	patient data collection	record for patient with paiid 606	42	M	69.5	16
intensive care units of 40 institutions throughout Japan	Homo sapiens	NCBITAXON	NCBITaxon:9606	Japan	GAZ	GAZ:00002747	patient data collection	record for patient with paiid 649	87	F	60	21
intensive care units of 40 institutions throughout Japan	Homo sapiens	NCBITAXON	NCBITaxon:9606	Japan	GAZ	GAZ:00002747	patient data collection	record for patient with paiid 843	79	M	48	15
intensive care units of 40 institutions throughout Japan	Homo sapiens	NCBITAXON	NCBITaxon:9606	Japan	GAZ	GAZ:00002747	patient data collection	record for patient with paiid 863	52	M	56	12
intensive care units of 40 institutions throughout Japan	Homo sapiens	NCBITAXON	NCBITaxon:9606	Japan	GAZ	GAZ:00002747	patient data collection	record for patient with paiid 944	77	M	65.3	28
intensive care units of 40 institutions throughout Japan	Homo sapiens	NCBITAXON	NCBITaxon:9606	Japan	GAZ	GAZ:00002747	patient data collection	record for patient with paiid 978	66	M	64.08	24
intensive care units of 40 institutions throughout Japan	Homo sapiens	NCBITAXON	NCBITaxon:9606	Japan	GAZ	GAZ:00002747	patient data collection	record for patient with paiid 983	83	M	59.7	22
intensive care units of 40 institutions throughout Japan	Homo sapiens	NCBITAXON	NCBITaxon:9606	Japan	GAZ	GAZ:00002747	patient data collection	record for patient with paiid 1080	63	F	70	20
intensive care units of 40 institutions throughout Japan	Homo sapiens	NCBITAXON	NCBITaxon:9606	Japan	GAZ	GAZ:00002747	patient data collection	record for patient with paiid 1130	60	M	70	23
intensive care units of 40 institutions throughout Japan	Homo sapiens	NCBITAXON	NCBITaxon:9606	Japan	GAZ	GAZ:00002747	patient data collection	record for patient with paiid 1209	71	M	60.2	19
intensive care units of 40 institutions throughout Japan	Homo sapiens	NCBITAXON	NCBITaxon:9606	Japan	GAZ	GAZ:00002747	patient data collection	record for patient with paiid 1224	68	M	44.7	18
intensive care units of 40 institutions throughout Japan	Homo sapiens	NCBITAXON	NCBITaxon:9606	Japan	GAZ	GAZ:00002747	patient data collection	record for patient with paiid 1295	73	M	67	29
intensive care units of 40 institutions throughout Japan	Homo sapiens	NCBITAXON	NCBITaxon:9606	Japan	GAZ	GAZ:00002747	patient data collection	record for patient with paiid 1332	67	M	50	31
intensive care units of 40 institutions throughout Japan	Homo sapiens	NCBITAXON	NCBITaxon:9606	Japan	GAZ	GAZ:00002747	patient data collection	record for patient with paiid 1428	78	F	37	32
intensive care units of 40 institutions throughout Japan	Homo sapiens	NCBITAXON	NCBITaxon:9606	Japan	GAZ	GAZ:00002747	patient data collection	record for patient with paiid 1533	80	M	62	41
intensive care units of 40 institutions throughout Japan	Homo sapiens	NCBITAXON	NCBITaxon:9606	Japan	GAZ	GAZ:00002747	patient data collection	record for patient with paiid 1606	80	F	48.4	28
intensive care units of 40 institutions throughout Japan	Homo sapiens	NCBITAXON	NCBITaxon:9606	Japan	GAZ	GAZ:00002747	patient data collection	record for patient with paiid 1654	56	F	43.8	17
intensive care units of 40 institutions throughout Japan	Homo sapiens	NCBITAXON	NCBITaxon:9606	Japan	GAZ	GAZ:00002747	patient data collection	record for patient with paiid 1656	84	M	69.2	11
intensive care units of 40 institutions throughout Japan	Homo sapiens	NCBITAXON	NCBITaxon:9606	Japan	GAZ	GAZ:00002747	patient data collection	record for patient with paiid 1678	61	M	65	18
intensive care units of 40 institutions throughout Japan	Homo sapiens	NCBITAXON	NCBITaxon:9606	Japan	GAZ	GAZ:00002747	patient data collection	record for patient with paiid 1693	62	M	63.6	23
intensive care units of 40 institutions throughout Japan	Homo sapiens	NCBITAXON	NCBITaxon:9606	Japan	GAZ	GAZ:00002747	patient data collection	record for patient with paiid 1866	77	M	54.4	13
intensive care units of 40 institutions throughout Japan	Homo sapiens	NCBITAXON	NCBITaxon:9606	Japan	GAZ	GAZ:00002747	patient data collection	record for patient with paiid 1952	71	M	59	16
intensive care units of 40 institutions throughout Japan	Homo sapiens	NCBITAXON	NCBITaxon:9606	Japan	GAZ	GAZ:00002747	patient data collection	record for patient with paiid 1995	90	F	40	31
intensive care units of 40 institutions throughout Japan	Homo sapiens	NCBITAXON	NCBITaxon:9606	Japan	GAZ	GAZ:00002747	patient data collection	record for patient with paiid 2302	74	F	58	31
intensive care units of 40 institutions throughout Japan	Homo sapiens	NCBITAXON	NCBITaxon:9606	Japan	GAZ	GAZ:00002747	patient data collection	record for patient with paiid 2449	61	M	54	19
intensive care units of 40 institutions throughout Japan	Homo sapiens	NCBITAXON	NCBITaxon:9606	Japan	GAZ	GAZ:00002747	patient data collection	record for patient with paiid 2455	64	F		17
intensive care units of 40 institutions throughout Japan	Homo sapiens	NCBITAXON	NCBITaxon:9606	Japan	GAZ	GAZ:00002747	patient data collection	record for patient with paiid 2493	84	M	46.4	17
intensive care units of 40 institutions throughout Japan	Homo sapiens	NCBITAXON	NCBITaxon:9606	Japan	GAZ	GAZ:00002747	patient data collection	record for patient with paiid 2537	43	M	55.7	21
intensive care units of 40 institutions throughout Japan	Homo sapiens	NCBITAXON	NCBITaxon:9606	Japan	GAZ	GAZ:00002747	patient data collection	record for patient with paiid 2543	85	F	44	23
intensive care units of 40 institutions throughout Japan	Homo sapiens	NCBITAXON	NCBITaxon:9606	Japan	GAZ	GAZ:00002747	patient data collection	record for patient with paiid 2556	39	M	67.4	25
intensive care units of 40 institutions throughout Japan	Homo sapiens	NCBITAXON	NCBITaxon:9606	Japan	GAZ	GAZ:00002747	patient data collection	record for patient with paiid 2558	63	M	43.4	21
intensive care units of 40 institutions throughout Japan	Homo sapiens	NCBITAXON	NCBITaxon:9606	Japan	GAZ	GAZ:00002747	patient data collection	record for patient with paiid 2564	77	M	47.9	24
intensive care units of 40 institutions throughout Japan	Homo sapiens	NCBITAXON	NCBITaxon:9606	Japan	GAZ	GAZ:00002747	patient data collection	record for patient with paiid 2623	65	M		37
intensive care units of 40 institutions throughout Japan	Homo sapiens	NCBITAXON	NCBITaxon:9606	Japan	GAZ	GAZ:00002747	patient data collection	record for patient with paiid 2638	55	M	45	10
intensive care units of 40 institutions throughout Japan	Homo sapiens	NCBITAXON	NCBITaxon:9606	Japan	GAZ	GAZ:00002747	patient data collection	record for patient with paiid 2647	89	F	38	20
intensive care units of 40 institutions throughout Japan	Homo sapiens	NCBITAXON	NCBITaxon:9606	Japan	GAZ	GAZ:00002747	patient data collection	record for patient with paiid 2663	87	F	33	25
intensive care units of 40 institutions throughout Japan	Homo sapiens	NCBITAXON	NCBITaxon:9606	Japan	GAZ	GAZ:00002747	patient data collection	record for patient with paiid 2701	75	M	72	38
intensive care units of 40 institutions throughout Japan	Homo sapiens	NCBITAXON	NCBITaxon:9606	Japan	GAZ	GAZ:00002747	patient data collection	record for patient with paiid 2794	75	M	65	11
intensive care units of 40 institutions throughout Japan	Homo sapiens	NCBITAXON	NCBITaxon:9606	Japan	GAZ	GAZ:00002747	patient data collection	record for patient with paiid 2939	74	F	54	30
intensive care units of 40 institutions throughout Japan	Homo sapiens	NCBITAXON	NCBITaxon:9606	Japan	GAZ	GAZ:00002747	patient data collection	record for patient with paiid 2960	47	M	67.5	17
intensive care units of 40 institutions throughout Japan	Homo sapiens	NCBITAXON	NCBITaxon:9606	Japan	GAZ	GAZ:00002747	patient data collection	record for patient with paiid 3106	54	M	60	30
intensive care units of 40 institutions throughout Japan	Homo sapiens	NCBITAXON	NCBITaxon:9606	Japan	GAZ	GAZ:00002747	patient data collection	record for patient with paiid 3122	30	M	105	18
intensive care units of 40 institutions throughout Japan	Homo sapiens	NCBITAXON	NCBITaxon:9606	Japan	GAZ	GAZ:00002747	patient data collection	record for patient with paiid 50	66	M	70	22
intensive care units of 40 institutions throughout Japan	Homo sapiens	NCBITAXON	NCBITaxon:9606	Japan	GAZ	GAZ:00002747	patient data collection	record for patient with paiid 142	64	M	50	20
intensive care units of 40 institutions throughout Japan	Homo sapiens	NCBITAXON	NCBITaxon:9606	Japan	GAZ	GAZ:00002747	patient data collection	record for patient with paiid 291	90	M	50	34
intensive care units of 40 institutions throughout Japan	Homo sapiens	NCBITAXON	NCBITaxon:9606	Japan	GAZ	GAZ:00002747	patient data collection	record for patient with paiid 321	65	M	43.4	26
intensive care units of 40 institutions throughout Japan	Homo sapiens	NCBITAXON	NCBITaxon:9606	Japan	GAZ	GAZ:00002747	patient data collection	record for patient with paiid 377	74	M	63.1	27
intensive care units of 40 institutions throughout Japan	Homo sapiens	NCBITAXON	NCBITaxon:9606	Japan	GAZ	GAZ:00002747	patient data collection	record for patient with paiid 616	82	M	54	21
intensive care units of 40 institutions throughout Japan	Homo sapiens	NCBITAXON	NCBITaxon:9606	Japan	GAZ	GAZ:00002747	patient data collection	record for patient with paiid 661	77	F	65	37
intensive care units of 40 institutions throughout Japan	Homo sapiens	NCBITAXON	NCBITaxon:9606	Japan	GAZ	GAZ:00002747	patient data collection	record for patient with paiid 697	85	F	50	19
intensive care units of 40 institutions throughout Japan	Homo sapiens	NCBITAXON	NCBITaxon:9606	Japan	GAZ	GAZ:00002747	patient data collection	record for patient with paiid 888	65	M	60.9	19
intensive care units of 40 institutions throughout Japan	Homo sapiens	NCBITAXON	NCBITaxon:9606	Japan	GAZ	GAZ:00002747	patient data collection	record for patient with paiid 927	51	M	82	18
intensive care units of 40 institutions throughout Japan	Homo sapiens	NCBITAXON	NCBITaxon:9606	Japan	GAZ	GAZ:00002747	patient data collection	record for patient with paiid 942	81	F	62.3	27
intensive care units of 40 institutions throughout Japan	Homo sapiens	NCBITAXON	NCBITaxon:9606	Japan	GAZ	GAZ:00002747	patient data collection	record for patient with paiid 1030	75	F	38	21
intensive care units of 40 institutions throughout Japan	Homo sapiens	NCBITAXON	NCBITaxon:9606	Japan	GAZ	GAZ:00002747	patient data collection	record for patient with paiid 1160	67	F	65	16
intensive care units of 40 institutions throughout Japan	Homo sapiens	NCBITAXON	NCBITaxon:9606	Japan	GAZ	GAZ:00002747	patient data collection	record for patient with paiid 1337	78	M	64	15
intensive care units of 40 institutions throughout Japan	Homo sapiens	NCBITAXON	NCBITaxon:9606	Japan	GAZ	GAZ:00002747	patient data collection	record for patient with paiid 1514	63	M	55	23
intensive care units of 40 institutions throughout Japan	Homo sapiens	NCBITAXON	NCBITaxon:9606	Japan	GAZ	GAZ:00002747	patient data collection	record for patient with paiid 1534	73	F	32	27
intensive care units of 40 institutions throughout Japan	Homo sapiens	NCBITAXON	NCBITaxon:9606	Japan	GAZ	GAZ:00002747	patient data collection	record for patient with paiid 1539	71	M	37	21
intensive care units of 40 institutions throughout Japan	Homo sapiens	NCBITAXON	NCBITaxon:9606	Japan	GAZ	GAZ:00002747	patient data collection	record for patient with paiid 1562	64	M	67.1	28
intensive care units of 40 institutions throughout Japan	Homo sapiens	NCBITAXON	NCBITaxon:9606	Japan	GAZ	GAZ:00002747	patient data collection	record for patient with paiid 1580	45	F	83.8	11
intensive care units of 40 institutions throughout Japan	Homo sapiens	NCBITAXON	NCBITaxon:9606	Japan	GAZ	GAZ:00002747	patient data collection	record for patient with paiid 1621	57	F	47.2	18
intensive care units of 40 institutions throughout Japan	Homo sapiens	NCBITAXON	NCBITaxon:9606	Japan	GAZ	GAZ:00002747	patient data collection	record for patient with paiid 1659	67	M	49.2	19
intensive care units of 40 institutions throughout Japan	Homo sapiens	NCBITAXON	NCBITaxon:9606	Japan	GAZ	GAZ:00002747	patient data collection	record for patient with paiid 1773	65	M	88	7
intensive care units of 40 institutions throughout Japan	Homo sapiens	NCBITAXON	NCBITaxon:9606	Japan	GAZ	GAZ:00002747	patient data collection	record for patient with paiid 1786	78	M	60	23
intensive care units of 40 institutions throughout Japan	Homo sapiens	NCBITAXON	NCBITaxon:9606	Japan	GAZ	GAZ:00002747	patient data collection	record for patient with paiid 1873	85	M	65	26
intensive care units of 40 institutions throughout Japan	Homo sapiens	NCBITAXON	NCBITaxon:9606	Japan	GAZ	GAZ:00002747	patient data collection	record for patient with paiid 1931	60	F	48.8	24
intensive care units of 40 institutions throughout Japan	Homo sapiens	NCBITAXON	NCBITaxon:9606	Japan	GAZ	GAZ:00002747	patient data collection	record for patient with paiid 2027	55	M	57	17
intensive care units of 40 institutions throughout Japan	Homo sapiens	NCBITAXON	NCBITaxon:9606	Japan	GAZ	GAZ:00002747	patient data collection	record for patient with paiid 2036	54	F	43	28
intensive care units of 40 institutions throughout Japan	Homo sapiens	NCBITAXON	NCBITaxon:9606	Japan	GAZ	GAZ:00002747	patient data collection	record for patient with paiid 2132	79	F	71	15
intensive care units of 40 institutions throughout Japan	Homo sapiens	NCBITAXON	NCBITaxon:9606	Japan	GAZ	GAZ:00002747	patient data collection	record for patient with paiid 2210	62	M	89.4	19
intensive care units of 40 institutions throughout Japan	Homo sapiens	NCBITAXON	NCBITaxon:9606	Japan	GAZ	GAZ:00002747	patient data collection	record for patient with paiid 2255	62	F	68.5	26
intensive care units of 40 institutions throughout Japan	Homo sapiens	NCBITAXON	NCBITaxon:9606	Japan	GAZ	GAZ:00002747	patient data collection	record for patient with paiid 2275	43	F	48	11
intensive care units of 40 institutions throughout Japan	Homo sapiens	NCBITAXON	NCBITaxon:9606	Japan	GAZ	GAZ:00002747	patient data collection	record for patient with paiid 2280	29	F	79.6	20
intensive care units of 40 institutions throughout Japan	Homo sapiens	NCBITAXON	NCBITaxon:9606	Japan	GAZ	GAZ:00002747	patient data collection	record for patient with paiid 2390	77	F	50	29
intensive care units of 40 institutions throughout Japan	Homo sapiens	NCBITAXON	NCBITaxon:9606	Japan	GAZ	GAZ:00002747	patient data collection	record for patient with paiid 2484	69	M	60	22
intensive care units of 40 institutions throughout Japan	Homo sapiens	NCBITAXON	NCBITaxon:9606	Japan	GAZ	GAZ:00002747	patient data collection	record for patient with paiid 2498	78	F	42	27
intensive care units of 40 institutions throughout Japan	Homo sapiens	NCBITAXON	NCBITaxon:9606	Japan	GAZ	GAZ:00002747	patient data collection	record for patient with paiid 2500	64	F	57.3	14
intensive care units of 40 institutions throughout Japan	Homo sapiens	NCBITAXON	NCBITaxon:9606	Japan	GAZ	GAZ:00002747	patient data collection	record for patient with paiid 2501	75	F	49.9	35
intensive care units of 40 institutions throughout Japan	Homo sapiens	NCBITAXON	NCBITaxon:9606	Japan	GAZ	GAZ:00002747	patient data collection	record for patient with paiid 2571	82	F	52.8	21
intensive care units of 40 institutions throughout Japan	Homo sapiens	NCBITAXON	NCBITaxon:9606	Japan	GAZ	GAZ:00002747	patient data collection	record for patient with paiid 2584	80	F	53	14
intensive care units of 40 institutions throughout Japan	Homo sapiens	NCBITAXON	NCBITaxon:9606	Japan	GAZ	GAZ:00002747	patient data collection	record for patient with paiid 2592	86	M		26
intensive care units of 40 institutions throughout Japan	Homo sapiens	NCBITAXON	NCBITaxon:9606	Japan	GAZ	GAZ:00002747	patient data collection	record for patient with paiid 2595	84	F	46.9	11
intensive care units of 40 institutions throughout Japan	Homo sapiens	NCBITAXON	NCBITaxon:9606	Japan	GAZ	GAZ:00002747	patient data collection	record for patient with paiid 2599	78	M	42.8	17
intensive care units of 40 institutions throughout Japan	Homo sapiens	NCBITAXON	NCBITaxon:9606	Japan	GAZ	GAZ:00002747	patient data collection	record for patient with paiid 2620	38	M	58	30
intensive care units of 40 institutions throughout Japan	Homo sapiens	NCBITAXON	NCBITaxon:9606	Japan	GAZ	GAZ:00002747	patient data collection	record for patient with paiid 2681	72	M	43	18
intensive care units of 40 institutions throughout Japan	Homo sapiens	NCBITAXON	NCBITaxon:9606	Japan	GAZ	GAZ:00002747	patient data collection	record for patient with paiid 2736	91	F	35	24
intensive care units of 40 institutions throughout Japan	Homo sapiens	NCBITAXON	NCBITaxon:9606	Japan	GAZ	GAZ:00002747	patient data collection	record for patient with paiid 2783	57	M	62.5	15
intensive care units of 40 institutions throughout Japan	Homo sapiens	NCBITAXON	NCBITaxon:9606	Japan	GAZ	GAZ:00002747	patient data collection	record for patient with paiid 2891	70	M	69	18
intensive care units of 40 institutions throughout Japan	Homo sapiens	NCBITAXON	NCBITaxon:9606	Japan	GAZ	GAZ:00002747	patient data collection	record for patient with paiid 3026	80	F	37.7	12
intensive care units of 40 institutions throughout Japan	Homo sapiens	NCBITAXON	NCBITaxon:9606	Japan	GAZ	GAZ:00002747	patient data collection	record for patient with paiid 3035	88	F	65	18
intensive care units of 40 institutions throughout Japan	Homo sapiens	NCBITAXON	NCBITaxon:9606	Japan	GAZ	GAZ:00002747	patient data collection	record for patient with paiid 3062	72	M	51	23
intensive care units of 40 institutions throughout Japan	Homo sapiens	NCBITAXON	NCBITaxon:9606	Japan	GAZ	GAZ:00002747	patient data collection	record for patient with paiid 3101	85	F	40	16
intensive care units of 40 institutions throughout Japan	Homo sapiens	NCBITAXON	NCBITaxon:9606	Japan	GAZ	GAZ:00002747	patient data collection	record for patient with paiid 3112	81	F	40	17
intensive care units of 40 institutions throughout Japan	Homo sapiens	NCBITAXON	NCBITaxon:9606	Japan	GAZ	GAZ:00002747	patient data collection	record for patient with paiid 3171	70	F	71	16
intensive care units of 40 institutions throughout Japan	Homo sapiens	NCBITAXON	NCBITaxon:9606	Japan	GAZ	GAZ:00002747	patient data collection	record for patient with paiid 6	98	M	47	36
intensive care units of 40 institutions throughout Japan	Homo sapiens	NCBITAXON	NCBITaxon:9606	Japan	GAZ	GAZ:00002747	patient data collection	record for patient with paiid 19	58	F	23	27
intensive care units of 40 institutions throughout Japan	Homo sapiens	NCBITAXON	NCBITaxon:9606	Japan	GAZ	GAZ:00002747	patient data collection	record for patient with paiid 65	80	M	51	33
intensive care units of 40 institutions throughout Japan	Homo sapiens	NCBITAXON	NCBITaxon:9606	Japan	GAZ	GAZ:00002747	patient data collection	record for patient with paiid 134	58	F	41	36
intensive care units of 40 institutions throughout Japan	Homo sapiens	NCBITAXON	NCBITaxon:9606	Japan	GAZ	GAZ:00002747	patient data collection	record for patient with paiid 269	71	F	62	17
intensive care units of 40 institutions throughout Japan	Homo sapiens	NCBITAXON	NCBITaxon:9606	Japan	GAZ	GAZ:00002747	patient data collection	record for patient with paiid 278	75	F	52	12
intensive care units of 40 institutions throughout Japan	Homo sapiens	NCBITAXON	NCBITaxon:9606	Japan	GAZ	GAZ:00002747	patient data collection	record for patient with paiid 394	74	M	48.6	18
intensive care units of 40 institutions throughout Japan	Homo sapiens	NCBITAXON	NCBITaxon:9606	Japan	GAZ	GAZ:00002747	patient data collection	record for patient with paiid 400	61	M	52	36
intensive care units of 40 institutions throughout Japan	Homo sapiens	NCBITAXON	NCBITaxon:9606	Japan	GAZ	GAZ:00002747	patient data collection	record for patient with paiid 470	93	M	50	15
intensive care units of 40 institutions throughout Japan	Homo sapiens	NCBITAXON	NCBITaxon:9606	Japan	GAZ	GAZ:00002747	patient data collection	record for patient with paiid 641	41	M	49	10
intensive care units of 40 institutions throughout Japan	Homo sapiens	NCBITAXON	NCBITaxon:9606	Japan	GAZ	GAZ:00002747	patient data collection	record for patient with paiid 747	76	M	49	14
intensive care units of 40 institutions throughout Japan	Homo sapiens	NCBITAXON	NCBITaxon:9606	Japan	GAZ	GAZ:00002747	patient data collection	record for patient with paiid 832	72	F	48	34
intensive care units of 40 institutions throughout Japan	Homo sapiens	NCBITAXON	NCBITaxon:9606	Japan	GAZ	GAZ:00002747	patient data collection	record for patient with paiid 833	72	F	54	12
intensive care units of 40 institutions throughout Japan	Homo sapiens	NCBITAXON	NCBITaxon:9606	Japan	GAZ	GAZ:00002747	patient data collection	record for patient with paiid 1094	74	M	50	28
intensive care units of 40 institutions throughout Japan	Homo sapiens	NCBITAXON	NCBITaxon:9606	Japan	GAZ	GAZ:00002747	patient data collection	record for patient with paiid 1126	19	M	57.8	15
intensive care units of 40 institutions throughout Japan	Homo sapiens	NCBITAXON	NCBITaxon:9606	Japan	GAZ	GAZ:00002747	patient data collection	record for patient with paiid 1191	27	F	71.5	38
intensive care units of 40 institutions throughout Japan	Homo sapiens	NCBITAXON	NCBITaxon:9606	Japan	GAZ	GAZ:00002747	patient data collection	record for patient with paiid 1229	41	F	87	13
intensive care units of 40 institutions throughout Japan	Homo sapiens	NCBITAXON	NCBITaxon:9606	Japan	GAZ	GAZ:00002747	patient data collection	record for patient with paiid 1282	75	F	68	20
intensive care units of 40 institutions throughout Japan	Homo sapiens	NCBITAXON	NCBITaxon:9606	Japan	GAZ	GAZ:00002747	patient data collection	record for patient with paiid 1291	64	M	45	29
intensive care units of 40 institutions throughout Japan	Homo sapiens	NCBITAXON	NCBITaxon:9606	Japan	GAZ	GAZ:00002747	patient data collection	record for patient with paiid 1368	82	F	62.2	24
intensive care units of 40 institutions throughout Japan	Homo sapiens	NCBITAXON	NCBITaxon:9606	Japan	GAZ	GAZ:00002747	patient data collection	record for patient with paiid 1377	70	M	54	39
intensive care units of 40 institutions throughout Japan	Homo sapiens	NCBITAXON	NCBITaxon:9606	Japan	GAZ	GAZ:00002747	patient data collection	record for patient with paiid 1417	74	M	66	15
intensive care units of 40 institutions throughout Japan	Homo sapiens	NCBITAXON	NCBITaxon:9606	Japan	GAZ	GAZ:00002747	patient data collection	record for patient with paiid 1445	63	M	79	17
intensive care units of 40 institutions throughout Japan	Homo sapiens	NCBITAXON	NCBITaxon:9606	Japan	GAZ	GAZ:00002747	patient data collection	record for patient with paiid 1641	25	F	57.2	15
intensive care units of 40 institutions throughout Japan	Homo sapiens	NCBITAXON	NCBITaxon:9606	Japan	GAZ	GAZ:00002747	patient data collection	record for patient with paiid 1772	56	M	56	12
intensive care units of 40 institutions throughout Japan	Homo sapiens	NCBITAXON	NCBITaxon:9606	Japan	GAZ	GAZ:00002747	patient data collection	record for patient with paiid 1801	84	M	63	26
intensive care units of 40 institutions throughout Japan	Homo sapiens	NCBITAXON	NCBITaxon:9606	Japan	GAZ	GAZ:00002747	patient data collection	record for patient with paiid 1847	87	F	49	21
intensive care units of 40 institutions throughout Japan	Homo sapiens	NCBITAXON	NCBITaxon:9606	Japan	GAZ	GAZ:00002747	patient data collection	record for patient with paiid 1849	85	M	50	27
intensive care units of 40 institutions throughout Japan	Homo sapiens	NCBITAXON	NCBITaxon:9606	Japan	GAZ	GAZ:00002747	patient data collection	record for patient with paiid 2006	62	M	42	17
intensive care units of 40 institutions throughout Japan	Homo sapiens	NCBITAXON	NCBITaxon:9606	Japan	GAZ	GAZ:00002747	patient data collection	record for patient with paiid 2011	88	M	48	33
intensive care units of 40 institutions throughout Japan	Homo sapiens	NCBITAXON	NCBITaxon:9606	Japan	GAZ	GAZ:00002747	patient data collection	record for patient with paiid 2021	69	F	64	20
intensive care units of 40 institutions throughout Japan	Homo sapiens	NCBITAXON	NCBITaxon:9606	Japan	GAZ	GAZ:00002747	patient data collection	record for patient with paiid 2052	81	F	46	26
intensive care units of 40 institutions throughout Japan	Homo sapiens	NCBITAXON	NCBITaxon:9606	Japan	GAZ	GAZ:00002747	patient data collection	record for patient with paiid 2074	64	F	40	21
intensive care units of 40 institutions throughout Japan	Homo sapiens	NCBITAXON	NCBITaxon:9606	Japan	GAZ	GAZ:00002747	patient data collection	record for patient with paiid 2119	83	F	35	46
intensive care units of 40 institutions throughout Japan	Homo sapiens	NCBITAXON	NCBITaxon:9606	Japan	GAZ	GAZ:00002747	patient data collection	record for patient with paiid 2146	80	F	80	30
intensive care units of 40 institutions throughout Japan	Homo sapiens	NCBITAXON	NCBITaxon:9606	Japan	GAZ	GAZ:00002747	patient data collection	record for patient with paiid 2318	82	M	57.3	25
intensive care units of 40 institutions throughout Japan	Homo sapiens	NCBITAXON	NCBITaxon:9606	Japan	GAZ	GAZ:00002747	patient data collection	record for patient with paiid 2353	77	M	66.3	23
intensive care units of 40 institutions throughout Japan	Homo sapiens	NCBITAXON	NCBITaxon:9606	Japan	GAZ	GAZ:00002747	patient data collection	record for patient with paiid 2361	79	F	43.6	28
intensive care units of 40 institutions throughout Japan	Homo sapiens	NCBITAXON	NCBITaxon:9606	Japan	GAZ	GAZ:00002747	patient data collection	record for patient with paiid 2411	32	F	58.4	27
intensive care units of 40 institutions throughout Japan	Homo sapiens	NCBITAXON	NCBITaxon:9606	Japan	GAZ	GAZ:00002747	patient data collection	record for patient with paiid 2444	22	M	65	13
intensive care units of 40 institutions throughout Japan	Homo sapiens	NCBITAXON	NCBITaxon:9606	Japan	GAZ	GAZ:00002747	patient data collection	record for patient with paiid 2456	84	F	34.2	32
intensive care units of 40 institutions throughout Japan	Homo sapiens	NCBITAXON	NCBITaxon:9606	Japan	GAZ	GAZ:00002747	patient data collection	record for patient with paiid 2494	60	F	51	14
intensive care units of 40 institutions throughout Japan	Homo sapiens	NCBITAXON	NCBITaxon:9606	Japan	GAZ	GAZ:00002747	patient data collection	record for patient with paiid 2527	93	M	52.7	28
intensive care units of 40 institutions throughout Japan	Homo sapiens	NCBITAXON	NCBITaxon:9606	Japan	GAZ	GAZ:00002747	patient data collection	record for patient with paiid 2554	79	M		27
intensive care units of 40 institutions throughout Japan	Homo sapiens	NCBITAXON	NCBITaxon:9606	Japan	GAZ	GAZ:00002747	patient data collection	record for patient with paiid 2588	89	M	66	15
intensive care units of 40 institutions throughout Japan	Homo sapiens	NCBITAXON	NCBITaxon:9606	Japan	GAZ	GAZ:00002747	patient data collection	record for patient with paiid 2590	67	F	29.5	23
intensive care units of 40 institutions throughout Japan	Homo sapiens	NCBITAXON	NCBITaxon:9606	Japan	GAZ	GAZ:00002747	patient data collection	record for patient with paiid 2649	76	F	78	13
intensive care units of 40 institutions throughout Japan	Homo sapiens	NCBITAXON	NCBITaxon:9606	Japan	GAZ	GAZ:00002747	patient data collection	record for patient with paiid 2761	72	F	50	17
intensive care units of 40 institutions throughout Japan	Homo sapiens	NCBITAXON	NCBITaxon:9606	Japan	GAZ	GAZ:00002747	patient data collection	record for patient with paiid 3034	50	M	57.5	13
intensive care units of 40 institutions throughout Japan	Homo sapiens	NCBITAXON	NCBITaxon:9606	Japan	GAZ	GAZ:00002747	patient data collection	record for patient with paiid 3094	73	F	60	27
intensive care units of 40 institutions throughout Japan	Homo sapiens	NCBITAXON	NCBITaxon:9606	Japan	GAZ	GAZ:00002747	patient data collection	record for patient with paiid 3095	36	F	47	13
intensive care units of 40 institutions throughout Japan	Homo sapiens	NCBITAXON	NCBITaxon:9606	Japan	GAZ	GAZ:00002747	patient data collection	record for patient with paiid 3099	44	M	82	20
intensive care units of 40 institutions throughout Japan	Homo sapiens	NCBITAXON	NCBITaxon:9606	Japan	GAZ	GAZ:00002747	patient data collection	record for patient with paiid 68	58	F	43	30
intensive care units of 40 institutions throughout Japan	Homo sapiens	NCBITAXON	NCBITaxon:9606	Japan	GAZ	GAZ:00002747	patient data collection	record for patient with paiid 109	75	M	80	13
intensive care units of 40 institutions throughout Japan	Homo sapiens	NCBITAXON	NCBITaxon:9606	Japan	GAZ	GAZ:00002747	patient data collection	record for patient with paiid 166	45	F	61.5	30
intensive care units of 40 institutions throughout Japan	Homo sapiens	NCBITAXON	NCBITaxon:9606	Japan	GAZ	GAZ:00002747	patient data collection	record for patient with paiid 289	53	M	54.2	26
intensive care units of 40 institutions throughout Japan	Homo sapiens	NCBITAXON	NCBITaxon:9606	Japan	GAZ	GAZ:00002747	patient data collection	record for patient with paiid 319	58	M	62.3	12
intensive care units of 40 institutions throughout Japan	Homo sapiens	NCBITAXON	NCBITaxon:9606	Japan	GAZ	GAZ:00002747	patient data collection	record for patient with paiid 482	82	F	52	21
intensive care units of 40 institutions throughout Japan	Homo sapiens	NCBITAXON	NCBITaxon:9606	Japan	GAZ	GAZ:00002747	patient data collection	record for patient with paiid 506	86	F	39	17
intensive care units of 40 institutions throughout Japan	Homo sapiens	NCBITAXON	NCBITaxon:9606	Japan	GAZ	GAZ:00002747	patient data collection	record for patient with paiid 509	75	M	39	17
intensive care units of 40 institutions throughout Japan	Homo sapiens	NCBITAXON	NCBITaxon:9606	Japan	GAZ	GAZ:00002747	patient data collection	record for patient with paiid 523	58	M	74	14
intensive care units of 40 institutions throughout Japan	Homo sapiens	NCBITAXON	NCBITaxon:9606	Japan	GAZ	GAZ:00002747	patient data collection	record for patient with paiid 549	59	F	59	9
intensive care units of 40 institutions throughout Japan	Homo sapiens	NCBITAXON	NCBITaxon:9606	Japan	GAZ	GAZ:00002747	patient data collection	record for patient with paiid 573	66	M	75	36
intensive care units of 40 institutions throughout Japan	Homo sapiens	NCBITAXON	NCBITaxon:9606	Japan	GAZ	GAZ:00002747	patient data collection	record for patient with paiid 683	83	F	40	16
intensive care units of 40 institutions throughout Japan	Homo sapiens	NCBITAXON	NCBITaxon:9606	Japan	GAZ	GAZ:00002747	patient data collection	record for patient with paiid 726	69	M	59	36
intensive care units of 40 institutions throughout Japan	Homo sapiens	NCBITAXON	NCBITaxon:9606	Japan	GAZ	GAZ:00002747	patient data collection	record for patient with paiid 737	84	M	43	15
intensive care units of 40 institutions throughout Japan	Homo sapiens	NCBITAXON	NCBITaxon:9606	Japan	GAZ	GAZ:00002747	patient data collection	record for patient with paiid 769	58	M	44	12
intensive care units of 40 institutions throughout Japan	Homo sapiens	NCBITAXON	NCBITaxon:9606	Japan	GAZ	GAZ:00002747	patient data collection	record for patient with paiid 828	63	M	43	17
intensive care units of 40 institutions throughout Japan	Homo sapiens	NCBITAXON	NCBITaxon:9606	Japan	GAZ	GAZ:00002747	patient data collection	record for patient with paiid 896	88	M	32.7	28
intensive care units of 40 institutions throughout Japan	Homo sapiens	NCBITAXON	NCBITaxon:9606	Japan	GAZ	GAZ:00002747	patient data collection	record for patient with paiid 917	60	M	65.6	16
intensive care units of 40 institutions throughout Japan	Homo sapiens	NCBITAXON	NCBITaxon:9606	Japan	GAZ	GAZ:00002747	patient data collection	record for patient with paiid 921	63	M	66.6	31
intensive care units of 40 institutions throughout Japan	Homo sapiens	NCBITAXON	NCBITaxon:9606	Japan	GAZ	GAZ:00002747	patient data collection	record for patient with paiid 931	69	F	38.1	30
intensive care units of 40 institutions throughout Japan	Homo sapiens	NCBITAXON	NCBITaxon:9606	Japan	GAZ	GAZ:00002747	patient data collection	record for patient with paiid 936	45	M	64.3	24
intensive care units of 40 institutions throughout Japan	Homo sapiens	NCBITAXON	NCBITaxon:9606	Japan	GAZ	GAZ:00002747	patient data collection	record for patient with paiid 951	54	F	47.5	12
intensive care units of 40 institutions throughout Japan	Homo sapiens	NCBITAXON	NCBITaxon:9606	Japan	GAZ	GAZ:00002747	patient data collection	record for patient with paiid 995	72	F	38.1	18
intensive care units of 40 institutions throughout Japan	Homo sapiens	NCBITAXON	NCBITaxon:9606	Japan	GAZ	GAZ:00002747	patient data collection	record for patient with paiid 1107	90	M	69.4	30
intensive care units of 40 institutions throughout Japan	Homo sapiens	NCBITAXON	NCBITaxon:9606	Japan	GAZ	GAZ:00002747	patient data collection	record for patient with paiid 1237	67	F	71	23
intensive care units of 40 institutions throughout Japan	Homo sapiens	NCBITAXON	NCBITaxon:9606	Japan	GAZ	GAZ:00002747	patient data collection	record for patient with paiid 1266	81	M	81	22
intensive care units of 40 institutions throughout Japan	Homo sapiens	NCBITAXON	NCBITaxon:9606	Japan	GAZ	GAZ:00002747	patient data collection	record for patient with paiid 1329	56	F	56	18
intensive care units of 40 institutions throughout Japan	Homo sapiens	NCBITAXON	NCBITaxon:9606	Japan	GAZ	GAZ:00002747	patient data collection	record for patient with paiid 1551	74	F	36	14
intensive care units of 40 institutions throughout Japan	Homo sapiens	NCBITAXON	NCBITaxon:9606	Japan	GAZ	GAZ:00002747	patient data collection	record for patient with paiid 1574	66	F	63.3	21
intensive care units of 40 institutions throughout Japan	Homo sapiens	NCBITAXON	NCBITaxon:9606	Japan	GAZ	GAZ:00002747	patient data collection	record for patient with paiid 1614	92	F	50.1	22
intensive care units of 40 institutions throughout Japan	Homo sapiens	NCBITAXON	NCBITaxon:9606	Japan	GAZ	GAZ:00002747	patient data collection	record for patient with paiid 1649	64	F	71.1	8
intensive care units of 40 institutions throughout Japan	Homo sapiens	NCBITAXON	NCBITaxon:9606	Japan	GAZ	GAZ:00002747	patient data collection	record for patient with paiid 1667	81	F	50	18
intensive care units of 40 institutions throughout Japan	Homo sapiens	NCBITAXON	NCBITaxon:9606	Japan	GAZ	GAZ:00002747	patient data collection	record for patient with paiid 1685	78	F	40	16
intensive care units of 40 institutions throughout Japan	Homo sapiens	NCBITAXON	NCBITaxon:9606	Japan	GAZ	GAZ:00002747	patient data collection	record for patient with paiid 1722	88	M	58	25
intensive care units of 40 institutions throughout Japan	Homo sapiens	NCBITAXON	NCBITaxon:9606	Japan	GAZ	GAZ:00002747	patient data collection	record for patient with paiid 1860	84	F	40	23
intensive care units of 40 institutions throughout Japan	Homo sapiens	NCBITAXON	NCBITaxon:9606	Japan	GAZ	GAZ:00002747	patient data collection	record for patient with paiid 1953	56	M	48	15
intensive care units of 40 institutions throughout Japan	Homo sapiens	NCBITAXON	NCBITaxon:9606	Japan	GAZ	GAZ:00002747	patient data collection	record for patient with paiid 2044	59	M	63	17
intensive care units of 40 institutions throughout Japan	Homo sapiens	NCBITAXON	NCBITaxon:9606	Japan	GAZ	GAZ:00002747	patient data collection	record for patient with paiid 2104	51	M	61	18
intensive care units of 40 institutions throughout Japan	Homo sapiens	NCBITAXON	NCBITaxon:9606	Japan	GAZ	GAZ:00002747	patient data collection	record for patient with paiid 2329	35	M	71.8	9
intensive care units of 40 institutions throughout Japan	Homo sapiens	NCBITAXON	NCBITaxon:9606	Japan	GAZ	GAZ:00002747	patient data collection	record for patient with paiid 2352	75	M	69	32
intensive care units of 40 institutions throughout Japan	Homo sapiens	NCBITAXON	NCBITaxon:9606	Japan	GAZ	GAZ:00002747	patient data collection	record for patient with paiid 2489	25	F	64	8
intensive care units of 40 institutions throughout Japan	Homo sapiens	NCBITAXON	NCBITaxon:9606	Japan	GAZ	GAZ:00002747	patient data collection	record for patient with paiid 2508	83	F	76.2	28
intensive care units of 40 institutions throughout Japan	Homo sapiens	NCBITAXON	NCBITaxon:9606	Japan	GAZ	GAZ:00002747	patient data collection	record for patient with paiid 2573	91	F	44.1	25
intensive care units of 40 institutions throughout Japan	Homo sapiens	NCBITAXON	NCBITaxon:9606	Japan	GAZ	GAZ:00002747	patient data collection	record for patient with paiid 2580	84	M	56.1	17
intensive care units of 40 institutions throughout Japan	Homo sapiens	NCBITAXON	NCBITaxon:9606	Japan	GAZ	GAZ:00002747	patient data collection	record for patient with paiid 2585	85	M	33	29
intensive care units of 40 institutions throughout Japan	Homo sapiens	NCBITAXON	NCBITaxon:9606	Japan	GAZ	GAZ:00002747	patient data collection	record for patient with paiid 2614	80	M	57.1	23
intensive care units of 40 institutions throughout Japan	Homo sapiens	NCBITAXON	NCBITaxon:9606	Japan	GAZ	GAZ:00002747	patient data collection	record for patient with paiid 2632	53	M	49	20
intensive care units of 40 institutions throughout Japan	Homo sapiens	NCBITAXON	NCBITaxon:9606	Japan	GAZ	GAZ:00002747	patient data collection	record for patient with paiid 2636	81	M	46	30
intensive care units of 40 institutions throughout Japan	Homo sapiens	NCBITAXON	NCBITaxon:9606	Japan	GAZ	GAZ:00002747	patient data collection	record for patient with paiid 2641	39	M	50	21
intensive care units of 40 institutions throughout Japan	Homo sapiens	NCBITAXON	NCBITaxon:9606	Japan	GAZ	GAZ:00002747	patient data collection	record for patient with paiid 2797	69	F	69	51
intensive care units of 40 institutions throughout Japan	Homo sapiens	NCBITAXON	NCBITaxon:9606	Japan	GAZ	GAZ:00002747	patient data collection	record for patient with paiid 2798	38	F	60	4
intensive care units of 40 institutions throughout Japan	Homo sapiens	NCBITAXON	NCBITaxon:9606	Japan	GAZ	GAZ:00002747	patient data collection	record for patient with paiid 2816	64	M	70	19
intensive care units of 40 institutions throughout Japan	Homo sapiens	NCBITAXON	NCBITaxon:9606	Japan	GAZ	GAZ:00002747	patient data collection	record for patient with paiid 2820	77	F	77	17
intensive care units of 40 institutions throughout Japan	Homo sapiens	NCBITAXON	NCBITaxon:9606	Japan	GAZ	GAZ:00002747	patient data collection	record for patient with paiid 2830	80	F	61	27
intensive care units of 40 institutions throughout Japan	Homo sapiens	NCBITAXON	NCBITaxon:9606	Japan	GAZ	GAZ:00002747	patient data collection	record for patient with paiid 2930	58	M	48	26
intensive care units of 40 institutions throughout Japan	Homo sapiens	NCBITAXON	NCBITaxon:9606	Japan	GAZ	GAZ:00002747	patient data collection	record for patient with paiid 2951	80	M	57.5	17
intensive care units of 40 institutions throughout Japan	Homo sapiens	NCBITAXON	NCBITaxon:9606	Japan	GAZ	GAZ:00002747	patient data collection	record for patient with paiid 2957	73	F	38	31
intensive care units of 40 institutions throughout Japan	Homo sapiens	NCBITAXON	NCBITaxon:9606	Japan	GAZ	GAZ:00002747	patient data collection	record for patient with paiid 3003	65	M	40.5	28
intensive care units of 40 institutions throughout Japan	Homo sapiens	NCBITAXON	NCBITaxon:9606	Japan	GAZ	GAZ:00002747	patient data collection	record for patient with paiid 3040	65	M	62	12
intensive care units of 40 institutions throughout Japan	Homo sapiens	NCBITAXON	NCBITaxon:9606	Japan	GAZ	GAZ:00002747	patient data collection	record for patient with paiid 3047	69	M	72.8	36
intensive care units of 40 institutions throughout Japan	Homo sapiens	NCBITAXON	NCBITaxon:9606	Japan	GAZ	GAZ:00002747	patient data collection	record for patient with paiid 3059	43	F	58	26
intensive care units of 40 institutions throughout Japan	Homo sapiens	NCBITAXON	NCBITaxon:9606	Japan	GAZ	GAZ:00002747	patient data collection	record for patient with paiid 16	86	M	53	13
intensive care units of 40 institutions throughout Japan	Homo sapiens	NCBITAXON	NCBITaxon:9606	Japan	GAZ	GAZ:00002747	patient data collection	record for patient with paiid 74	71	M	41	21
intensive care units of 40 institutions throughout Japan	Homo sapiens	NCBITAXON	NCBITaxon:9606	Japan	GAZ	GAZ:00002747	patient data collection	record for patient with paiid 79	87	F	48	36
intensive care units of 40 institutions throughout Japan	Homo sapiens	NCBITAXON	NCBITaxon:9606	Japan	GAZ	GAZ:00002747	patient data collection	record for patient with paiid 115	81	F	51.2	17
intensive care units of 40 institutions throughout Japan	Homo sapiens	NCBITAXON	NCBITaxon:9606	Japan	GAZ	GAZ:00002747	patient data collection	record for patient with paiid 213	66	M	64	29
intensive care units of 40 institutions throughout Japan	Homo sapiens	NCBITAXON	NCBITaxon:9606	Japan	GAZ	GAZ:00002747	patient data collection	record for patient with paiid 247	69	F	56	28
intensive care units of 40 institutions throughout Japan	Homo sapiens	NCBITAXON	NCBITaxon:9606	Japan	GAZ	GAZ:00002747	patient data collection	record for patient with paiid 301	56	F	90	26
intensive care units of 40 institutions throughout Japan	Homo sapiens	NCBITAXON	NCBITaxon:9606	Japan	GAZ	GAZ:00002747	patient data collection	record for patient with paiid 304	53	F	65.9	15
intensive care units of 40 institutions throughout Japan	Homo sapiens	NCBITAXON	NCBITaxon:9606	Japan	GAZ	GAZ:00002747	patient data collection	record for patient with paiid 310	81	M	35.9	27
intensive care units of 40 institutions throughout Japan	Homo sapiens	NCBITAXON	NCBITaxon:9606	Japan	GAZ	GAZ:00002747	patient data collection	record for patient with paiid 439	52	F	40.5	15
intensive care units of 40 institutions throughout Japan	Homo sapiens	NCBITAXON	NCBITaxon:9606	Japan	GAZ	GAZ:00002747	patient data collection	record for patient with paiid 553	81	F	42	15
intensive care units of 40 institutions throughout Japan	Homo sapiens	NCBITAXON	NCBITaxon:9606	Japan	GAZ	GAZ:00002747	patient data collection	record for patient with paiid 624	84	F	37	19
intensive care units of 40 institutions throughout Japan	Homo sapiens	NCBITAXON	NCBITaxon:9606	Japan	GAZ	GAZ:00002747	patient data collection	record for patient with paiid 648	80	M	55	21
intensive care units of 40 institutions throughout Japan	Homo sapiens	NCBITAXON	NCBITaxon:9606	Japan	GAZ	GAZ:00002747	patient data collection	record for patient with paiid 738	71	F	48	24
intensive care units of 40 institutions throughout Japan	Homo sapiens	NCBITAXON	NCBITaxon:9606	Japan	GAZ	GAZ:00002747	patient data collection	record for patient with paiid 937	74	F	53.8	23
intensive care units of 40 institutions throughout Japan	Homo sapiens	NCBITAXON	NCBITaxon:9606	Japan	GAZ	GAZ:00002747	patient data collection	record for patient with paiid 959	62	M	85.7	37
intensive care units of 40 institutions throughout Japan	Homo sapiens	NCBITAXON	NCBITaxon:9606	Japan	GAZ	GAZ:00002747	patient data collection	record for patient with paiid 996	87	F	41.6	28
intensive care units of 40 institutions throughout Japan	Homo sapiens	NCBITAXON	NCBITaxon:9606	Japan	GAZ	GAZ:00002747	patient data collection	record for patient with paiid 997	81	F	36.5	13
intensive care units of 40 institutions throughout Japan	Homo sapiens	NCBITAXON	NCBITaxon:9606	Japan	GAZ	GAZ:00002747	patient data collection	record for patient with paiid 1017	62	M	45	9
intensive care units of 40 institutions throughout Japan	Homo sapiens	NCBITAXON	NCBITaxon:9606	Japan	GAZ	GAZ:00002747	patient data collection	record for patient with paiid 1021	69	F	45	29
intensive care units of 40 institutions throughout Japan	Homo sapiens	NCBITAXON	NCBITaxon:9606	Japan	GAZ	GAZ:00002747	patient data collection	record for patient with paiid 1065	72	M	50	31
intensive care units of 40 institutions throughout Japan	Homo sapiens	NCBITAXON	NCBITaxon:9606	Japan	GAZ	GAZ:00002747	patient data collection	record for patient with paiid 1140	66	M	77.7	20
intensive care units of 40 institutions throughout Japan	Homo sapiens	NCBITAXON	NCBITaxon:9606	Japan	GAZ	GAZ:00002747	patient data collection	record for patient with paiid 1227	70	M	60.1	24
intensive care units of 40 institutions throughout Japan	Homo sapiens	NCBITAXON	NCBITaxon:9606	Japan	GAZ	GAZ:00002747	patient data collection	record for patient with paiid 1294	92	F	51	25
intensive care units of 40 institutions throughout Japan	Homo sapiens	NCBITAXON	NCBITaxon:9606	Japan	GAZ	GAZ:00002747	patient data collection	record for patient with paiid 1298	79	F	38.5	23
intensive care units of 40 institutions throughout Japan	Homo sapiens	NCBITAXON	NCBITaxon:9606	Japan	GAZ	GAZ:00002747	patient data collection	record for patient with paiid 1333	64	F	45	35
intensive care units of 40 institutions throughout Japan	Homo sapiens	NCBITAXON	NCBITaxon:9606	Japan	GAZ	GAZ:00002747	patient data collection	record for patient with paiid 1371	73	F	36	19
intensive care units of 40 institutions throughout Japan	Homo sapiens	NCBITAXON	NCBITaxon:9606	Japan	GAZ	GAZ:00002747	patient data collection	record for patient with paiid 1549	77	M	74.9	19
intensive care units of 40 institutions throughout Japan	Homo sapiens	NCBITAXON	NCBITaxon:9606	Japan	GAZ	GAZ:00002747	patient data collection	record for patient with paiid 1588	84	M	84	13
intensive care units of 40 institutions throughout Japan	Homo sapiens	NCBITAXON	NCBITaxon:9606	Japan	GAZ	GAZ:00002747	patient data collection	record for patient with paiid 1640	41	M	67	11
intensive care units of 40 institutions throughout Japan	Homo sapiens	NCBITAXON	NCBITaxon:9606	Japan	GAZ	GAZ:00002747	patient data collection	record for patient with paiid 1691	79	F	38	33
intensive care units of 40 institutions throughout Japan	Homo sapiens	NCBITAXON	NCBITaxon:9606	Japan	GAZ	GAZ:00002747	patient data collection	record for patient with paiid 1705	64	M	71	10
intensive care units of 40 institutions throughout Japan	Homo sapiens	NCBITAXON	NCBITaxon:9606	Japan	GAZ	GAZ:00002747	patient data collection	record for patient with paiid 1747	75	F	56	28
intensive care units of 40 institutions throughout Japan	Homo sapiens	NCBITAXON	NCBITaxon:9606	Japan	GAZ	GAZ:00002747	patient data collection	record for patient with paiid 1757	88	M	50	41
intensive care units of 40 institutions throughout Japan	Homo sapiens	NCBITAXON	NCBITaxon:9606	Japan	GAZ	GAZ:00002747	patient data collection	record for patient with paiid 1777	82	M	55	17
intensive care units of 40 institutions throughout Japan	Homo sapiens	NCBITAXON	NCBITaxon:9606	Japan	GAZ	GAZ:00002747	patient data collection	record for patient with paiid 1778	74	M	50	9
intensive care units of 40 institutions throughout Japan	Homo sapiens	NCBITAXON	NCBITaxon:9606	Japan	GAZ	GAZ:00002747	patient data collection	record for patient with paiid 1787	78	F	50	21
intensive care units of 40 institutions throughout Japan	Homo sapiens	NCBITAXON	NCBITaxon:9606	Japan	GAZ	GAZ:00002747	patient data collection	record for patient with paiid 1824	38	M	68	12
intensive care units of 40 institutions throughout Japan	Homo sapiens	NCBITAXON	NCBITaxon:9606	Japan	GAZ	GAZ:00002747	patient data collection	record for patient with paiid 1854	80	F	56	20
intensive care units of 40 institutions throughout Japan	Homo sapiens	NCBITAXON	NCBITaxon:9606	Japan	GAZ	GAZ:00002747	patient data collection	record for patient with paiid 2007	75	F	34	16
intensive care units of 40 institutions throughout Japan	Homo sapiens	NCBITAXON	NCBITaxon:9606	Japan	GAZ	GAZ:00002747	patient data collection	record for patient with paiid 2008	78	M	45	30
intensive care units of 40 institutions throughout Japan	Homo sapiens	NCBITAXON	NCBITaxon:9606	Japan	GAZ	GAZ:00002747	patient data collection	record for patient with paiid 2009	86	M	61	16
intensive care units of 40 institutions throughout Japan	Homo sapiens	NCBITAXON	NCBITaxon:9606	Japan	GAZ	GAZ:00002747	patient data collection	record for patient with paiid 2033	61	F	55	22
intensive care units of 40 institutions throughout Japan	Homo sapiens	NCBITAXON	NCBITaxon:9606	Japan	GAZ	GAZ:00002747	patient data collection	record for patient with paiid 2131	85	M	64	24
intensive care units of 40 institutions throughout Japan	Homo sapiens	NCBITAXON	NCBITaxon:9606	Japan	GAZ	GAZ:00002747	patient data collection	record for patient with paiid 2267	61	F	41.6	24
intensive care units of 40 institutions throughout Japan	Homo sapiens	NCBITAXON	NCBITaxon:9606	Japan	GAZ	GAZ:00002747	patient data collection	record for patient with paiid 2294	71	F	70.1	21
intensive care units of 40 institutions throughout Japan	Homo sapiens	NCBITAXON	NCBITaxon:9606	Japan	GAZ	GAZ:00002747	patient data collection	record for patient with paiid 2457	89	M	29	22
intensive care units of 40 institutions throughout Japan	Homo sapiens	NCBITAXON	NCBITaxon:9606	Japan	GAZ	GAZ:00002747	patient data collection	record for patient with paiid 2459	44	F	60	8
intensive care units of 40 institutions throughout Japan	Homo sapiens	NCBITAXON	NCBITaxon:9606	Japan	GAZ	GAZ:00002747	patient data collection	record for patient with paiid 2460	83	F	44.5	30
intensive care units of 40 institutions throughout Japan	Homo sapiens	NCBITAXON	NCBITaxon:9606	Japan	GAZ	GAZ:00002747	patient data collection	record for patient with paiid 2481	73	M	57.8	23
intensive care units of 40 institutions throughout Japan	Homo sapiens	NCBITAXON	NCBITaxon:9606	Japan	GAZ	GAZ:00002747	patient data collection	record for patient with paiid 2568	52	M	65	14
intensive care units of 40 institutions throughout Japan	Homo sapiens	NCBITAXON	NCBITaxon:9606	Japan	GAZ	GAZ:00002747	patient data collection	record for patient with paiid 2581	79	M	75	12
intensive care units of 40 institutions throughout Japan	Homo sapiens	NCBITAXON	NCBITaxon:9606	Japan	GAZ	GAZ:00002747	patient data collection	record for patient with paiid 2594	88	F	40.8	24
intensive care units of 40 institutions throughout Japan	Homo sapiens	NCBITAXON	NCBITaxon:9606	Japan	GAZ	GAZ:00002747	patient data collection	record for patient with paiid 2621	63	F	36	27
intensive care units of 40 institutions throughout Japan	Homo sapiens	NCBITAXON	NCBITaxon:9606	Japan	GAZ	GAZ:00002747	patient data collection	record for patient with paiid 2651	52	M	82	17
intensive care units of 40 institutions throughout Japan	Homo sapiens	NCBITAXON	NCBITaxon:9606	Japan	GAZ	GAZ:00002747	patient data collection	record for patient with paiid 2672	81	F	56	16
intensive care units of 40 institutions throughout Japan	Homo sapiens	NCBITAXON	NCBITaxon:9606	Japan	GAZ	GAZ:00002747	patient data collection	record for patient with paiid 2795	67	M	70	23
intensive care units of 40 institutions throughout Japan	Homo sapiens	NCBITAXON	NCBITaxon:9606	Japan	GAZ	GAZ:00002747	patient data collection	record for patient with paiid 2857	84	F	40	47
intensive care units of 40 institutions throughout Japan	Homo sapiens	NCBITAXON	NCBITaxon:9606	Japan	GAZ	GAZ:00002747	patient data collection	record for patient with paiid 2867	78	M	58	27
intensive care units of 40 institutions throughout Japan	Homo sapiens	NCBITAXON	NCBITaxon:9606	Japan	GAZ	GAZ:00002747	patient data collection	record for patient with paiid 2929	89	M	31.7	35
intensive care units of 40 institutions throughout Japan	Homo sapiens	NCBITAXON	NCBITaxon:9606	Japan	GAZ	GAZ:00002747	patient data collection	record for patient with paiid 2954	69	F	58.2	34
intensive care units of 40 institutions throughout Japan	Homo sapiens	NCBITAXON	NCBITaxon:9606	Japan	GAZ	GAZ:00002747	patient data collection	record for patient with paiid 2972	61	M	74.8	26
intensive care units of 40 institutions throughout Japan	Homo sapiens	NCBITAXON	NCBITaxon:9606	Japan	GAZ	GAZ:00002747	patient data collection	record for patient with paiid 3023	75	M	75.08	16
intensive care units of 40 institutions throughout Japan	Homo sapiens	NCBITAXON	NCBITaxon:9606	Japan	GAZ	GAZ:00002747	patient data collection	record for patient with paiid 3053	77	M	64	29
intensive care units of 40 institutions throughout Japan	Homo sapiens	NCBITAXON	NCBITaxon:9606	Japan	GAZ	GAZ:00002747	patient data collection	record for patient with paiid 3077	65	F	74	18
intensive care units of 40 institutions throughout Japan	Homo sapiens	NCBITAXON	NCBITaxon:9606	Japan	GAZ	GAZ:00002747	patient data collection	record for patient with paiid 3163	65	M	75	41
intensive care units of 40 institutions throughout Japan	Homo sapiens	NCBITAXON	NCBITaxon:9606	Japan	GAZ	GAZ:00002747	patient data collection	record for patient with paiid 3	74	M	54	36
intensive care units of 40 institutions throughout Japan	Homo sapiens	NCBITAXON	NCBITaxon:9606	Japan	GAZ	GAZ:00002747	patient data collection	record for patient with paiid 23	86	F	43	16
intensive care units of 40 institutions throughout Japan	Homo sapiens	NCBITAXON	NCBITaxon:9606	Japan	GAZ	GAZ:00002747	patient data collection	record for patient with paiid 33	78	M	56	33
intensive care units of 40 institutions throughout Japan	Homo sapiens	NCBITAXON	NCBITaxon:9606	Japan	GAZ	GAZ:00002747	patient data collection	record for patient with paiid 193	64	M	48.6	33
intensive care units of 40 institutions throughout Japan	Homo sapiens	NCBITAXON	NCBITaxon:9606	Japan	GAZ	GAZ:00002747	patient data collection	record for patient with paiid 228	77	F	33	21
intensive care units of 40 institutions throughout Japan	Homo sapiens	NCBITAXON	NCBITaxon:9606	Japan	GAZ	GAZ:00002747	patient data collection	record for patient with paiid 265	70	F	65	12
intensive care units of 40 institutions throughout Japan	Homo sapiens	NCBITAXON	NCBITaxon:9606	Japan	GAZ	GAZ:00002747	patient data collection	record for patient with paiid 403	61	M	39.1	13
intensive care units of 40 institutions throughout Japan	Homo sapiens	NCBITAXON	NCBITaxon:9606	Japan	GAZ	GAZ:00002747	patient data collection	record for patient with paiid 423	76	M	60	13
intensive care units of 40 institutions throughout Japan	Homo sapiens	NCBITAXON	NCBITaxon:9606	Japan	GAZ	GAZ:00002747	patient data collection	record for patient with paiid 444	71	F	35.6	26
intensive care units of 40 institutions throughout Japan	Homo sapiens	NCBITAXON	NCBITaxon:9606	Japan	GAZ	GAZ:00002747	patient data collection	record for patient with paiid 512	73	M	45	12
intensive care units of 40 institutions throughout Japan	Homo sapiens	NCBITAXON	NCBITaxon:9606	Japan	GAZ	GAZ:00002747	patient data collection	record for patient with paiid 535	82	M	53	10
intensive care units of 40 institutions throughout Japan	Homo sapiens	NCBITAXON	NCBITaxon:9606	Japan	GAZ	GAZ:00002747	patient data collection	record for patient with paiid 537	88	F	55	15
intensive care units of 40 institutions throughout Japan	Homo sapiens	NCBITAXON	NCBITaxon:9606	Japan	GAZ	GAZ:00002747	patient data collection	record for patient with paiid 538	62	F	48	28
intensive care units of 40 institutions throughout Japan	Homo sapiens	NCBITAXON	NCBITaxon:9606	Japan	GAZ	GAZ:00002747	patient data collection	record for patient with paiid 569	90	M	62	30
intensive care units of 40 institutions throughout Japan	Homo sapiens	NCBITAXON	NCBITaxon:9606	Japan	GAZ	GAZ:00002747	patient data collection	record for patient with paiid 579	70	M	63	22
intensive care units of 40 institutions throughout Japan	Homo sapiens	NCBITAXON	NCBITaxon:9606	Japan	GAZ	GAZ:00002747	patient data collection	record for patient with paiid 588	93	F	60	31
intensive care units of 40 institutions throughout Japan	Homo sapiens	NCBITAXON	NCBITaxon:9606	Japan	GAZ	GAZ:00002747	patient data collection	record for patient with paiid 601	81	M	70.3	7
intensive care units of 40 institutions throughout Japan	Homo sapiens	NCBITAXON	NCBITaxon:9606	Japan	GAZ	GAZ:00002747	patient data collection	record for patient with paiid 602	90	M	89	34
intensive care units of 40 institutions throughout Japan	Homo sapiens	NCBITAXON	NCBITaxon:9606	Japan	GAZ	GAZ:00002747	patient data collection	record for patient with paiid 626	79	F	74	34
intensive care units of 40 institutions throughout Japan	Homo sapiens	NCBITAXON	NCBITaxon:9606	Japan	GAZ	GAZ:00002747	patient data collection	record for patient with paiid 659	74	F	48.6	39
intensive care units of 40 institutions throughout Japan	Homo sapiens	NCBITAXON	NCBITaxon:9606	Japan	GAZ	GAZ:00002747	patient data collection	record for patient with paiid 670	87	F	48	35
intensive care units of 40 institutions throughout Japan	Homo sapiens	NCBITAXON	NCBITaxon:9606	Japan	GAZ	GAZ:00002747	patient data collection	record for patient with paiid 776	65	M	65	5
intensive care units of 40 institutions throughout Japan	Homo sapiens	NCBITAXON	NCBITaxon:9606	Japan	GAZ	GAZ:00002747	patient data collection	record for patient with paiid 802	40	F	48	16
intensive care units of 40 institutions throughout Japan	Homo sapiens	NCBITAXON	NCBITaxon:9606	Japan	GAZ	GAZ:00002747	patient data collection	record for patient with paiid 880	79	M	65.3	31
intensive care units of 40 institutions throughout Japan	Homo sapiens	NCBITAXON	NCBITaxon:9606	Japan	GAZ	GAZ:00002747	patient data collection	record for patient with paiid 987	77	M	64.6	16
intensive care units of 40 institutions throughout Japan	Homo sapiens	NCBITAXON	NCBITaxon:9606	Japan	GAZ	GAZ:00002747	patient data collection	record for patient with paiid 1180	86	M	56.5	45
intensive care units of 40 institutions throughout Japan	Homo sapiens	NCBITAXON	NCBITaxon:9606	Japan	GAZ	GAZ:00002747	patient data collection	record for patient with paiid 1234	64	M	66	27
intensive care units of 40 institutions throughout Japan	Homo sapiens	NCBITAXON	NCBITaxon:9606	Japan	GAZ	GAZ:00002747	patient data collection	record for patient with paiid 1249	31	F	64	28
intensive care units of 40 institutions throughout Japan	Homo sapiens	NCBITAXON	NCBITaxon:9606	Japan	GAZ	GAZ:00002747	patient data collection	record for patient with paiid 1338	83	F	38	23
intensive care units of 40 institutions throughout Japan	Homo sapiens	NCBITAXON	NCBITaxon:9606	Japan	GAZ	GAZ:00002747	patient data collection	record for patient with paiid 1360	59	F	70	15
intensive care units of 40 institutions throughout Japan	Homo sapiens	NCBITAXON	NCBITaxon:9606	Japan	GAZ	GAZ:00002747	patient data collection	record for patient with paiid 1437	75	M	95	22
intensive care units of 40 institutions throughout Japan	Homo sapiens	NCBITAXON	NCBITaxon:9606	Japan	GAZ	GAZ:00002747	patient data collection	record for patient with paiid 1516	83	M	62	34
intensive care units of 40 institutions throughout Japan	Homo sapiens	NCBITAXON	NCBITaxon:9606	Japan	GAZ	GAZ:00002747	patient data collection	record for patient with paiid 1560	59	M	78	13
intensive care units of 40 institutions throughout Japan	Homo sapiens	NCBITAXON	NCBITaxon:9606	Japan	GAZ	GAZ:00002747	patient data collection	record for patient with paiid 1748	67	F	50	16
intensive care units of 40 institutions throughout Japan	Homo sapiens	NCBITAXON	NCBITaxon:9606	Japan	GAZ	GAZ:00002747	patient data collection	record for patient with paiid 1750	84	M	50	20
intensive care units of 40 institutions throughout Japan	Homo sapiens	NCBITAXON	NCBITaxon:9606	Japan	GAZ	GAZ:00002747	patient data collection	record for patient with paiid 1762	79	M	45	23
intensive care units of 40 institutions throughout Japan	Homo sapiens	NCBITAXON	NCBITaxon:9606	Japan	GAZ	GAZ:00002747	patient data collection	record for patient with paiid 1780	74	M	65	10
intensive care units of 40 institutions throughout Japan	Homo sapiens	NCBITAXON	NCBITaxon:9606	Japan	GAZ	GAZ:00002747	patient data collection	record for patient with paiid 1788	72	M	63	13
intensive care units of 40 institutions throughout Japan	Homo sapiens	NCBITAXON	NCBITaxon:9606	Japan	GAZ	GAZ:00002747	patient data collection	record for patient with paiid 1792	75	M	60	19
intensive care units of 40 institutions throughout Japan	Homo sapiens	NCBITAXON	NCBITaxon:9606	Japan	GAZ	GAZ:00002747	patient data collection	record for patient with paiid 1800	48	M	65	27
intensive care units of 40 institutions throughout Japan	Homo sapiens	NCBITAXON	NCBITaxon:9606	Japan	GAZ	GAZ:00002747	patient data collection	record for patient with paiid 1822	86	F	61	15
intensive care units of 40 institutions throughout Japan	Homo sapiens	NCBITAXON	NCBITaxon:9606	Japan	GAZ	GAZ:00002747	patient data collection	record for patient with paiid 1867	61	M	54.7	20
intensive care units of 40 institutions throughout Japan	Homo sapiens	NCBITAXON	NCBITaxon:9606	Japan	GAZ	GAZ:00002747	patient data collection	record for patient with paiid 1948	55	M	76.7	28
intensive care units of 40 institutions throughout Japan	Homo sapiens	NCBITAXON	NCBITaxon:9606	Japan	GAZ	GAZ:00002747	patient data collection	record for patient with paiid 2018	92	F	34	18
intensive care units of 40 institutions throughout Japan	Homo sapiens	NCBITAXON	NCBITaxon:9606	Japan	GAZ	GAZ:00002747	patient data collection	record for patient with paiid 2067	88	M	33	25
intensive care units of 40 institutions throughout Japan	Homo sapiens	NCBITAXON	NCBITaxon:9606	Japan	GAZ	GAZ:00002747	patient data collection	record for patient with paiid 2080	77	M		18
intensive care units of 40 institutions throughout Japan	Homo sapiens	NCBITAXON	NCBITaxon:9606	Japan	GAZ	GAZ:00002747	patient data collection	record for patient with paiid 2107	62	M	70	27
intensive care units of 40 institutions throughout Japan	Homo sapiens	NCBITAXON	NCBITaxon:9606	Japan	GAZ	GAZ:00002747	patient data collection	record for patient with paiid 2130	75	M	56	23
intensive care units of 40 institutions throughout Japan	Homo sapiens	NCBITAXON	NCBITaxon:9606	Japan	GAZ	GAZ:00002747	patient data collection	record for patient with paiid 2142	72	M		17
intensive care units of 40 institutions throughout Japan	Homo sapiens	NCBITAXON	NCBITaxon:9606	Japan	GAZ	GAZ:00002747	patient data collection	record for patient with paiid 2184	85	M	55	16
intensive care units of 40 institutions throughout Japan	Homo sapiens	NCBITAXON	NCBITaxon:9606	Japan	GAZ	GAZ:00002747	patient data collection	record for patient with paiid 2307	63	M	52.8	26
intensive care units of 40 institutions throughout Japan	Homo sapiens	NCBITAXON	NCBITaxon:9606	Japan	GAZ	GAZ:00002747	patient data collection	record for patient with paiid 2413	40	M	52.5	27
intensive care units of 40 institutions throughout Japan	Homo sapiens	NCBITAXON	NCBITaxon:9606	Japan	GAZ	GAZ:00002747	patient data collection	record for patient with paiid 2503	37	F	61.4	32
intensive care units of 40 institutions throughout Japan	Homo sapiens	NCBITAXON	NCBITaxon:9606	Japan	GAZ	GAZ:00002747	patient data collection	record for patient with paiid 2517	63	F	36.8	21
intensive care units of 40 institutions throughout Japan	Homo sapiens	NCBITAXON	NCBITaxon:9606	Japan	GAZ	GAZ:00002747	patient data collection	record for patient with paiid 2545	59	M	74	14
intensive care units of 40 institutions throughout Japan	Homo sapiens	NCBITAXON	NCBITaxon:9606	Japan	GAZ	GAZ:00002747	patient data collection	record for patient with paiid 2574	82	M	43.5	19
intensive care units of 40 institutions throughout Japan	Homo sapiens	NCBITAXON	NCBITaxon:9606	Japan	GAZ	GAZ:00002747	patient data collection	record for patient with paiid 2597	69	F		19
intensive care units of 40 institutions throughout Japan	Homo sapiens	NCBITAXON	NCBITaxon:9606	Japan	GAZ	GAZ:00002747	patient data collection	record for patient with paiid 2615	71	F	53.8	23
intensive care units of 40 institutions throughout Japan	Homo sapiens	NCBITAXON	NCBITaxon:9606	Japan	GAZ	GAZ:00002747	patient data collection	record for patient with paiid 2799	81	F	48	20
intensive care units of 40 institutions throughout Japan	Homo sapiens	NCBITAXON	NCBITaxon:9606	Japan	GAZ	GAZ:00002747	patient data collection	record for patient with paiid 2836	89	F	38	22
intensive care units of 40 institutions throughout Japan	Homo sapiens	NCBITAXON	NCBITaxon:9606	Japan	GAZ	GAZ:00002747	patient data collection	record for patient with paiid 2855	70	F	60	29
intensive care units of 40 institutions throughout Japan	Homo sapiens	NCBITAXON	NCBITaxon:9606	Japan	GAZ	GAZ:00002747	patient data collection	record for patient with paiid 2874	85	F	43.8	24
intensive care units of 40 institutions throughout Japan	Homo sapiens	NCBITAXON	NCBITaxon:9606	Japan	GAZ	GAZ:00002747	patient data collection	record for patient with paiid 2882	43	M	53	5
intensive care units of 40 institutions throughout Japan	Homo sapiens	NCBITAXON	NCBITaxon:9606	Japan	GAZ	GAZ:00002747	patient data collection	record for patient with paiid 3039	86	F	45.3	12
intensive care units of 40 institutions throughout Japan	Homo sapiens	NCBITAXON	NCBITaxon:9606	Japan	GAZ	GAZ:00002747	patient data collection	record for patient with paiid 3081	78	M	50	14
intensive care units of 40 institutions throughout Japan	Homo sapiens	NCBITAXON	NCBITaxon:9606	Japan	GAZ	GAZ:00002747	patient data collection	record for patient with paiid 3166	73	F	53	15
intensive care units of 40 institutions throughout Japan	Homo sapiens	NCBITAXON	NCBITaxon:9606	Japan	GAZ	GAZ:00002747	patient data collection	record for patient with paiid 9	76	F	40	32
intensive care units of 40 institutions throughout Japan	Homo sapiens	NCBITAXON	NCBITaxon:9606	Japan	GAZ	GAZ:00002747	patient data collection	record for patient with paiid 12	89	M	38	15
intensive care units of 40 institutions throughout Japan	Homo sapiens	NCBITAXON	NCBITaxon:9606	Japan	GAZ	GAZ:00002747	patient data collection	record for patient with paiid 32	87	M	38	18
intensive care units of 40 institutions throughout Japan	Homo sapiens	NCBITAXON	NCBITaxon:9606	Japan	GAZ	GAZ:00002747	patient data collection	record for patient with paiid 202	85	M	65	32
intensive care units of 40 institutions throughout Japan	Homo sapiens	NCBITAXON	NCBITaxon:9606	Japan	GAZ	GAZ:00002747	patient data collection	record for patient with paiid 264	89	F	39	22
intensive care units of 40 institutions throughout Japan	Homo sapiens	NCBITAXON	NCBITaxon:9606	Japan	GAZ	GAZ:00002747	patient data collection	record for patient with paiid 266	68	F	46	30
intensive care units of 40 institutions throughout Japan	Homo sapiens	NCBITAXON	NCBITaxon:9606	Japan	GAZ	GAZ:00002747	patient data collection	record for patient with paiid 323	75	M	72.1	16
intensive care units of 40 institutions throughout Japan	Homo sapiens	NCBITAXON	NCBITaxon:9606	Japan	GAZ	GAZ:00002747	patient data collection	record for patient with paiid 333	85	M	40.3	24
intensive care units of 40 institutions throughout Japan	Homo sapiens	NCBITAXON	NCBITaxon:9606	Japan	GAZ	GAZ:00002747	patient data collection	record for patient with paiid 359	84	M	51	22
intensive care units of 40 institutions throughout Japan	Homo sapiens	NCBITAXON	NCBITaxon:9606	Japan	GAZ	GAZ:00002747	patient data collection	record for patient with paiid 447	64	M	67.8	26
intensive care units of 40 institutions throughout Japan	Homo sapiens	NCBITAXON	NCBITaxon:9606	Japan	GAZ	GAZ:00002747	patient data collection	record for patient with paiid 518	91	M	65	10
intensive care units of 40 institutions throughout Japan	Homo sapiens	NCBITAXON	NCBITaxon:9606	Japan	GAZ	GAZ:00002747	patient data collection	record for patient with paiid 574	87	M	68	13
intensive care units of 40 institutions throughout Japan	Homo sapiens	NCBITAXON	NCBITaxon:9606	Japan	GAZ	GAZ:00002747	patient data collection	record for patient with paiid 627	81	F	33	13
intensive care units of 40 institutions throughout Japan	Homo sapiens	NCBITAXON	NCBITaxon:9606	Japan	GAZ	GAZ:00002747	patient data collection	record for patient with paiid 869	47	M	63.9	19
intensive care units of 40 institutions throughout Japan	Homo sapiens	NCBITAXON	NCBITaxon:9606	Japan	GAZ	GAZ:00002747	patient data collection	record for patient with paiid 999	96	F	48.7	10
intensive care units of 40 institutions throughout Japan	Homo sapiens	NCBITAXON	NCBITaxon:9606	Japan	GAZ	GAZ:00002747	patient data collection	record for patient with paiid 1038	65	M	50	21
intensive care units of 40 institutions throughout Japan	Homo sapiens	NCBITAXON	NCBITaxon:9606	Japan	GAZ	GAZ:00002747	patient data collection	record for patient with paiid 1128	81	F	50	19
intensive care units of 40 institutions throughout Japan	Homo sapiens	NCBITAXON	NCBITaxon:9606	Japan	GAZ	GAZ:00002747	patient data collection	record for patient with paiid 1176	90	F	48.6	30
intensive care units of 40 institutions throughout Japan	Homo sapiens	NCBITAXON	NCBITaxon:9606	Japan	GAZ	GAZ:00002747	patient data collection	record for patient with paiid 1286	40	M	109.3	29
intensive care units of 40 institutions throughout Japan	Homo sapiens	NCBITAXON	NCBITaxon:9606	Japan	GAZ	GAZ:00002747	patient data collection	record for patient with paiid 1293	81	M	66	24
intensive care units of 40 institutions throughout Japan	Homo sapiens	NCBITAXON	NCBITaxon:9606	Japan	GAZ	GAZ:00002747	patient data collection	record for patient with paiid 1311	64	F	74	19
intensive care units of 40 institutions throughout Japan	Homo sapiens	NCBITAXON	NCBITaxon:9606	Japan	GAZ	GAZ:00002747	patient data collection	record for patient with paiid 1320	66	M	52	19
intensive care units of 40 institutions throughout Japan	Homo sapiens	NCBITAXON	NCBITaxon:9606	Japan	GAZ	GAZ:00002747	patient data collection	record for patient with paiid 1359	58	F	69.5	18
intensive care units of 40 institutions throughout Japan	Homo sapiens	NCBITAXON	NCBITaxon:9606	Japan	GAZ	GAZ:00002747	patient data collection	record for patient with paiid 1420	45	M	80	21
intensive care units of 40 institutions throughout Japan	Homo sapiens	NCBITAXON	NCBITaxon:9606	Japan	GAZ	GAZ:00002747	patient data collection	record for patient with paiid 1421	73	M	50	16
intensive care units of 40 institutions throughout Japan	Homo sapiens	NCBITAXON	NCBITaxon:9606	Japan	GAZ	GAZ:00002747	patient data collection	record for patient with paiid 1525	86	F	47.8	28
intensive care units of 40 institutions throughout Japan	Homo sapiens	NCBITAXON	NCBITaxon:9606	Japan	GAZ	GAZ:00002747	patient data collection	record for patient with paiid 1540	50	M	55	19
intensive care units of 40 institutions throughout Japan	Homo sapiens	NCBITAXON	NCBITaxon:9606	Japan	GAZ	GAZ:00002747	patient data collection	record for patient with paiid 1545	66	F	38	19
intensive care units of 40 institutions throughout Japan	Homo sapiens	NCBITAXON	NCBITaxon:9606	Japan	GAZ	GAZ:00002747	patient data collection	record for patient with paiid 1552	52	M	83.8	8
intensive care units of 40 institutions throughout Japan	Homo sapiens	NCBITAXON	NCBITaxon:9606	Japan	GAZ	GAZ:00002747	patient data collection	record for patient with paiid 1708	52	F	49	19
intensive care units of 40 institutions throughout Japan	Homo sapiens	NCBITAXON	NCBITaxon:9606	Japan	GAZ	GAZ:00002747	patient data collection	record for patient with paiid 1712	80	F	50	13
intensive care units of 40 institutions throughout Japan	Homo sapiens	NCBITAXON	NCBITaxon:9606	Japan	GAZ	GAZ:00002747	patient data collection	record for patient with paiid 1734	80	F	35	25
intensive care units of 40 institutions throughout Japan	Homo sapiens	NCBITAXON	NCBITaxon:9606	Japan	GAZ	GAZ:00002747	patient data collection	record for patient with paiid 1770	73	F	55	18
intensive care units of 40 institutions throughout Japan	Homo sapiens	NCBITAXON	NCBITaxon:9606	Japan	GAZ	GAZ:00002747	patient data collection	record for patient with paiid 1965	68	M	58	28
intensive care units of 40 institutions throughout Japan	Homo sapiens	NCBITAXON	NCBITaxon:9606	Japan	GAZ	GAZ:00002747	patient data collection	record for patient with paiid 1977	34	M	69	10
intensive care units of 40 institutions throughout Japan	Homo sapiens	NCBITAXON	NCBITaxon:9606	Japan	GAZ	GAZ:00002747	patient data collection	record for patient with paiid 2053	77	F	61	37
intensive care units of 40 institutions throughout Japan	Homo sapiens	NCBITAXON	NCBITaxon:9606	Japan	GAZ	GAZ:00002747	patient data collection	record for patient with paiid 2059	65	M	56	23
intensive care units of 40 institutions throughout Japan	Homo sapiens	NCBITAXON	NCBITaxon:9606	Japan	GAZ	GAZ:00002747	patient data collection	record for patient with paiid 2114	77	M	49	12
intensive care units of 40 institutions throughout Japan	Homo sapiens	NCBITAXON	NCBITaxon:9606	Japan	GAZ	GAZ:00002747	patient data collection	record for patient with paiid 2169	53	F	58	27
intensive care units of 40 institutions throughout Japan	Homo sapiens	NCBITAXON	NCBITaxon:9606	Japan	GAZ	GAZ:00002747	patient data collection	record for patient with paiid 2186	75	F	44	37
intensive care units of 40 institutions throughout Japan	Homo sapiens	NCBITAXON	NCBITaxon:9606	Japan	GAZ	GAZ:00002747	patient data collection	record for patient with paiid 2257	72	F	72	26
intensive care units of 40 institutions throughout Japan	Homo sapiens	NCBITAXON	NCBITaxon:9606	Japan	GAZ	GAZ:00002747	patient data collection	record for patient with paiid 2299	75	M	56.7	28
intensive care units of 40 institutions throughout Japan	Homo sapiens	NCBITAXON	NCBITaxon:9606	Japan	GAZ	GAZ:00002747	patient data collection	record for patient with paiid 2305	56	F	52.6	40
intensive care units of 40 institutions throughout Japan	Homo sapiens	NCBITAXON	NCBITaxon:9606	Japan	GAZ	GAZ:00002747	patient data collection	record for patient with paiid 2348	83	M	51.2	38
intensive care units of 40 institutions throughout Japan	Homo sapiens	NCBITAXON	NCBITaxon:9606	Japan	GAZ	GAZ:00002747	patient data collection	record for patient with paiid 2464	81	M	41.4	27
intensive care units of 40 institutions throughout Japan	Homo sapiens	NCBITAXON	NCBITaxon:9606	Japan	GAZ	GAZ:00002747	patient data collection	record for patient with paiid 2470	69	M		10
intensive care units of 40 institutions throughout Japan	Homo sapiens	NCBITAXON	NCBITaxon:9606	Japan	GAZ	GAZ:00002747	patient data collection	record for patient with paiid 2522	82	F	34.9	26
intensive care units of 40 institutions throughout Japan	Homo sapiens	NCBITAXON	NCBITaxon:9606	Japan	GAZ	GAZ:00002747	patient data collection	record for patient with paiid 2528	66	M	67.9	13
intensive care units of 40 institutions throughout Japan	Homo sapiens	NCBITAXON	NCBITaxon:9606	Japan	GAZ	GAZ:00002747	patient data collection	record for patient with paiid 2534	98	M	47.5	26
intensive care units of 40 institutions throughout Japan	Homo sapiens	NCBITAXON	NCBITaxon:9606	Japan	GAZ	GAZ:00002747	patient data collection	record for patient with paiid 2539	80	F	55	6
intensive care units of 40 institutions throughout Japan	Homo sapiens	NCBITAXON	NCBITaxon:9606	Japan	GAZ	GAZ:00002747	patient data collection	record for patient with paiid 2589	71	F	55	19
intensive care units of 40 institutions throughout Japan	Homo sapiens	NCBITAXON	NCBITaxon:9606	Japan	GAZ	GAZ:00002747	patient data collection	record for patient with paiid 2605	82	M	48.6	18
intensive care units of 40 institutions throughout Japan	Homo sapiens	NCBITAXON	NCBITaxon:9606	Japan	GAZ	GAZ:00002747	patient data collection	record for patient with paiid 2630	84	F	46	45
intensive care units of 40 institutions throughout Japan	Homo sapiens	NCBITAXON	NCBITaxon:9606	Japan	GAZ	GAZ:00002747	patient data collection	record for patient with paiid 2684	54	F	71	18
intensive care units of 40 institutions throughout Japan	Homo sapiens	NCBITAXON	NCBITaxon:9606	Japan	GAZ	GAZ:00002747	patient data collection	record for patient with paiid 2704	78	F	55	25
intensive care units of 40 institutions throughout Japan	Homo sapiens	NCBITAXON	NCBITaxon:9606	Japan	GAZ	GAZ:00002747	patient data collection	record for patient with paiid 2835	73	M	64	25
intensive care units of 40 institutions throughout Japan	Homo sapiens	NCBITAXON	NCBITaxon:9606	Japan	GAZ	GAZ:00002747	patient data collection	record for patient with paiid 2883	84	F	51.6	12
intensive care units of 40 institutions throughout Japan	Homo sapiens	NCBITAXON	NCBITaxon:9606	Japan	GAZ	GAZ:00002747	patient data collection	record for patient with paiid 3012	78	M	48.6	19
intensive care units of 40 institutions throughout Japan	Homo sapiens	NCBITAXON	NCBITaxon:9606	Japan	GAZ	GAZ:00002747	patient data collection	record for patient with paiid 3057	71	F	31	18
intensive care units of 40 institutions throughout Japan	Homo sapiens	NCBITAXON	NCBITaxon:9606	Japan	GAZ	GAZ:00002747	patient data collection	record for patient with paiid 3066	75	M	44	26
intensive care units of 40 institutions throughout Japan	Homo sapiens	NCBITAXON	NCBITaxon:9606	Japan	GAZ	GAZ:00002747	patient data collection	record for patient with paiid 3158	77	F	58	21
intensive care units of 40 institutions throughout Japan	Homo sapiens	NCBITAXON	NCBITaxon:9606	Japan	GAZ	GAZ:00002747	patient data collection	record for patient with paiid 3159	73	M	67	16
intensive care units of 40 institutions throughout Japan	Homo sapiens	NCBITAXON	NCBITaxon:9606	Japan	GAZ	GAZ:00002747	patient data collection	record for patient with paiid 3174	79	M	55	22
intensive care units of 40 institutions throughout Japan	Homo sapiens	NCBITAXON	NCBITaxon:9606	Japan	GAZ	GAZ:00002747	patient data collection	record for patient with paiid 35	77	F	50	12
intensive care units of 40 institutions throughout Japan	Homo sapiens	NCBITAXON	NCBITaxon:9606	Japan	GAZ	GAZ:00002747	patient data collection	record for patient with paiid 38	83	F	47	20
intensive care units of 40 institutions throughout Japan	Homo sapiens	NCBITAXON	NCBITaxon:9606	Japan	GAZ	GAZ:00002747	patient data collection	record for patient with paiid 52	74	F	90.4	16
intensive care units of 40 institutions throughout Japan	Homo sapiens	NCBITAXON	NCBITaxon:9606	Japan	GAZ	GAZ:00002747	patient data collection	record for patient with paiid 85	65	M	80	13
intensive care units of 40 institutions throughout Japan	Homo sapiens	NCBITAXON	NCBITaxon:9606	Japan	GAZ	GAZ:00002747	patient data collection	record for patient with paiid 136	32	F	33.4	19
intensive care units of 40 institutions throughout Japan	Homo sapiens	NCBITAXON	NCBITaxon:9606	Japan	GAZ	GAZ:00002747	patient data collection	record for patient with paiid 187	61	M	53.1	19
intensive care units of 40 institutions throughout Japan	Homo sapiens	NCBITAXON	NCBITaxon:9606	Japan	GAZ	GAZ:00002747	patient data collection	record for patient with paiid 214	74	F	45.7	36
intensive care units of 40 institutions throughout Japan	Homo sapiens	NCBITAXON	NCBITaxon:9606	Japan	GAZ	GAZ:00002747	patient data collection	record for patient with paiid 243	77	F	50.6	25
intensive care units of 40 institutions throughout Japan	Homo sapiens	NCBITAXON	NCBITaxon:9606	Japan	GAZ	GAZ:00002747	patient data collection	record for patient with paiid 250	85	M	49	31
intensive care units of 40 institutions throughout Japan	Homo sapiens	NCBITAXON	NCBITaxon:9606	Japan	GAZ	GAZ:00002747	patient data collection	record for patient with paiid 293	87	M	34	17
intensive care units of 40 institutions throughout Japan	Homo sapiens	NCBITAXON	NCBITaxon:9606	Japan	GAZ	GAZ:00002747	patient data collection	record for patient with paiid 297	70	F	34.8	13
intensive care units of 40 institutions throughout Japan	Homo sapiens	NCBITAXON	NCBITaxon:9606	Japan	GAZ	GAZ:00002747	patient data collection	record for patient with paiid 316	80	F	49.7	22
intensive care units of 40 institutions throughout Japan	Homo sapiens	NCBITAXON	NCBITaxon:9606	Japan	GAZ	GAZ:00002747	patient data collection	record for patient with paiid 334	58	M	40.4	23
intensive care units of 40 institutions throughout Japan	Homo sapiens	NCBITAXON	NCBITaxon:9606	Japan	GAZ	GAZ:00002747	patient data collection	record for patient with paiid 431	82	F	53.6	38
intensive care units of 40 institutions throughout Japan	Homo sapiens	NCBITAXON	NCBITaxon:9606	Japan	GAZ	GAZ:00002747	patient data collection	record for patient with paiid 666	80	F	72	15
intensive care units of 40 institutions throughout Japan	Homo sapiens	NCBITAXON	NCBITaxon:9606	Japan	GAZ	GAZ:00002747	patient data collection	record for patient with paiid 814	53	F	63	23
intensive care units of 40 institutions throughout Japan	Homo sapiens	NCBITAXON	NCBITaxon:9606	Japan	GAZ	GAZ:00002747	patient data collection	record for patient with paiid 826	62	F	54	13
intensive care units of 40 institutions throughout Japan	Homo sapiens	NCBITAXON	NCBITaxon:9606	Japan	GAZ	GAZ:00002747	patient data collection	record for patient with paiid 845	82	M	34	20
intensive care units of 40 institutions throughout Japan	Homo sapiens	NCBITAXON	NCBITaxon:9606	Japan	GAZ	GAZ:00002747	patient data collection	record for patient with paiid 866	54	M	60	15
intensive care units of 40 institutions throughout Japan	Homo sapiens	NCBITAXON	NCBITaxon:9606	Japan	GAZ	GAZ:00002747	patient data collection	record for patient with paiid 953	81	M	58.2	24
intensive care units of 40 institutions throughout Japan	Homo sapiens	NCBITAXON	NCBITaxon:9606	Japan	GAZ	GAZ:00002747	patient data collection	record for patient with paiid 1007	74	M	80	24
intensive care units of 40 institutions throughout Japan	Homo sapiens	NCBITAXON	NCBITaxon:9606	Japan	GAZ	GAZ:00002747	patient data collection	record for patient with paiid 1143	40	M	120.7	20
intensive care units of 40 institutions throughout Japan	Homo sapiens	NCBITAXON	NCBITaxon:9606	Japan	GAZ	GAZ:00002747	patient data collection	record for patient with paiid 1144	77	M	45	16
intensive care units of 40 institutions throughout Japan	Homo sapiens	NCBITAXON	NCBITaxon:9606	Japan	GAZ	GAZ:00002747	patient data collection	record for patient with paiid 1182	81	M	46.5	31
intensive care units of 40 institutions throughout Japan	Homo sapiens	NCBITAXON	NCBITaxon:9606	Japan	GAZ	GAZ:00002747	patient data collection	record for patient with paiid 1215	62	M	62.8	35
intensive care units of 40 institutions throughout Japan	Homo sapiens	NCBITAXON	NCBITaxon:9606	Japan	GAZ	GAZ:00002747	patient data collection	record for patient with paiid 1228	65	F	39	14
intensive care units of 40 institutions throughout Japan	Homo sapiens	NCBITAXON	NCBITaxon:9606	Japan	GAZ	GAZ:00002747	patient data collection	record for patient with paiid 1241	62	M	35	16
intensive care units of 40 institutions throughout Japan	Homo sapiens	NCBITAXON	NCBITaxon:9606	Japan	GAZ	GAZ:00002747	patient data collection	record for patient with paiid 1243	74	F	42	25
intensive care units of 40 institutions throughout Japan	Homo sapiens	NCBITAXON	NCBITaxon:9606	Japan	GAZ	GAZ:00002747	patient data collection	record for patient with paiid 1264	85	M	53.4	12
intensive care units of 40 institutions throughout Japan	Homo sapiens	NCBITAXON	NCBITaxon:9606	Japan	GAZ	GAZ:00002747	patient data collection	record for patient with paiid 1352	75	F	65	27
intensive care units of 40 institutions throughout Japan	Homo sapiens	NCBITAXON	NCBITaxon:9606	Japan	GAZ	GAZ:00002747	patient data collection	record for patient with paiid 1382	72	M	78	21
intensive care units of 40 institutions throughout Japan	Homo sapiens	NCBITAXON	NCBITaxon:9606	Japan	GAZ	GAZ:00002747	patient data collection	record for patient with paiid 1389	83	F	60	9
intensive care units of 40 institutions throughout Japan	Homo sapiens	NCBITAXON	NCBITaxon:9606	Japan	GAZ	GAZ:00002747	patient data collection	record for patient with paiid 1491	34	F	69.2	19
intensive care units of 40 institutions throughout Japan	Homo sapiens	NCBITAXON	NCBITaxon:9606	Japan	GAZ	GAZ:00002747	patient data collection	record for patient with paiid 1517	67	F	62	25
intensive care units of 40 institutions throughout Japan	Homo sapiens	NCBITAXON	NCBITaxon:9606	Japan	GAZ	GAZ:00002747	patient data collection	record for patient with paiid 1532	65	M	64	11
intensive care units of 40 institutions throughout Japan	Homo sapiens	NCBITAXON	NCBITaxon:9606	Japan	GAZ	GAZ:00002747	patient data collection	record for patient with paiid 1547	58	F	47	19
intensive care units of 40 institutions throughout Japan	Homo sapiens	NCBITAXON	NCBITaxon:9606	Japan	GAZ	GAZ:00002747	patient data collection	record for patient with paiid 1612	68	F	47.3	19
intensive care units of 40 institutions throughout Japan	Homo sapiens	NCBITAXON	NCBITaxon:9606	Japan	GAZ	GAZ:00002747	patient data collection	record for patient with paiid 1645	49	M	84	9
intensive care units of 40 institutions throughout Japan	Homo sapiens	NCBITAXON	NCBITaxon:9606	Japan	GAZ	GAZ:00002747	patient data collection	record for patient with paiid 1674	69	M	55	21
intensive care units of 40 institutions throughout Japan	Homo sapiens	NCBITAXON	NCBITaxon:9606	Japan	GAZ	GAZ:00002747	patient data collection	record for patient with paiid 1679	84	M	48	20
intensive care units of 40 institutions throughout Japan	Homo sapiens	NCBITAXON	NCBITaxon:9606	Japan	GAZ	GAZ:00002747	patient data collection	record for patient with paiid 1681	83	F	55	17
intensive care units of 40 institutions throughout Japan	Homo sapiens	NCBITAXON	NCBITaxon:9606	Japan	GAZ	GAZ:00002747	patient data collection	record for patient with paiid 1686	63	M	59	17
intensive care units of 40 institutions throughout Japan	Homo sapiens	NCBITAXON	NCBITaxon:9606	Japan	GAZ	GAZ:00002747	patient data collection	record for patient with paiid 1720	80	M	57	23
intensive care units of 40 institutions throughout Japan	Homo sapiens	NCBITAXON	NCBITaxon:9606	Japan	GAZ	GAZ:00002747	patient data collection	record for patient with paiid 1791	85	F	40	23
intensive care units of 40 institutions throughout Japan	Homo sapiens	NCBITAXON	NCBITaxon:9606	Japan	GAZ	GAZ:00002747	patient data collection	record for patient with paiid 2103	58	M	50	24
intensive care units of 40 institutions throughout Japan	Homo sapiens	NCBITAXON	NCBITaxon:9606	Japan	GAZ	GAZ:00002747	patient data collection	record for patient with paiid 2148	69	M	71	25
intensive care units of 40 institutions throughout Japan	Homo sapiens	NCBITAXON	NCBITaxon:9606	Japan	GAZ	GAZ:00002747	patient data collection	record for patient with paiid 2191	49	M	64	43
intensive care units of 40 institutions throughout Japan	Homo sapiens	NCBITAXON	NCBITaxon:9606	Japan	GAZ	GAZ:00002747	patient data collection	record for patient with paiid 2193	73	F	56.1	40
intensive care units of 40 institutions throughout Japan	Homo sapiens	NCBITAXON	NCBITaxon:9606	Japan	GAZ	GAZ:00002747	patient data collection	record for patient with paiid 2395	76	F	54.8	33
intensive care units of 40 institutions throughout Japan	Homo sapiens	NCBITAXON	NCBITaxon:9606	Japan	GAZ	GAZ:00002747	patient data collection	record for patient with paiid 2447	77	F	27.7	26
intensive care units of 40 institutions throughout Japan	Homo sapiens	NCBITAXON	NCBITaxon:9606	Japan	GAZ	GAZ:00002747	patient data collection	record for patient with paiid 2466	77	M	50.3	21
intensive care units of 40 institutions throughout Japan	Homo sapiens	NCBITAXON	NCBITaxon:9606	Japan	GAZ	GAZ:00002747	patient data collection	record for patient with paiid 2524	70	F	38.5	31
intensive care units of 40 institutions throughout Japan	Homo sapiens	NCBITAXON	NCBITaxon:9606	Japan	GAZ	GAZ:00002747	patient data collection	record for patient with paiid 2550	71	F	30	28
intensive care units of 40 institutions throughout Japan	Homo sapiens	NCBITAXON	NCBITaxon:9606	Japan	GAZ	GAZ:00002747	patient data collection	record for patient with paiid 2602	50	M	63	8
intensive care units of 40 institutions throughout Japan	Homo sapiens	NCBITAXON	NCBITaxon:9606	Japan	GAZ	GAZ:00002747	patient data collection	record for patient with paiid 2608	25	F	27	25
intensive care units of 40 institutions throughout Japan	Homo sapiens	NCBITAXON	NCBITaxon:9606	Japan	GAZ	GAZ:00002747	patient data collection	record for patient with paiid 2629	86	F	41	27
intensive care units of 40 institutions throughout Japan	Homo sapiens	NCBITAXON	NCBITaxon:9606	Japan	GAZ	GAZ:00002747	patient data collection	record for patient with paiid 2639	84	M	70	21
intensive care units of 40 institutions throughout Japan	Homo sapiens	NCBITAXON	NCBITaxon:9606	Japan	GAZ	GAZ:00002747	patient data collection	record for patient with paiid 2652	90	F	46	13
intensive care units of 40 institutions throughout Japan	Homo sapiens	NCBITAXON	NCBITaxon:9606	Japan	GAZ	GAZ:00002747	patient data collection	record for patient with paiid 2661	88	F	56	14
intensive care units of 40 institutions throughout Japan	Homo sapiens	NCBITAXON	NCBITaxon:9606	Japan	GAZ	GAZ:00002747	patient data collection	record for patient with paiid 2676	78	M	61	25
intensive care units of 40 institutions throughout Japan	Homo sapiens	NCBITAXON	NCBITaxon:9606	Japan	GAZ	GAZ:00002747	patient data collection	record for patient with paiid 2679	83	M	61	17
intensive care units of 40 institutions throughout Japan	Homo sapiens	NCBITAXON	NCBITaxon:9606	Japan	GAZ	GAZ:00002747	patient data collection	record for patient with paiid 2682	76	M	55	15
intensive care units of 40 institutions throughout Japan	Homo sapiens	NCBITAXON	NCBITaxon:9606	Japan	GAZ	GAZ:00002747	patient data collection	record for patient with paiid 2752	88	F	40	14
intensive care units of 40 institutions throughout Japan	Homo sapiens	NCBITAXON	NCBITaxon:9606	Japan	GAZ	GAZ:00002747	patient data collection	record for patient with paiid 2793	63	F	50	26
intensive care units of 40 institutions throughout Japan	Homo sapiens	NCBITAXON	NCBITaxon:9606	Japan	GAZ	GAZ:00002747	patient data collection	record for patient with paiid 2946	76	F	55	8
intensive care units of 40 institutions throughout Japan	Homo sapiens	NCBITAXON	NCBITaxon:9606	Japan	GAZ	GAZ:00002747	patient data collection	record for patient with paiid 3054	77	M	54	22
intensive care units of 40 institutions throughout Japan	Homo sapiens	NCBITAXON	NCBITaxon:9606	Japan	GAZ	GAZ:00002747	patient data collection	record for patient with paiid 3129	32	F	61	13
intensive care units of 40 institutions throughout Japan	Homo sapiens	NCBITAXON	NCBITaxon:9606	Japan	GAZ	GAZ:00002747	patient data collection	record for patient with paiid 3149	19	M	54	16
intensive care units of 40 institutions throughout Japan	Homo sapiens	NCBITAXON	NCBITaxon:9606	Japan	GAZ	GAZ:00002747	patient data collection	record for patient with paiid 3155	57	M	70	16
intensive care units of 40 institutions throughout Japan	Homo sapiens	NCBITAXON	NCBITaxon:9606	Japan	GAZ	GAZ:00002747	patient data collection	record for patient with paiid 1	87	M	58	16
intensive care units of 40 institutions throughout Japan	Homo sapiens	NCBITAXON	NCBITaxon:9606	Japan	GAZ	GAZ:00002747	patient data collection	record for patient with paiid 11	74	F	51	9
intensive care units of 40 institutions throughout Japan	Homo sapiens	NCBITAXON	NCBITaxon:9606	Japan	GAZ	GAZ:00002747	patient data collection	record for patient with paiid 18	75	M	43	7
intensive care units of 40 institutions throughout Japan	Homo sapiens	NCBITAXON	NCBITaxon:9606	Japan	GAZ	GAZ:00002747	patient data collection	record for patient with paiid 27	76	F	46.1	12
intensive care units of 40 institutions throughout Japan	Homo sapiens	NCBITAXON	NCBITaxon:9606	Japan	GAZ	GAZ:00002747	patient data collection	record for patient with paiid 37	85	F	41	20
intensive care units of 40 institutions throughout Japan	Homo sapiens	NCBITAXON	NCBITaxon:9606	Japan	GAZ	GAZ:00002747	patient data collection	record for patient with paiid 41	53	F	51	16
intensive care units of 40 institutions throughout Japan	Homo sapiens	NCBITAXON	NCBITaxon:9606	Japan	GAZ	GAZ:00002747	patient data collection	record for patient with paiid 80	74	F	50	20
intensive care units of 40 institutions throughout Japan	Homo sapiens	NCBITAXON	NCBITaxon:9606	Japan	GAZ	GAZ:00002747	patient data collection	record for patient with paiid 113	61	M	79.9	34
intensive care units of 40 institutions throughout Japan	Homo sapiens	NCBITAXON	NCBITaxon:9606	Japan	GAZ	GAZ:00002747	patient data collection	record for patient with paiid 255	50	M	55.4	14
intensive care units of 40 institutions throughout Japan	Homo sapiens	NCBITAXON	NCBITaxon:9606	Japan	GAZ	GAZ:00002747	patient data collection	record for patient with paiid 411	63	F	59.9	9
intensive care units of 40 institutions throughout Japan	Homo sapiens	NCBITAXON	NCBITaxon:9606	Japan	GAZ	GAZ:00002747	patient data collection	record for patient with paiid 429	90	F	55	18
intensive care units of 40 institutions throughout Japan	Homo sapiens	NCBITAXON	NCBITaxon:9606	Japan	GAZ	GAZ:00002747	patient data collection	record for patient with paiid 497	74	M	55	24
intensive care units of 40 institutions throughout Japan	Homo sapiens	NCBITAXON	NCBITaxon:9606	Japan	GAZ	GAZ:00002747	patient data collection	record for patient with paiid 501	80	M	51	25
intensive care units of 40 institutions throughout Japan	Homo sapiens	NCBITAXON	NCBITaxon:9606	Japan	GAZ	GAZ:00002747	patient data collection	record for patient with paiid 556	64	F	45	11
intensive care units of 40 institutions throughout Japan	Homo sapiens	NCBITAXON	NCBITaxon:9606	Japan	GAZ	GAZ:00002747	patient data collection	record for patient with paiid 631	37	F	42	18
intensive care units of 40 institutions throughout Japan	Homo sapiens	NCBITAXON	NCBITaxon:9606	Japan	GAZ	GAZ:00002747	patient data collection	record for patient with paiid 716	46	M	62	11
intensive care units of 40 institutions throughout Japan	Homo sapiens	NCBITAXON	NCBITaxon:9606	Japan	GAZ	GAZ:00002747	patient data collection	record for patient with paiid 824	21	F	47	8
intensive care units of 40 institutions throughout Japan	Homo sapiens	NCBITAXON	NCBITaxon:9606	Japan	GAZ	GAZ:00002747	patient data collection	record for patient with paiid 835	73	M	55	21
intensive care units of 40 institutions throughout Japan	Homo sapiens	NCBITAXON	NCBITaxon:9606	Japan	GAZ	GAZ:00002747	patient data collection	record for patient with paiid 945	63	M	72.6	24
intensive care units of 40 institutions throughout Japan	Homo sapiens	NCBITAXON	NCBITaxon:9606	Japan	GAZ	GAZ:00002747	patient data collection	record for patient with paiid 994	71	M	60.8	15
intensive care units of 40 institutions throughout Japan	Homo sapiens	NCBITAXON	NCBITaxon:9606	Japan	GAZ	GAZ:00002747	patient data collection	record for patient with paiid 1045	84	M	54.1	26
intensive care units of 40 institutions throughout Japan	Homo sapiens	NCBITAXON	NCBITaxon:9606	Japan	GAZ	GAZ:00002747	patient data collection	record for patient with paiid 1157	80	M	47	28
intensive care units of 40 institutions throughout Japan	Homo sapiens	NCBITAXON	NCBITaxon:9606	Japan	GAZ	GAZ:00002747	patient data collection	record for patient with paiid 1192	70	M	75.1	39
intensive care units of 40 institutions throughout Japan	Homo sapiens	NCBITAXON	NCBITaxon:9606	Japan	GAZ	GAZ:00002747	patient data collection	record for patient with paiid 1238	64	M	55	15
intensive care units of 40 institutions throughout Japan	Homo sapiens	NCBITAXON	NCBITaxon:9606	Japan	GAZ	GAZ:00002747	patient data collection	record for patient with paiid 1405	84	M	46.5	26
intensive care units of 40 institutions throughout Japan	Homo sapiens	NCBITAXON	NCBITaxon:9606	Japan	GAZ	GAZ:00002747	patient data collection	record for patient with paiid 1431	62	M	58	15
intensive care units of 40 institutions throughout Japan	Homo sapiens	NCBITAXON	NCBITaxon:9606	Japan	GAZ	GAZ:00002747	patient data collection	record for patient with paiid 1483	52	M	74	9
intensive care units of 40 institutions throughout Japan	Homo sapiens	NCBITAXON	NCBITaxon:9606	Japan	GAZ	GAZ:00002747	patient data collection	record for patient with paiid 1490	82	F	47.7	12
intensive care units of 40 institutions throughout Japan	Homo sapiens	NCBITAXON	NCBITaxon:9606	Japan	GAZ	GAZ:00002747	patient data collection	record for patient with paiid 1505	67	M	75	17
intensive care units of 40 institutions throughout Japan	Homo sapiens	NCBITAXON	NCBITaxon:9606	Japan	GAZ	GAZ:00002747	patient data collection	record for patient with paiid 1613	41	F	60.5	11
intensive care units of 40 institutions throughout Japan	Homo sapiens	NCBITAXON	NCBITaxon:9606	Japan	GAZ	GAZ:00002747	patient data collection	record for patient with paiid 1664	81	M	58	32
intensive care units of 40 institutions throughout Japan	Homo sapiens	NCBITAXON	NCBITaxon:9606	Japan	GAZ	GAZ:00002747	patient data collection	record for patient with paiid 1670	59	M	70	13
intensive care units of 40 institutions throughout Japan	Homo sapiens	NCBITAXON	NCBITaxon:9606	Japan	GAZ	GAZ:00002747	patient data collection	record for patient with paiid 1698	53	F	46.1	28
intensive care units of 40 institutions throughout Japan	Homo sapiens	NCBITAXON	NCBITaxon:9606	Japan	GAZ	GAZ:00002747	patient data collection	record for patient with paiid 1721	71	F	45	22
intensive care units of 40 institutions throughout Japan	Homo sapiens	NCBITAXON	NCBITaxon:9606	Japan	GAZ	GAZ:00002747	patient data collection	record for patient with paiid 1906	88	M	50	33
intensive care units of 40 institutions throughout Japan	Homo sapiens	NCBITAXON	NCBITaxon:9606	Japan	GAZ	GAZ:00002747	patient data collection	record for patient with paiid 1937	81	M	100	37
intensive care units of 40 institutions throughout Japan	Homo sapiens	NCBITAXON	NCBITaxon:9606	Japan	GAZ	GAZ:00002747	patient data collection	record for patient with paiid 1984	93	F	62	17
intensive care units of 40 institutions throughout Japan	Homo sapiens	NCBITAXON	NCBITaxon:9606	Japan	GAZ	GAZ:00002747	patient data collection	record for patient with paiid 2032	74	F	47	30
intensive care units of 40 institutions throughout Japan	Homo sapiens	NCBITAXON	NCBITaxon:9606	Japan	GAZ	GAZ:00002747	patient data collection	record for patient with paiid 2051	44	M	50	17
intensive care units of 40 institutions throughout Japan	Homo sapiens	NCBITAXON	NCBITaxon:9606	Japan	GAZ	GAZ:00002747	patient data collection	record for patient with paiid 2085	81	M	72	16
intensive care units of 40 institutions throughout Japan	Homo sapiens	NCBITAXON	NCBITaxon:9606	Japan	GAZ	GAZ:00002747	patient data collection	record for patient with paiid 2234	79	F	36.7	26
intensive care units of 40 institutions throughout Japan	Homo sapiens	NCBITAXON	NCBITaxon:9606	Japan	GAZ	GAZ:00002747	patient data collection	record for patient with paiid 2269	72	F	52.5	22
intensive care units of 40 institutions throughout Japan	Homo sapiens	NCBITAXON	NCBITaxon:9606	Japan	GAZ	GAZ:00002747	patient data collection	record for patient with paiid 2315	89	M	39.2	24
intensive care units of 40 institutions throughout Japan	Homo sapiens	NCBITAXON	NCBITaxon:9606	Japan	GAZ	GAZ:00002747	patient data collection	record for patient with paiid 2340	90	F	50.9	23
intensive care units of 40 institutions throughout Japan	Homo sapiens	NCBITAXON	NCBITaxon:9606	Japan	GAZ	GAZ:00002747	patient data collection	record for patient with paiid 2454	76	M	74.3	29
intensive care units of 40 institutions throughout Japan	Homo sapiens	NCBITAXON	NCBITaxon:9606	Japan	GAZ	GAZ:00002747	patient data collection	record for patient with paiid 2465	43	M	70	6
intensive care units of 40 institutions throughout Japan	Homo sapiens	NCBITAXON	NCBITaxon:9606	Japan	GAZ	GAZ:00002747	patient data collection	record for patient with paiid 2691	56	M	61	34
intensive care units of 40 institutions throughout Japan	Homo sapiens	NCBITAXON	NCBITaxon:9606	Japan	GAZ	GAZ:00002747	patient data collection	record for patient with paiid 2694	71	M	68	16
intensive care units of 40 institutions throughout Japan	Homo sapiens	NCBITAXON	NCBITaxon:9606	Japan	GAZ	GAZ:00002747	patient data collection	record for patient with paiid 2697	77	M	40	29
intensive care units of 40 institutions throughout Japan	Homo sapiens	NCBITAXON	NCBITaxon:9606	Japan	GAZ	GAZ:00002747	patient data collection	record for patient with paiid 2711	63	F	56	15
intensive care units of 40 institutions throughout Japan	Homo sapiens	NCBITAXON	NCBITaxon:9606	Japan	GAZ	GAZ:00002747	patient data collection	record for patient with paiid 2775	57	M	71.7	15
intensive care units of 40 institutions throughout Japan	Homo sapiens	NCBITAXON	NCBITaxon:9606	Japan	GAZ	GAZ:00002747	patient data collection	record for patient with paiid 2823	62	M	80	29
intensive care units of 40 institutions throughout Japan	Homo sapiens	NCBITAXON	NCBITaxon:9606	Japan	GAZ	GAZ:00002747	patient data collection	record for patient with paiid 2846	60	M	77	34
intensive care units of 40 institutions throughout Japan	Homo sapiens	NCBITAXON	NCBITaxon:9606	Japan	GAZ	GAZ:00002747	patient data collection	record for patient with paiid 2856	68	F	45	36
intensive care units of 40 institutions throughout Japan	Homo sapiens	NCBITAXON	NCBITaxon:9606	Japan	GAZ	GAZ:00002747	patient data collection	record for patient with paiid 2869	60	M	78	47
intensive care units of 40 institutions throughout Japan	Homo sapiens	NCBITAXON	NCBITaxon:9606	Japan	GAZ	GAZ:00002747	patient data collection	record for patient with paiid 2876	71	M	44	28
intensive care units of 40 institutions throughout Japan	Homo sapiens	NCBITAXON	NCBITaxon:9606	Japan	GAZ	GAZ:00002747	patient data collection	record for patient with paiid 2884	50	M	65	8
intensive care units of 40 institutions throughout Japan	Homo sapiens	NCBITAXON	NCBITaxon:9606	Japan	GAZ	GAZ:00002747	patient data collection	record for patient with paiid 2902	77	M	60	38
intensive care units of 40 institutions throughout Japan	Homo sapiens	NCBITAXON	NCBITaxon:9606	Japan	GAZ	GAZ:00002747	patient data collection	record for patient with paiid 2955	21	M	64.9	22
intensive care units of 40 institutions throughout Japan	Homo sapiens	NCBITAXON	NCBITaxon:9606	Japan	GAZ	GAZ:00002747	patient data collection	record for patient with paiid 3048	83	M	46.8	20
intensive care units of 40 institutions throughout Japan	Homo sapiens	NCBITAXON	NCBITaxon:9606	Japan	GAZ	GAZ:00002747	patient data collection	record for patient with paiid 3069	70	M	65	19
intensive care units of 40 institutions throughout Japan	Homo sapiens	NCBITAXON	NCBITaxon:9606	Japan	GAZ	GAZ:00002747	patient data collection	record for patient with paiid 3093	56	F	64	20
intensive care units of 40 institutions throughout Japan	Homo sapiens	NCBITAXON	NCBITaxon:9606	Japan	GAZ	GAZ:00002747	patient data collection	record for patient with paiid 3151	48	M	69	19
intensive care units of 40 institutions throughout Japan	Homo sapiens	NCBITAXON	NCBITaxon:9606	Japan	GAZ	GAZ:00002747	patient data collection	record for patient with paiid 3173	77	F	51.6	13
intensive care units of 40 institutions throughout Japan	Homo sapiens	NCBITAXON	NCBITaxon:9606	Japan	GAZ	GAZ:00002747	patient data collection	record for patient with paiid 51	43	M	55.4	13
intensive care units of 40 institutions throughout Japan	Homo sapiens	NCBITAXON	NCBITaxon:9606	Japan	GAZ	GAZ:00002747	patient data collection	record for patient with paiid 107	78	F	50.7	24
intensive care units of 40 institutions throughout Japan	Homo sapiens	NCBITAXON	NCBITaxon:9606	Japan	GAZ	GAZ:00002747	patient data collection	record for patient with paiid 124	64	F	61.9	34
intensive care units of 40 institutions throughout Japan	Homo sapiens	NCBITAXON	NCBITaxon:9606	Japan	GAZ	GAZ:00002747	patient data collection	record for patient with paiid 161	51	M	63.3	24
intensive care units of 40 institutions throughout Japan	Homo sapiens	NCBITAXON	NCBITaxon:9606	Japan	GAZ	GAZ:00002747	patient data collection	record for patient with paiid 256	90	F	46.7	16
intensive care units of 40 institutions throughout Japan	Homo sapiens	NCBITAXON	NCBITaxon:9606	Japan	GAZ	GAZ:00002747	patient data collection	record for patient with paiid 276	80	M	41	33
intensive care units of 40 institutions throughout Japan	Homo sapiens	NCBITAXON	NCBITaxon:9606	Japan	GAZ	GAZ:00002747	patient data collection	record for patient with paiid 302	53	M	62.1	22
intensive care units of 40 institutions throughout Japan	Homo sapiens	NCBITAXON	NCBITaxon:9606	Japan	GAZ	GAZ:00002747	patient data collection	record for patient with paiid 351	64	M	66	28
intensive care units of 40 institutions throughout Japan	Homo sapiens	NCBITAXON	NCBITaxon:9606	Japan	GAZ	GAZ:00002747	patient data collection	record for patient with paiid 490	79	M	70	12
intensive care units of 40 institutions throughout Japan	Homo sapiens	NCBITAXON	NCBITaxon:9606	Japan	GAZ	GAZ:00002747	patient data collection	record for patient with paiid 526	88	M	49	24
intensive care units of 40 institutions throughout Japan	Homo sapiens	NCBITAXON	NCBITaxon:9606	Japan	GAZ	GAZ:00002747	patient data collection	record for patient with paiid 551	66	F	40	29
intensive care units of 40 institutions throughout Japan	Homo sapiens	NCBITAXON	NCBITaxon:9606	Japan	GAZ	GAZ:00002747	patient data collection	record for patient with paiid 583	67	M	55	23
intensive care units of 40 institutions throughout Japan	Homo sapiens	NCBITAXON	NCBITaxon:9606	Japan	GAZ	GAZ:00002747	patient data collection	record for patient with paiid 665	83	F	56	18
intensive care units of 40 institutions throughout Japan	Homo sapiens	NCBITAXON	NCBITaxon:9606	Japan	GAZ	GAZ:00002747	patient data collection	record for patient with paiid 707	82	M	41	10
intensive care units of 40 institutions throughout Japan	Homo sapiens	NCBITAXON	NCBITaxon:9606	Japan	GAZ	GAZ:00002747	patient data collection	record for patient with paiid 796	62	M	49	12
intensive care units of 40 institutions throughout Japan	Homo sapiens	NCBITAXON	NCBITaxon:9606	Japan	GAZ	GAZ:00002747	patient data collection	record for patient with paiid 821	35	M	63	13
intensive care units of 40 institutions throughout Japan	Homo sapiens	NCBITAXON	NCBITaxon:9606	Japan	GAZ	GAZ:00002747	patient data collection	record for patient with paiid 860	40	M	73	12
intensive care units of 40 institutions throughout Japan	Homo sapiens	NCBITAXON	NCBITaxon:9606	Japan	GAZ	GAZ:00002747	patient data collection	record for patient with paiid 865	53	M	63	18
intensive care units of 40 institutions throughout Japan	Homo sapiens	NCBITAXON	NCBITaxon:9606	Japan	GAZ	GAZ:00002747	patient data collection	record for patient with paiid 961	18	F	53.7	23
intensive care units of 40 institutions throughout Japan	Homo sapiens	NCBITAXON	NCBITaxon:9606	Japan	GAZ	GAZ:00002747	patient data collection	record for patient with paiid 1067	69	M	75	17
intensive care units of 40 institutions throughout Japan	Homo sapiens	NCBITAXON	NCBITaxon:9606	Japan	GAZ	GAZ:00002747	patient data collection	record for patient with paiid 1085	79	M	56.4	34
intensive care units of 40 institutions throughout Japan	Homo sapiens	NCBITAXON	NCBITaxon:9606	Japan	GAZ	GAZ:00002747	patient data collection	record for patient with paiid 1104	79	F	35	19
intensive care units of 40 institutions throughout Japan	Homo sapiens	NCBITAXON	NCBITaxon:9606	Japan	GAZ	GAZ:00002747	patient data collection	record for patient with paiid 1196	71	M	53	22
intensive care units of 40 institutions throughout Japan	Homo sapiens	NCBITAXON	NCBITaxon:9606	Japan	GAZ	GAZ:00002747	patient data collection	record for patient with paiid 1221	74	F	39.2	31
intensive care units of 40 institutions throughout Japan	Homo sapiens	NCBITAXON	NCBITaxon:9606	Japan	GAZ	GAZ:00002747	patient data collection	record for patient with paiid 1283	86	F	51.1	17
intensive care units of 40 institutions throughout Japan	Homo sapiens	NCBITAXON	NCBITaxon:9606	Japan	GAZ	GAZ:00002747	patient data collection	record for patient with paiid 1313	44	M	95	17
intensive care units of 40 institutions throughout Japan	Homo sapiens	NCBITAXON	NCBITaxon:9606	Japan	GAZ	GAZ:00002747	patient data collection	record for patient with paiid 1477	74	M	45	21
intensive care units of 40 institutions throughout Japan	Homo sapiens	NCBITAXON	NCBITaxon:9606	Japan	GAZ	GAZ:00002747	patient data collection	record for patient with paiid 1536	72	F	44	26
intensive care units of 40 institutions throughout Japan	Homo sapiens	NCBITAXON	NCBITaxon:9606	Japan	GAZ	GAZ:00002747	patient data collection	record for patient with paiid 1542	59	F	46	7
intensive care units of 40 institutions throughout Japan	Homo sapiens	NCBITAXON	NCBITaxon:9606	Japan	GAZ	GAZ:00002747	patient data collection	record for patient with paiid 1578	51	M	84.9	19
intensive care units of 40 institutions throughout Japan	Homo sapiens	NCBITAXON	NCBITaxon:9606	Japan	GAZ	GAZ:00002747	patient data collection	record for patient with paiid 1646	79	F	47.8	16
intensive care units of 40 institutions throughout Japan	Homo sapiens	NCBITAXON	NCBITaxon:9606	Japan	GAZ	GAZ:00002747	patient data collection	record for patient with paiid 1710	83	F	38	16
intensive care units of 40 institutions throughout Japan	Homo sapiens	NCBITAXON	NCBITaxon:9606	Japan	GAZ	GAZ:00002747	patient data collection	record for patient with paiid 1725	80	M	45	24
intensive care units of 40 institutions throughout Japan	Homo sapiens	NCBITAXON	NCBITaxon:9606	Japan	GAZ	GAZ:00002747	patient data collection	record for patient with paiid 1759	98	F	45	27
intensive care units of 40 institutions throughout Japan	Homo sapiens	NCBITAXON	NCBITaxon:9606	Japan	GAZ	GAZ:00002747	patient data collection	record for patient with paiid 1768	76	M	60	23
intensive care units of 40 institutions throughout Japan	Homo sapiens	NCBITAXON	NCBITaxon:9606	Japan	GAZ	GAZ:00002747	patient data collection	record for patient with paiid 1858	81	F	35.1	24
intensive care units of 40 institutions throughout Japan	Homo sapiens	NCBITAXON	NCBITaxon:9606	Japan	GAZ	GAZ:00002747	patient data collection	record for patient with paiid 1870	74	M	73.8	27
intensive care units of 40 institutions throughout Japan	Homo sapiens	NCBITAXON	NCBITaxon:9606	Japan	GAZ	GAZ:00002747	patient data collection	record for patient with paiid 1879	74	M	54	6
intensive care units of 40 institutions throughout Japan	Homo sapiens	NCBITAXON	NCBITaxon:9606	Japan	GAZ	GAZ:00002747	patient data collection	record for patient with paiid 1951	65	M	60	18
intensive care units of 40 institutions throughout Japan	Homo sapiens	NCBITAXON	NCBITaxon:9606	Japan	GAZ	GAZ:00002747	patient data collection	record for patient with paiid 1970	72	M	59	22
intensive care units of 40 institutions throughout Japan	Homo sapiens	NCBITAXON	NCBITaxon:9606	Japan	GAZ	GAZ:00002747	patient data collection	record for patient with paiid 1973	73	M	54	15
intensive care units of 40 institutions throughout Japan	Homo sapiens	NCBITAXON	NCBITaxon:9606	Japan	GAZ	GAZ:00002747	patient data collection	record for patient with paiid 2015	80	M	54	26
intensive care units of 40 institutions throughout Japan	Homo sapiens	NCBITAXON	NCBITaxon:9606	Japan	GAZ	GAZ:00002747	patient data collection	record for patient with paiid 2095	84	M	55	15
intensive care units of 40 institutions throughout Japan	Homo sapiens	NCBITAXON	NCBITaxon:9606	Japan	GAZ	GAZ:00002747	patient data collection	record for patient with paiid 2124	79	F	51	19
intensive care units of 40 institutions throughout Japan	Homo sapiens	NCBITAXON	NCBITaxon:9606	Japan	GAZ	GAZ:00002747	patient data collection	record for patient with paiid 2204	32	F	51.7	21
intensive care units of 40 institutions throughout Japan	Homo sapiens	NCBITAXON	NCBITaxon:9606	Japan	GAZ	GAZ:00002747	patient data collection	record for patient with paiid 2270	38	M	79	19
intensive care units of 40 institutions throughout Japan	Homo sapiens	NCBITAXON	NCBITaxon:9606	Japan	GAZ	GAZ:00002747	patient data collection	record for patient with paiid 2287	73	F	42.2	21
intensive care units of 40 institutions throughout Japan	Homo sapiens	NCBITAXON	NCBITaxon:9606	Japan	GAZ	GAZ:00002747	patient data collection	record for patient with paiid 2293	65	M	68	21
intensive care units of 40 institutions throughout Japan	Homo sapiens	NCBITAXON	NCBITaxon:9606	Japan	GAZ	GAZ:00002747	patient data collection	record for patient with paiid 2365	77	M	64	21
intensive care units of 40 institutions throughout Japan	Homo sapiens	NCBITAXON	NCBITaxon:9606	Japan	GAZ	GAZ:00002747	patient data collection	record for patient with paiid 2469	50	M	44.8	16
intensive care units of 40 institutions throughout Japan	Homo sapiens	NCBITAXON	NCBITaxon:9606	Japan	GAZ	GAZ:00002747	patient data collection	record for patient with paiid 2477	62	F	54.7	27
intensive care units of 40 institutions throughout Japan	Homo sapiens	NCBITAXON	NCBITaxon:9606	Japan	GAZ	GAZ:00002747	patient data collection	record for patient with paiid 2640	71	M	47	16
intensive care units of 40 institutions throughout Japan	Homo sapiens	NCBITAXON	NCBITaxon:9606	Japan	GAZ	GAZ:00002747	patient data collection	record for patient with paiid 2675	82	M	65	29
intensive care units of 40 institutions throughout Japan	Homo sapiens	NCBITAXON	NCBITaxon:9606	Japan	GAZ	GAZ:00002747	patient data collection	record for patient with paiid 2687	76	M	54	17
intensive care units of 40 institutions throughout Japan	Homo sapiens	NCBITAXON	NCBITaxon:9606	Japan	GAZ	GAZ:00002747	patient data collection	record for patient with paiid 2887	50	M	65.5	5
intensive care units of 40 institutions throughout Japan	Homo sapiens	NCBITAXON	NCBITaxon:9606	Japan	GAZ	GAZ:00002747	patient data collection	record for patient with paiid 2893	64	M	61.7	21
intensive care units of 40 institutions throughout Japan	Homo sapiens	NCBITAXON	NCBITaxon:9606	Japan	GAZ	GAZ:00002747	patient data collection	record for patient with paiid 2903	84	F	42.8	27
intensive care units of 40 institutions throughout Japan	Homo sapiens	NCBITAXON	NCBITaxon:9606	Japan	GAZ	GAZ:00002747	patient data collection	record for patient with paiid 3016	71	F	52.1	16
intensive care units of 40 institutions throughout Japan	Homo sapiens	NCBITAXON	NCBITaxon:9606	Japan	GAZ	GAZ:00002747	patient data collection	record for patient with paiid 3032	85	F	62.8	20
intensive care units of 40 institutions throughout Japan	Homo sapiens	NCBITAXON	NCBITaxon:9606	Japan	GAZ	GAZ:00002747	patient data collection	record for patient with paiid 3153	73	F	63	20
intensive care units of 40 institutions throughout Japan	Homo sapiens	NCBITAXON	NCBITaxon:9606	Japan	GAZ	GAZ:00002747	patient data collection	record for patient with paiid 22	86	M	59.9	30
intensive care units of 40 institutions throughout Japan	Homo sapiens	NCBITAXON	NCBITaxon:9606	Japan	GAZ	GAZ:00002747	patient data collection	record for patient with paiid 36	83	F	52	16
intensive care units of 40 institutions throughout Japan	Homo sapiens	NCBITAXON	NCBITaxon:9606	Japan	GAZ	GAZ:00002747	patient data collection	record for patient with paiid 99	83	M	45	33
intensive care units of 40 institutions throughout Japan	Homo sapiens	NCBITAXON	NCBITaxon:9606	Japan	GAZ	GAZ:00002747	patient data collection	record for patient with paiid 156	49	F	32	22
intensive care units of 40 institutions throughout Japan	Homo sapiens	NCBITAXON	NCBITaxon:9606	Japan	GAZ	GAZ:00002747	patient data collection	record for patient with paiid 172	70	M	54.1	38
intensive care units of 40 institutions throughout Japan	Homo sapiens	NCBITAXON	NCBITaxon:9606	Japan	GAZ	GAZ:00002747	patient data collection	record for patient with paiid 282	85	F	36	24
intensive care units of 40 institutions throughout Japan	Homo sapiens	NCBITAXON	NCBITaxon:9606	Japan	GAZ	GAZ:00002747	patient data collection	record for patient with paiid 287	71	F	50	16
intensive care units of 40 institutions throughout Japan	Homo sapiens	NCBITAXON	NCBITaxon:9606	Japan	GAZ	GAZ:00002747	patient data collection	record for patient with paiid 335	80	M	73.3	25
intensive care units of 40 institutions throughout Japan	Homo sapiens	NCBITAXON	NCBITaxon:9606	Japan	GAZ	GAZ:00002747	patient data collection	record for patient with paiid 365	68	M	58	25
intensive care units of 40 institutions throughout Japan	Homo sapiens	NCBITAXON	NCBITaxon:9606	Japan	GAZ	GAZ:00002747	patient data collection	record for patient with paiid 407	79	F	39.9	16
intensive care units of 40 institutions throughout Japan	Homo sapiens	NCBITAXON	NCBITaxon:9606	Japan	GAZ	GAZ:00002747	patient data collection	record for patient with paiid 555	89	M	45	21
intensive care units of 40 institutions throughout Japan	Homo sapiens	NCBITAXON	NCBITaxon:9606	Japan	GAZ	GAZ:00002747	patient data collection	record for patient with paiid 560	63	M	60	28
intensive care units of 40 institutions throughout Japan	Homo sapiens	NCBITAXON	NCBITaxon:9606	Japan	GAZ	GAZ:00002747	patient data collection	record for patient with paiid 567	73	M	63	32
intensive care units of 40 institutions throughout Japan	Homo sapiens	NCBITAXON	NCBITaxon:9606	Japan	GAZ	GAZ:00002747	patient data collection	record for patient with paiid 581	77	F	52	16
intensive care units of 40 institutions throughout Japan	Homo sapiens	NCBITAXON	NCBITaxon:9606	Japan	GAZ	GAZ:00002747	patient data collection	record for patient with paiid 596	86	F	42	16
intensive care units of 40 institutions throughout Japan	Homo sapiens	NCBITAXON	NCBITaxon:9606	Japan	GAZ	GAZ:00002747	patient data collection	record for patient with paiid 698	87	M	55	20
intensive care units of 40 institutions throughout Japan	Homo sapiens	NCBITAXON	NCBITaxon:9606	Japan	GAZ	GAZ:00002747	patient data collection	record for patient with paiid 743	85	F	45	24
intensive care units of 40 institutions throughout Japan	Homo sapiens	NCBITAXON	NCBITaxon:9606	Japan	GAZ	GAZ:00002747	patient data collection	record for patient with paiid 748	69	M	51	23
intensive care units of 40 institutions throughout Japan	Homo sapiens	NCBITAXON	NCBITaxon:9606	Japan	GAZ	GAZ:00002747	patient data collection	record for patient with paiid 794	81	F	39	17
intensive care units of 40 institutions throughout Japan	Homo sapiens	NCBITAXON	NCBITaxon:9606	Japan	GAZ	GAZ:00002747	patient data collection	record for patient with paiid 838	74	F	35	20
intensive care units of 40 institutions throughout Japan	Homo sapiens	NCBITAXON	NCBITaxon:9606	Japan	GAZ	GAZ:00002747	patient data collection	record for patient with paiid 899	42	M	67.4	11
intensive care units of 40 institutions throughout Japan	Homo sapiens	NCBITAXON	NCBITaxon:9606	Japan	GAZ	GAZ:00002747	patient data collection	record for patient with paiid 908	57	M	58	29
intensive care units of 40 institutions throughout Japan	Homo sapiens	NCBITAXON	NCBITaxon:9606	Japan	GAZ	GAZ:00002747	patient data collection	record for patient with paiid 929	86	F	45.2	31
intensive care units of 40 institutions throughout Japan	Homo sapiens	NCBITAXON	NCBITaxon:9606	Japan	GAZ	GAZ:00002747	patient data collection	record for patient with paiid 948	79	M	51.3	26
intensive care units of 40 institutions throughout Japan	Homo sapiens	NCBITAXON	NCBITaxon:9606	Japan	GAZ	GAZ:00002747	patient data collection	record for patient with paiid 972	48	M	55.6	13
intensive care units of 40 institutions throughout Japan	Homo sapiens	NCBITAXON	NCBITaxon:9606	Japan	GAZ	GAZ:00002747	patient data collection	record for patient with paiid 1000	62	M	79.2	20
intensive care units of 40 institutions throughout Japan	Homo sapiens	NCBITAXON	NCBITaxon:9606	Japan	GAZ	GAZ:00002747	patient data collection	record for patient with paiid 1005	59	F	55.7	11
intensive care units of 40 institutions throughout Japan	Homo sapiens	NCBITAXON	NCBITaxon:9606	Japan	GAZ	GAZ:00002747	patient data collection	record for patient with paiid 1041	93	F	40	10
intensive care units of 40 institutions throughout Japan	Homo sapiens	NCBITAXON	NCBITaxon:9606	Japan	GAZ	GAZ:00002747	patient data collection	record for patient with paiid 1072	67	M	63	25
intensive care units of 40 institutions throughout Japan	Homo sapiens	NCBITAXON	NCBITaxon:9606	Japan	GAZ	GAZ:00002747	patient data collection	record for patient with paiid 1121	61	M	71.4	27
intensive care units of 40 institutions throughout Japan	Homo sapiens	NCBITAXON	NCBITaxon:9606	Japan	GAZ	GAZ:00002747	patient data collection	record for patient with paiid 1125	63	M	63	23
intensive care units of 40 institutions throughout Japan	Homo sapiens	NCBITAXON	NCBITaxon:9606	Japan	GAZ	GAZ:00002747	patient data collection	record for patient with paiid 1165	68	M	62	13
intensive care units of 40 institutions throughout Japan	Homo sapiens	NCBITAXON	NCBITaxon:9606	Japan	GAZ	GAZ:00002747	patient data collection	record for patient with paiid 1173	73	M	68.5	36
intensive care units of 40 institutions throughout Japan	Homo sapiens	NCBITAXON	NCBITaxon:9606	Japan	GAZ	GAZ:00002747	patient data collection	record for patient with paiid 1435	71	M	47.7	35
intensive care units of 40 institutions throughout Japan	Homo sapiens	NCBITAXON	NCBITaxon:9606	Japan	GAZ	GAZ:00002747	patient data collection	record for patient with paiid 1451	71	M	63	40
intensive care units of 40 institutions throughout Japan	Homo sapiens	NCBITAXON	NCBITaxon:9606	Japan	GAZ	GAZ:00002747	patient data collection	record for patient with paiid 1471	71	M	79	21
intensive care units of 40 institutions throughout Japan	Homo sapiens	NCBITAXON	NCBITaxon:9606	Japan	GAZ	GAZ:00002747	patient data collection	record for patient with paiid 1495	74	M	35.5	28
intensive care units of 40 institutions throughout Japan	Homo sapiens	NCBITAXON	NCBITaxon:9606	Japan	GAZ	GAZ:00002747	patient data collection	record for patient with paiid 1607	51	M	65.7	11
intensive care units of 40 institutions throughout Japan	Homo sapiens	NCBITAXON	NCBITaxon:9606	Japan	GAZ	GAZ:00002747	patient data collection	record for patient with paiid 1624	58	M	37.5	23
intensive care units of 40 institutions throughout Japan	Homo sapiens	NCBITAXON	NCBITaxon:9606	Japan	GAZ	GAZ:00002747	patient data collection	record for patient with paiid 1626	73	M	70	25
intensive care units of 40 institutions throughout Japan	Homo sapiens	NCBITAXON	NCBITaxon:9606	Japan	GAZ	GAZ:00002747	patient data collection	record for patient with paiid 1635	81	F	65.4	18
intensive care units of 40 institutions throughout Japan	Homo sapiens	NCBITAXON	NCBITaxon:9606	Japan	GAZ	GAZ:00002747	patient data collection	record for patient with paiid 1701	52	F	48.5	22
intensive care units of 40 institutions throughout Japan	Homo sapiens	NCBITAXON	NCBITaxon:9606	Japan	GAZ	GAZ:00002747	patient data collection	record for patient with paiid 1730	75	M	44	23
intensive care units of 40 institutions throughout Japan	Homo sapiens	NCBITAXON	NCBITaxon:9606	Japan	GAZ	GAZ:00002747	patient data collection	record for patient with paiid 1742	53	F	50	21
intensive care units of 40 institutions throughout Japan	Homo sapiens	NCBITAXON	NCBITaxon:9606	Japan	GAZ	GAZ:00002747	patient data collection	record for patient with paiid 1802	65	M	66	27
intensive care units of 40 institutions throughout Japan	Homo sapiens	NCBITAXON	NCBITaxon:9606	Japan	GAZ	GAZ:00002747	patient data collection	record for patient with paiid 1835	80	M	64	25
intensive care units of 40 institutions throughout Japan	Homo sapiens	NCBITAXON	NCBITaxon:9606	Japan	GAZ	GAZ:00002747	patient data collection	record for patient with paiid 1852	98	F	44	24
intensive care units of 40 institutions throughout Japan	Homo sapiens	NCBITAXON	NCBITaxon:9606	Japan	GAZ	GAZ:00002747	patient data collection	record for patient with paiid 2070	63	M	50	32
intensive care units of 40 institutions throughout Japan	Homo sapiens	NCBITAXON	NCBITaxon:9606	Japan	GAZ	GAZ:00002747	patient data collection	record for patient with paiid 2111	60	M	62	11
intensive care units of 40 institutions throughout Japan	Homo sapiens	NCBITAXON	NCBITaxon:9606	Japan	GAZ	GAZ:00002747	patient data collection	record for patient with paiid 2242	59	F	57.2	22
intensive care units of 40 institutions throughout Japan	Homo sapiens	NCBITAXON	NCBITaxon:9606	Japan	GAZ	GAZ:00002747	patient data collection	record for patient with paiid 2345	57	F	64.55	13
intensive care units of 40 institutions throughout Japan	Homo sapiens	NCBITAXON	NCBITaxon:9606	Japan	GAZ	GAZ:00002747	patient data collection	record for patient with paiid 2363	81	M	39.8	38
intensive care units of 40 institutions throughout Japan	Homo sapiens	NCBITAXON	NCBITaxon:9606	Japan	GAZ	GAZ:00002747	patient data collection	record for patient with paiid 2373	92	M	61	24
intensive care units of 40 institutions throughout Japan	Homo sapiens	NCBITAXON	NCBITaxon:9606	Japan	GAZ	GAZ:00002747	patient data collection	record for patient with paiid 2512	82	M		20
intensive care units of 40 institutions throughout Japan	Homo sapiens	NCBITAXON	NCBITaxon:9606	Japan	GAZ	GAZ:00002747	patient data collection	record for patient with paiid 2549	64	F	33.8	15
intensive care units of 40 institutions throughout Japan	Homo sapiens	NCBITAXON	NCBITaxon:9606	Japan	GAZ	GAZ:00002747	patient data collection	record for patient with paiid 2598	76	M	42	25
intensive care units of 40 institutions throughout Japan	Homo sapiens	NCBITAXON	NCBITaxon:9606	Japan	GAZ	GAZ:00002747	patient data collection	record for patient with paiid 2626	96	F	40	31
intensive care units of 40 institutions throughout Japan	Homo sapiens	NCBITAXON	NCBITaxon:9606	Japan	GAZ	GAZ:00002747	patient data collection	record for patient with paiid 2645	83	F	50	23
intensive care units of 40 institutions throughout Japan	Homo sapiens	NCBITAXON	NCBITaxon:9606	Japan	GAZ	GAZ:00002747	patient data collection	record for patient with paiid 2659	77	F	71	17
intensive care units of 40 institutions throughout Japan	Homo sapiens	NCBITAXON	NCBITaxon:9606	Japan	GAZ	GAZ:00002747	patient data collection	record for patient with paiid 2738	77	M	41	13
intensive care units of 40 institutions throughout Japan	Homo sapiens	NCBITAXON	NCBITaxon:9606	Japan	GAZ	GAZ:00002747	patient data collection	record for patient with paiid 2758	21	M	60	15
intensive care units of 40 institutions throughout Japan	Homo sapiens	NCBITAXON	NCBITaxon:9606	Japan	GAZ	GAZ:00002747	patient data collection	record for patient with paiid 2839	87	M	55	37
intensive care units of 40 institutions throughout Japan	Homo sapiens	NCBITAXON	NCBITaxon:9606	Japan	GAZ	GAZ:00002747	patient data collection	record for patient with paiid 2858	87	M		34
intensive care units of 40 institutions throughout Japan	Homo sapiens	NCBITAXON	NCBITaxon:9606	Japan	GAZ	GAZ:00002747	patient data collection	record for patient with paiid 2907	99	F	35.8	16
intensive care units of 40 institutions throughout Japan	Homo sapiens	NCBITAXON	NCBITaxon:9606	Japan	GAZ	GAZ:00002747	patient data collection	record for patient with paiid 2966	34	M	57	14
intensive care units of 40 institutions throughout Japan	Homo sapiens	NCBITAXON	NCBITaxon:9606	Japan	GAZ	GAZ:00002747	patient data collection	record for patient with paiid 2967	56	M	85.7	17
intensive care units of 40 institutions throughout Japan	Homo sapiens	NCBITAXON	NCBITaxon:9606	Japan	GAZ	GAZ:00002747	patient data collection	record for patient with paiid 3013	83	M	63.1	32
intensive care units of 40 institutions throughout Japan	Homo sapiens	NCBITAXON	NCBITaxon:9606	Japan	GAZ	GAZ:00002747	patient data collection	record for patient with paiid 3191	84	F	57.8	15
intensive care units of 40 institutions throughout Japan	Homo sapiens	NCBITAXON	NCBITaxon:9606	Japan	GAZ	GAZ:00002747	patient data collection	record for patient with paiid 110	90	F	56.4	17
intensive care units of 40 institutions throughout Japan	Homo sapiens	NCBITAXON	NCBITaxon:9606	Japan	GAZ	GAZ:00002747	patient data collection	record for patient with paiid 217	99	F	38	33
intensive care units of 40 institutions throughout Japan	Homo sapiens	NCBITAXON	NCBITaxon:9606	Japan	GAZ	GAZ:00002747	patient data collection	record for patient with paiid 230	80	F	49.2	23
intensive care units of 40 institutions throughout Japan	Homo sapiens	NCBITAXON	NCBITaxon:9606	Japan	GAZ	GAZ:00002747	patient data collection	record for patient with paiid 273	67	M	50	21
intensive care units of 40 institutions throughout Japan	Homo sapiens	NCBITAXON	NCBITaxon:9606	Japan	GAZ	GAZ:00002747	patient data collection	record for patient with paiid 281	63	F	63	10
intensive care units of 40 institutions throughout Japan	Homo sapiens	NCBITAXON	NCBITaxon:9606	Japan	GAZ	GAZ:00002747	patient data collection	record for patient with paiid 314	85	F	54	16
intensive care units of 40 institutions throughout Japan	Homo sapiens	NCBITAXON	NCBITaxon:9606	Japan	GAZ	GAZ:00002747	patient data collection	record for patient with paiid 378	65	M	58.6	14
intensive care units of 40 institutions throughout Japan	Homo sapiens	NCBITAXON	NCBITaxon:9606	Japan	GAZ	GAZ:00002747	patient data collection	record for patient with paiid 398	73	M	40.2	22
intensive care units of 40 institutions throughout Japan	Homo sapiens	NCBITAXON	NCBITaxon:9606	Japan	GAZ	GAZ:00002747	patient data collection	record for patient with paiid 451	65	M	73.5	23
intensive care units of 40 institutions throughout Japan	Homo sapiens	NCBITAXON	NCBITaxon:9606	Japan	GAZ	GAZ:00002747	patient data collection	record for patient with paiid 546	60	M	67	28
intensive care units of 40 institutions throughout Japan	Homo sapiens	NCBITAXON	NCBITaxon:9606	Japan	GAZ	GAZ:00002747	patient data collection	record for patient with paiid 613	81	F	46	21
intensive care units of 40 institutions throughout Japan	Homo sapiens	NCBITAXON	NCBITaxon:9606	Japan	GAZ	GAZ:00002747	patient data collection	record for patient with paiid 635	51	M	97	15
intensive care units of 40 institutions throughout Japan	Homo sapiens	NCBITAXON	NCBITaxon:9606	Japan	GAZ	GAZ:00002747	patient data collection	record for patient with paiid 684	84	M	40	24
intensive care units of 40 institutions throughout Japan	Homo sapiens	NCBITAXON	NCBITaxon:9606	Japan	GAZ	GAZ:00002747	patient data collection	record for patient with paiid 685	68	M	40	18
intensive care units of 40 institutions throughout Japan	Homo sapiens	NCBITAXON	NCBITaxon:9606	Japan	GAZ	GAZ:00002747	patient data collection	record for patient with paiid 805	82	M	65	15
intensive care units of 40 institutions throughout Japan	Homo sapiens	NCBITAXON	NCBITaxon:9606	Japan	GAZ	GAZ:00002747	patient data collection	record for patient with paiid 842	78	F	46	27
intensive care units of 40 institutions throughout Japan	Homo sapiens	NCBITAXON	NCBITaxon:9606	Japan	GAZ	GAZ:00002747	patient data collection	record for patient with paiid 859	33	F	41	18
intensive care units of 40 institutions throughout Japan	Homo sapiens	NCBITAXON	NCBITaxon:9606	Japan	GAZ	GAZ:00002747	patient data collection	record for patient with paiid 1117	77	M	70.2	35
intensive care units of 40 institutions throughout Japan	Homo sapiens	NCBITAXON	NCBITaxon:9606	Japan	GAZ	GAZ:00002747	patient data collection	record for patient with paiid 1202	82	M	61.3	22
intensive care units of 40 institutions throughout Japan	Homo sapiens	NCBITAXON	NCBITaxon:9606	Japan	GAZ	GAZ:00002747	patient data collection	record for patient with paiid 1260	92	M	92	20
intensive care units of 40 institutions throughout Japan	Homo sapiens	NCBITAXON	NCBITaxon:9606	Japan	GAZ	GAZ:00002747	patient data collection	record for patient with paiid 1267	63	M	54.8	20
intensive care units of 40 institutions throughout Japan	Homo sapiens	NCBITAXON	NCBITaxon:9606	Japan	GAZ	GAZ:00002747	patient data collection	record for patient with paiid 1280	41	M	68	8
intensive care units of 40 institutions throughout Japan	Homo sapiens	NCBITAXON	NCBITaxon:9606	Japan	GAZ	GAZ:00002747	patient data collection	record for patient with paiid 1355	32	M	62	15
intensive care units of 40 institutions throughout Japan	Homo sapiens	NCBITAXON	NCBITaxon:9606	Japan	GAZ	GAZ:00002747	patient data collection	record for patient with paiid 1443	78	M	52	11
intensive care units of 40 institutions throughout Japan	Homo sapiens	NCBITAXON	NCBITaxon:9606	Japan	GAZ	GAZ:00002747	patient data collection	record for patient with paiid 1475	46	M	63	29
intensive care units of 40 institutions throughout Japan	Homo sapiens	NCBITAXON	NCBITaxon:9606	Japan	GAZ	GAZ:00002747	patient data collection	record for patient with paiid 1524	72	M	60	15
intensive care units of 40 institutions throughout Japan	Homo sapiens	NCBITAXON	NCBITaxon:9606	Japan	GAZ	GAZ:00002747	patient data collection	record for patient with paiid 1570	23	M	52.4	35
intensive care units of 40 institutions throughout Japan	Homo sapiens	NCBITAXON	NCBITaxon:9606	Japan	GAZ	GAZ:00002747	patient data collection	record for patient with paiid 1595	79	M	65.4	27
intensive care units of 40 institutions throughout Japan	Homo sapiens	NCBITAXON	NCBITaxon:9606	Japan	GAZ	GAZ:00002747	patient data collection	record for patient with paiid 1652	55	F	50.4	20
intensive care units of 40 institutions throughout Japan	Homo sapiens	NCBITAXON	NCBITaxon:9606	Japan	GAZ	GAZ:00002747	patient data collection	record for patient with paiid 1672	75	M	57	11
intensive care units of 40 institutions throughout Japan	Homo sapiens	NCBITAXON	NCBITaxon:9606	Japan	GAZ	GAZ:00002747	patient data collection	record for patient with paiid 1765	82	F	41	19
intensive care units of 40 institutions throughout Japan	Homo sapiens	NCBITAXON	NCBITaxon:9606	Japan	GAZ	GAZ:00002747	patient data collection	record for patient with paiid 1810	91	M	60	17
intensive care units of 40 institutions throughout Japan	Homo sapiens	NCBITAXON	NCBITaxon:9606	Japan	GAZ	GAZ:00002747	patient data collection	record for patient with paiid 1877	47	M	59	41
intensive care units of 40 institutions throughout Japan	Homo sapiens	NCBITAXON	NCBITaxon:9606	Japan	GAZ	GAZ:00002747	patient data collection	record for patient with paiid 1975	52	F	47	23
intensive care units of 40 institutions throughout Japan	Homo sapiens	NCBITAXON	NCBITaxon:9606	Japan	GAZ	GAZ:00002747	patient data collection	record for patient with paiid 1990	84	M	53.1	13
intensive care units of 40 institutions throughout Japan	Homo sapiens	NCBITAXON	NCBITaxon:9606	Japan	GAZ	GAZ:00002747	patient data collection	record for patient with paiid 1994	74	F	46	36
intensive care units of 40 institutions throughout Japan	Homo sapiens	NCBITAXON	NCBITaxon:9606	Japan	GAZ	GAZ:00002747	patient data collection	record for patient with paiid 2001	72	F	46	28
intensive care units of 40 institutions throughout Japan	Homo sapiens	NCBITAXON	NCBITaxon:9606	Japan	GAZ	GAZ:00002747	patient data collection	record for patient with paiid 2005	40	F	60	14
intensive care units of 40 institutions throughout Japan	Homo sapiens	NCBITAXON	NCBITaxon:9606	Japan	GAZ	GAZ:00002747	patient data collection	record for patient with paiid 2183	82	F	53.4	37
intensive care units of 40 institutions throughout Japan	Homo sapiens	NCBITAXON	NCBITaxon:9606	Japan	GAZ	GAZ:00002747	patient data collection	record for patient with paiid 2218	75	F	60	15
intensive care units of 40 institutions throughout Japan	Homo sapiens	NCBITAXON	NCBITaxon:9606	Japan	GAZ	GAZ:00002747	patient data collection	record for patient with paiid 2225	74	M	71	24
intensive care units of 40 institutions throughout Japan	Homo sapiens	NCBITAXON	NCBITaxon:9606	Japan	GAZ	GAZ:00002747	patient data collection	record for patient with paiid 2354	81	F	38.1	32
intensive care units of 40 institutions throughout Japan	Homo sapiens	NCBITAXON	NCBITaxon:9606	Japan	GAZ	GAZ:00002747	patient data collection	record for patient with paiid 2419	64	F	43	18
intensive care units of 40 institutions throughout Japan	Homo sapiens	NCBITAXON	NCBITaxon:9606	Japan	GAZ	GAZ:00002747	patient data collection	record for patient with paiid 2552	88	F	24.4	21
intensive care units of 40 institutions throughout Japan	Homo sapiens	NCBITAXON	NCBITaxon:9606	Japan	GAZ	GAZ:00002747	patient data collection	record for patient with paiid 2577	80	F	80	28
intensive care units of 40 institutions throughout Japan	Homo sapiens	NCBITAXON	NCBITaxon:9606	Japan	GAZ	GAZ:00002747	patient data collection	record for patient with paiid 2610	76	F	51.9	6
intensive care units of 40 institutions throughout Japan	Homo sapiens	NCBITAXON	NCBITaxon:9606	Japan	GAZ	GAZ:00002747	patient data collection	record for patient with paiid 2633	87	F	45	17
intensive care units of 40 institutions throughout Japan	Homo sapiens	NCBITAXON	NCBITaxon:9606	Japan	GAZ	GAZ:00002747	patient data collection	record for patient with paiid 2708	68	M	70	31
intensive care units of 40 institutions throughout Japan	Homo sapiens	NCBITAXON	NCBITaxon:9606	Japan	GAZ	GAZ:00002747	patient data collection	record for patient with paiid 2737	80	M	40	18
intensive care units of 40 institutions throughout Japan	Homo sapiens	NCBITAXON	NCBITaxon:9606	Japan	GAZ	GAZ:00002747	patient data collection	record for patient with paiid 2774	39	M	56.8	15
intensive care units of 40 institutions throughout Japan	Homo sapiens	NCBITAXON	NCBITaxon:9606	Japan	GAZ	GAZ:00002747	patient data collection	record for patient with paiid 2815	68	F	51	35
intensive care units of 40 institutions throughout Japan	Homo sapiens	NCBITAXON	NCBITaxon:9606	Japan	GAZ	GAZ:00002747	patient data collection	record for patient with paiid 2875	85	F	40	31
intensive care units of 40 institutions throughout Japan	Homo sapiens	NCBITAXON	NCBITaxon:9606	Japan	GAZ	GAZ:00002747	patient data collection	record for patient with paiid 2937	67	F	45	23
intensive care units of 40 institutions throughout Japan	Homo sapiens	NCBITAXON	NCBITaxon:9606	Japan	GAZ	GAZ:00002747	patient data collection	record for patient with paiid 2975	87	F	38	14
intensive care units of 40 institutions throughout Japan	Homo sapiens	NCBITAXON	NCBITaxon:9606	Japan	GAZ	GAZ:00002747	patient data collection	record for patient with paiid 3187	57	F	88.5	14
intensive care units of 40 institutions throughout Japan	Homo sapiens	NCBITAXON	NCBITaxon:9606	Japan	GAZ	GAZ:00002747	patient data collection	record for patient with paiid 3193	44	M	83.4	17
intensive care units of 40 institutions throughout Japan	Homo sapiens	NCBITAXON	NCBITaxon:9606	Japan	GAZ	GAZ:00002747	patient data collection	record for patient with paiid 8	88	M	57	22
intensive care units of 40 institutions throughout Japan	Homo sapiens	NCBITAXON	NCBITaxon:9606	Japan	GAZ	GAZ:00002747	patient data collection	record for patient with paiid 81	76	M	75	21
intensive care units of 40 institutions throughout Japan	Homo sapiens	NCBITAXON	NCBITaxon:9606	Japan	GAZ	GAZ:00002747	patient data collection	record for patient with paiid 121	71	M	67.7	28
intensive care units of 40 institutions throughout Japan	Homo sapiens	NCBITAXON	NCBITaxon:9606	Japan	GAZ	GAZ:00002747	patient data collection	record for patient with paiid 430	76	F	56.3	24
intensive care units of 40 institutions throughout Japan	Homo sapiens	NCBITAXON	NCBITaxon:9606	Japan	GAZ	GAZ:00002747	patient data collection	record for patient with paiid 529	80	M	60	17
intensive care units of 40 institutions throughout Japan	Homo sapiens	NCBITAXON	NCBITaxon:9606	Japan	GAZ	GAZ:00002747	patient data collection	record for patient with paiid 536	71	F	47	23
intensive care units of 40 institutions throughout Japan	Homo sapiens	NCBITAXON	NCBITaxon:9606	Japan	GAZ	GAZ:00002747	patient data collection	record for patient with paiid 611	96	F	96	24
intensive care units of 40 institutions throughout Japan	Homo sapiens	NCBITAXON	NCBITaxon:9606	Japan	GAZ	GAZ:00002747	patient data collection	record for patient with paiid 732	78	M	45	17
intensive care units of 40 institutions throughout Japan	Homo sapiens	NCBITAXON	NCBITaxon:9606	Japan	GAZ	GAZ:00002747	patient data collection	record for patient with paiid 797	69	M	45	11
intensive care units of 40 institutions throughout Japan	Homo sapiens	NCBITAXON	NCBITaxon:9606	Japan	GAZ	GAZ:00002747	patient data collection	record for patient with paiid 850	64	M	75	15
intensive care units of 40 institutions throughout Japan	Homo sapiens	NCBITAXON	NCBITaxon:9606	Japan	GAZ	GAZ:00002747	patient data collection	record for patient with paiid 868	84	F	38	30
intensive care units of 40 institutions throughout Japan	Homo sapiens	NCBITAXON	NCBITaxon:9606	Japan	GAZ	GAZ:00002747	patient data collection	record for patient with paiid 871	38	F	59	22
intensive care units of 40 institutions throughout Japan	Homo sapiens	NCBITAXON	NCBITaxon:9606	Japan	GAZ	GAZ:00002747	patient data collection	record for patient with paiid 923	56	M	67.1	19
intensive care units of 40 institutions throughout Japan	Homo sapiens	NCBITAXON	NCBITaxon:9606	Japan	GAZ	GAZ:00002747	patient data collection	record for patient with paiid 985	73	F	29.9	25
intensive care units of 40 institutions throughout Japan	Homo sapiens	NCBITAXON	NCBITaxon:9606	Japan	GAZ	GAZ:00002747	patient data collection	record for patient with paiid 1059	67	F	72	9
intensive care units of 40 institutions throughout Japan	Homo sapiens	NCBITAXON	NCBITaxon:9606	Japan	GAZ	GAZ:00002747	patient data collection	record for patient with paiid 1068	80	M	68.2	27
intensive care units of 40 institutions throughout Japan	Homo sapiens	NCBITAXON	NCBITaxon:9606	Japan	GAZ	GAZ:00002747	patient data collection	record for patient with paiid 1167	88	M	51	27
intensive care units of 40 institutions throughout Japan	Homo sapiens	NCBITAXON	NCBITaxon:9606	Japan	GAZ	GAZ:00002747	patient data collection	record for patient with paiid 1169	42	M	83.4	36
intensive care units of 40 institutions throughout Japan	Homo sapiens	NCBITAXON	NCBITaxon:9606	Japan	GAZ	GAZ:00002747	patient data collection	record for patient with paiid 1328	95	F	44	26
intensive care units of 40 institutions throughout Japan	Homo sapiens	NCBITAXON	NCBITaxon:9606	Japan	GAZ	GAZ:00002747	patient data collection	record for patient with paiid 1341	86	M	63	12
intensive care units of 40 institutions throughout Japan	Homo sapiens	NCBITAXON	NCBITaxon:9606	Japan	GAZ	GAZ:00002747	patient data collection	record for patient with paiid 1357	78	M	58	20
intensive care units of 40 institutions throughout Japan	Homo sapiens	NCBITAXON	NCBITaxon:9606	Japan	GAZ	GAZ:00002747	patient data collection	record for patient with paiid 1390	53	F	52	20
intensive care units of 40 institutions throughout Japan	Homo sapiens	NCBITAXON	NCBITaxon:9606	Japan	GAZ	GAZ:00002747	patient data collection	record for patient with paiid 1392	66	M	53	27
intensive care units of 40 institutions throughout Japan	Homo sapiens	NCBITAXON	NCBITaxon:9606	Japan	GAZ	GAZ:00002747	patient data collection	record for patient with paiid 1501	76	F	44.6	20
intensive care units of 40 institutions throughout Japan	Homo sapiens	NCBITAXON	NCBITaxon:9606	Japan	GAZ	GAZ:00002747	patient data collection	record for patient with paiid 1729	75	F	63	18
intensive care units of 40 institutions throughout Japan	Homo sapiens	NCBITAXON	NCBITaxon:9606	Japan	GAZ	GAZ:00002747	patient data collection	record for patient with paiid 1731	87	M	35	13
intensive care units of 40 institutions throughout Japan	Homo sapiens	NCBITAXON	NCBITaxon:9606	Japan	GAZ	GAZ:00002747	patient data collection	record for patient with paiid 1766	68	F	45	30
intensive care units of 40 institutions throughout Japan	Homo sapiens	NCBITAXON	NCBITaxon:9606	Japan	GAZ	GAZ:00002747	patient data collection	record for patient with paiid 1775	54	M	50	29
intensive care units of 40 institutions throughout Japan	Homo sapiens	NCBITAXON	NCBITaxon:9606	Japan	GAZ	GAZ:00002747	patient data collection	record for patient with paiid 1789	50	M	60	18
intensive care units of 40 institutions throughout Japan	Homo sapiens	NCBITAXON	NCBITaxon:9606	Japan	GAZ	GAZ:00002747	patient data collection	record for patient with paiid 1831	76	M	63	30
intensive care units of 40 institutions throughout Japan	Homo sapiens	NCBITAXON	NCBITaxon:9606	Japan	GAZ	GAZ:00002747	patient data collection	record for patient with paiid 1874	56	M	78.6	16
intensive care units of 40 institutions throughout Japan	Homo sapiens	NCBITAXON	NCBITaxon:9606	Japan	GAZ	GAZ:00002747	patient data collection	record for patient with paiid 1941	62	M	66	19
intensive care units of 40 institutions throughout Japan	Homo sapiens	NCBITAXON	NCBITaxon:9606	Japan	GAZ	GAZ:00002747	patient data collection	record for patient with paiid 1949	53	F	36	16
intensive care units of 40 institutions throughout Japan	Homo sapiens	NCBITAXON	NCBITaxon:9606	Japan	GAZ	GAZ:00002747	patient data collection	record for patient with paiid 2047	83	M	60	25
intensive care units of 40 institutions throughout Japan	Homo sapiens	NCBITAXON	NCBITaxon:9606	Japan	GAZ	GAZ:00002747	patient data collection	record for patient with paiid 2049	68	F	66	28
intensive care units of 40 institutions throughout Japan	Homo sapiens	NCBITAXON	NCBITaxon:9606	Japan	GAZ	GAZ:00002747	patient data collection	record for patient with paiid 2063	76	M	60	26
intensive care units of 40 institutions throughout Japan	Homo sapiens	NCBITAXON	NCBITaxon:9606	Japan	GAZ	GAZ:00002747	patient data collection	record for patient with paiid 2106	61	F	63	34
intensive care units of 40 institutions throughout Japan	Homo sapiens	NCBITAXON	NCBITaxon:9606	Japan	GAZ	GAZ:00002747	patient data collection	record for patient with paiid 2163	74	M	68	33
intensive care units of 40 institutions throughout Japan	Homo sapiens	NCBITAXON	NCBITaxon:9606	Japan	GAZ	GAZ:00002747	patient data collection	record for patient with paiid 2176	59	M	54.6	40
intensive care units of 40 institutions throughout Japan	Homo sapiens	NCBITAXON	NCBITaxon:9606	Japan	GAZ	GAZ:00002747	patient data collection	record for patient with paiid 2194	79	M	40	43
intensive care units of 40 institutions throughout Japan	Homo sapiens	NCBITAXON	NCBITaxon:9606	Japan	GAZ	GAZ:00002747	patient data collection	record for patient with paiid 2212	56	M	61.2	32
intensive care units of 40 institutions throughout Japan	Homo sapiens	NCBITAXON	NCBITaxon:9606	Japan	GAZ	GAZ:00002747	patient data collection	record for patient with paiid 2426	81	M	52	22
intensive care units of 40 institutions throughout Japan	Homo sapiens	NCBITAXON	NCBITaxon:9606	Japan	GAZ	GAZ:00002747	patient data collection	record for patient with paiid 2427	73	F	80	27
intensive care units of 40 institutions throughout Japan	Homo sapiens	NCBITAXON	NCBITaxon:9606	Japan	GAZ	GAZ:00002747	patient data collection	record for patient with paiid 2499	82	F	45.3	27
intensive care units of 40 institutions throughout Japan	Homo sapiens	NCBITAXON	NCBITaxon:9606	Japan	GAZ	GAZ:00002747	patient data collection	record for patient with paiid 2655	81	M	60	21
intensive care units of 40 institutions throughout Japan	Homo sapiens	NCBITAXON	NCBITaxon:9606	Japan	GAZ	GAZ:00002747	patient data collection	record for patient with paiid 2715	82	F	40	26
intensive care units of 40 institutions throughout Japan	Homo sapiens	NCBITAXON	NCBITaxon:9606	Japan	GAZ	GAZ:00002747	patient data collection	record for patient with paiid 2751	84	F	53	27
intensive care units of 40 institutions throughout Japan	Homo sapiens	NCBITAXON	NCBITaxon:9606	Japan	GAZ	GAZ:00002747	patient data collection	record for patient with paiid 2873	48	M	59.6	13
intensive care units of 40 institutions throughout Japan	Homo sapiens	NCBITAXON	NCBITaxon:9606	Japan	GAZ	GAZ:00002747	patient data collection	record for patient with paiid 3025	82	M	63.2	28
intensive care units of 40 institutions throughout Japan	Homo sapiens	NCBITAXON	NCBITaxon:9606	Japan	GAZ	GAZ:00002747	patient data collection	record for patient with paiid 3065	75	F	46	19
intensive care units of 40 institutions throughout Japan	Homo sapiens	NCBITAXON	NCBITaxon:9606	Japan	GAZ	GAZ:00002747	patient data collection	record for patient with paiid 3114	73	M	41	18
intensive care units of 40 institutions throughout Japan	Homo sapiens	NCBITAXON	NCBITaxon:9606	Japan	GAZ	GAZ:00002747	patient data collection	record for patient with paiid 3116	60	M	52	17
intensive care units of 40 institutions throughout Japan	Homo sapiens	NCBITAXON	NCBITaxon:9606	Japan	GAZ	GAZ:00002747	patient data collection	record for patient with paiid 3195	84	M	75	11
intensive care units of 40 institutions throughout Japan	Homo sapiens	NCBITAXON	NCBITaxon:9606	Japan	GAZ	GAZ:00002747	patient data collection	record for patient with paiid 39	69	M	43	10
intensive care units of 40 institutions throughout Japan	Homo sapiens	NCBITAXON	NCBITaxon:9606	Japan	GAZ	GAZ:00002747	patient data collection	record for patient with paiid 44	83	M	48	14
intensive care units of 40 institutions throughout Japan	Homo sapiens	NCBITAXON	NCBITaxon:9606	Japan	GAZ	GAZ:00002747	patient data collection	record for patient with paiid 56	88	F	38.5	17
intensive care units of 40 institutions throughout Japan	Homo sapiens	NCBITAXON	NCBITaxon:9606	Japan	GAZ	GAZ:00002747	patient data collection	record for patient with paiid 66	80	F	40	13
intensive care units of 40 institutions throughout Japan	Homo sapiens	NCBITAXON	NCBITaxon:9606	Japan	GAZ	GAZ:00002747	patient data collection	record for patient with paiid 93	66	M	51	16
intensive care units of 40 institutions throughout Japan	Homo sapiens	NCBITAXON	NCBITaxon:9606	Japan	GAZ	GAZ:00002747	patient data collection	record for patient with paiid 129	86	F	43	20
intensive care units of 40 institutions throughout Japan	Homo sapiens	NCBITAXON	NCBITaxon:9606	Japan	GAZ	GAZ:00002747	patient data collection	record for patient with paiid 176	77	M	68.4	46
intensive care units of 40 institutions throughout Japan	Homo sapiens	NCBITAXON	NCBITaxon:9606	Japan	GAZ	GAZ:00002747	patient data collection	record for patient with paiid 225	58	M	60	17
intensive care units of 40 institutions throughout Japan	Homo sapiens	NCBITAXON	NCBITaxon:9606	Japan	GAZ	GAZ:00002747	patient data collection	record for patient with paiid 242	29	F	55.3	17
intensive care units of 40 institutions throughout Japan	Homo sapiens	NCBITAXON	NCBITaxon:9606	Japan	GAZ	GAZ:00002747	patient data collection	record for patient with paiid 309	54	F	52.1	21
intensive care units of 40 institutions throughout Japan	Homo sapiens	NCBITAXON	NCBITaxon:9606	Japan	GAZ	GAZ:00002747	patient data collection	record for patient with paiid 389	81	M	62.5	27
intensive care units of 40 institutions throughout Japan	Homo sapiens	NCBITAXON	NCBITaxon:9606	Japan	GAZ	GAZ:00002747	patient data collection	record for patient with paiid 434	91	F	47.6	22
intensive care units of 40 institutions throughout Japan	Homo sapiens	NCBITAXON	NCBITaxon:9606	Japan	GAZ	GAZ:00002747	patient data collection	record for patient with paiid 578	66	M	47	20
intensive care units of 40 institutions throughout Japan	Homo sapiens	NCBITAXON	NCBITaxon:9606	Japan	GAZ	GAZ:00002747	patient data collection	record for patient with paiid 604	63	F	87	17
intensive care units of 40 institutions throughout Japan	Homo sapiens	NCBITAXON	NCBITaxon:9606	Japan	GAZ	GAZ:00002747	patient data collection	record for patient with paiid 764	76	M	50	9
intensive care units of 40 institutions throughout Japan	Homo sapiens	NCBITAXON	NCBITaxon:9606	Japan	GAZ	GAZ:00002747	patient data collection	record for patient with paiid 879	54	M	41.2	23
intensive care units of 40 institutions throughout Japan	Homo sapiens	NCBITAXON	NCBITaxon:9606	Japan	GAZ	GAZ:00002747	patient data collection	record for patient with paiid 912	61	F	47.5	25
intensive care units of 40 institutions throughout Japan	Homo sapiens	NCBITAXON	NCBITaxon:9606	Japan	GAZ	GAZ:00002747	patient data collection	record for patient with paiid 1071	46	F	118.3	24
intensive care units of 40 institutions throughout Japan	Homo sapiens	NCBITAXON	NCBITaxon:9606	Japan	GAZ	GAZ:00002747	patient data collection	record for patient with paiid 1164	47	M	64	23
intensive care units of 40 institutions throughout Japan	Homo sapiens	NCBITAXON	NCBITaxon:9606	Japan	GAZ	GAZ:00002747	patient data collection	record for patient with paiid 1204	69	M	71	18
intensive care units of 40 institutions throughout Japan	Homo sapiens	NCBITAXON	NCBITaxon:9606	Japan	GAZ	GAZ:00002747	patient data collection	record for patient with paiid 1322	82	F	38	20
intensive care units of 40 institutions throughout Japan	Homo sapiens	NCBITAXON	NCBITaxon:9606	Japan	GAZ	GAZ:00002747	patient data collection	record for patient with paiid 1556	59	M	65	16
intensive care units of 40 institutions throughout Japan	Homo sapiens	NCBITAXON	NCBITaxon:9606	Japan	GAZ	GAZ:00002747	patient data collection	record for patient with paiid 1557	81	M	60.1	25
intensive care units of 40 institutions throughout Japan	Homo sapiens	NCBITAXON	NCBITaxon:9606	Japan	GAZ	GAZ:00002747	patient data collection	record for patient with paiid 1583	61	F	61	31
intensive care units of 40 institutions throughout Japan	Homo sapiens	NCBITAXON	NCBITaxon:9606	Japan	GAZ	GAZ:00002747	patient data collection	record for patient with paiid 1590	84	F	65	14
intensive care units of 40 institutions throughout Japan	Homo sapiens	NCBITAXON	NCBITaxon:9606	Japan	GAZ	GAZ:00002747	patient data collection	record for patient with paiid 1591	72	F	52.7	13
intensive care units of 40 institutions throughout Japan	Homo sapiens	NCBITAXON	NCBITaxon:9606	Japan	GAZ	GAZ:00002747	patient data collection	record for patient with paiid 1620	64	F	65.9	10
intensive care units of 40 institutions throughout Japan	Homo sapiens	NCBITAXON	NCBITaxon:9606	Japan	GAZ	GAZ:00002747	patient data collection	record for patient with paiid 1629	75	M	65.2	11
intensive care units of 40 institutions throughout Japan	Homo sapiens	NCBITAXON	NCBITaxon:9606	Japan	GAZ	GAZ:00002747	patient data collection	record for patient with paiid 1631	77	M	63	32
intensive care units of 40 institutions throughout Japan	Homo sapiens	NCBITAXON	NCBITaxon:9606	Japan	GAZ	GAZ:00002747	patient data collection	record for patient with paiid 1673	63	M	65	13
intensive care units of 40 institutions throughout Japan	Homo sapiens	NCBITAXON	NCBITaxon:9606	Japan	GAZ	GAZ:00002747	patient data collection	record for patient with paiid 1716	64	F	56	16
intensive care units of 40 institutions throughout Japan	Homo sapiens	NCBITAXON	NCBITaxon:9606	Japan	GAZ	GAZ:00002747	patient data collection	record for patient with paiid 1798	69	F	48.6	19
intensive care units of 40 institutions throughout Japan	Homo sapiens	NCBITAXON	NCBITaxon:9606	Japan	GAZ	GAZ:00002747	patient data collection	record for patient with paiid 1815	73	M	59	15
intensive care units of 40 institutions throughout Japan	Homo sapiens	NCBITAXON	NCBITaxon:9606	Japan	GAZ	GAZ:00002747	patient data collection	record for patient with paiid 1830	62	M	73	23
intensive care units of 40 institutions throughout Japan	Homo sapiens	NCBITAXON	NCBITaxon:9606	Japan	GAZ	GAZ:00002747	patient data collection	record for patient with paiid 1845	85	F	44.4	20
intensive care units of 40 institutions throughout Japan	Homo sapiens	NCBITAXON	NCBITaxon:9606	Japan	GAZ	GAZ:00002747	patient data collection	record for patient with paiid 1872	71	F	46	32
intensive care units of 40 institutions throughout Japan	Homo sapiens	NCBITAXON	NCBITaxon:9606	Japan	GAZ	GAZ:00002747	patient data collection	record for patient with paiid 1882	72	F	41	23
intensive care units of 40 institutions throughout Japan	Homo sapiens	NCBITAXON	NCBITaxon:9606	Japan	GAZ	GAZ:00002747	patient data collection	record for patient with paiid 1908	84	M	53.5	28
intensive care units of 40 institutions throughout Japan	Homo sapiens	NCBITAXON	NCBITaxon:9606	Japan	GAZ	GAZ:00002747	patient data collection	record for patient with paiid 2068	74	M	61	9
intensive care units of 40 institutions throughout Japan	Homo sapiens	NCBITAXON	NCBITaxon:9606	Japan	GAZ	GAZ:00002747	patient data collection	record for patient with paiid 2093	50	M	70	13
intensive care units of 40 institutions throughout Japan	Homo sapiens	NCBITAXON	NCBITaxon:9606	Japan	GAZ	GAZ:00002747	patient data collection	record for patient with paiid 2219	52	F	44	21
intensive care units of 40 institutions throughout Japan	Homo sapiens	NCBITAXON	NCBITaxon:9606	Japan	GAZ	GAZ:00002747	patient data collection	record for patient with paiid 2346	63	M	44.2	39
intensive care units of 40 institutions throughout Japan	Homo sapiens	NCBITAXON	NCBITaxon:9606	Japan	GAZ	GAZ:00002747	patient data collection	record for patient with paiid 2396	54	M	57.9	37
intensive care units of 40 institutions throughout Japan	Homo sapiens	NCBITAXON	NCBITaxon:9606	Japan	GAZ	GAZ:00002747	patient data collection	record for patient with paiid 2418	32	M	60	12
intensive care units of 40 institutions throughout Japan	Homo sapiens	NCBITAXON	NCBITaxon:9606	Japan	GAZ	GAZ:00002747	patient data collection	record for patient with paiid 2420	66	M	52	17
intensive care units of 40 institutions throughout Japan	Homo sapiens	NCBITAXON	NCBITaxon:9606	Japan	GAZ	GAZ:00002747	patient data collection	record for patient with paiid 2555	82	M	52	21
intensive care units of 40 institutions throughout Japan	Homo sapiens	NCBITAXON	NCBITaxon:9606	Japan	GAZ	GAZ:00002747	patient data collection	record for patient with paiid 2635	74	M	44	20
intensive care units of 40 institutions throughout Japan	Homo sapiens	NCBITAXON	NCBITaxon:9606	Japan	GAZ	GAZ:00002747	patient data collection	record for patient with paiid 2762	80	M	69	13
intensive care units of 40 institutions throughout Japan	Homo sapiens	NCBITAXON	NCBITaxon:9606	Japan	GAZ	GAZ:00002747	patient data collection	record for patient with paiid 2822	62	M	80	25
intensive care units of 40 institutions throughout Japan	Homo sapiens	NCBITAXON	NCBITaxon:9606	Japan	GAZ	GAZ:00002747	patient data collection	record for patient with paiid 2829	37	F	51	10
intensive care units of 40 institutions throughout Japan	Homo sapiens	NCBITAXON	NCBITaxon:9606	Japan	GAZ	GAZ:00002747	patient data collection	record for patient with paiid 2958	70	F	63.2	24
intensive care units of 40 institutions throughout Japan	Homo sapiens	NCBITAXON	NCBITaxon:9606	Japan	GAZ	GAZ:00002747	patient data collection	record for patient with paiid 2968	74	F	47.5	23
intensive care units of 40 institutions throughout Japan	Homo sapiens	NCBITAXON	NCBITaxon:9606	Japan	GAZ	GAZ:00002747	patient data collection	record for patient with paiid 2979	85	M	40	27
intensive care units of 40 institutions throughout Japan	Homo sapiens	NCBITAXON	NCBITaxon:9606	Japan	GAZ	GAZ:00002747	patient data collection	record for patient with paiid 3007	81	M	63	23
intensive care units of 40 institutions throughout Japan	Homo sapiens	NCBITAXON	NCBITaxon:9606	Japan	GAZ	GAZ:00002747	patient data collection	record for patient with paiid 3015	83	M	61	8
intensive care units of 40 institutions throughout Japan	Homo sapiens	NCBITAXON	NCBITaxon:9606	Japan	GAZ	GAZ:00002747	patient data collection	record for patient with paiid 3135	67	F	36	19
intensive care units of 40 institutions throughout Japan	Homo sapiens	NCBITAXON	NCBITaxon:9606	Japan	GAZ	GAZ:00002747	patient data collection	record for patient with paiid 3164	81	M	81	24
intensive care units of 40 institutions throughout Japan	Homo sapiens	NCBITAXON	NCBITaxon:9606	Japan	GAZ	GAZ:00002747	patient data collection	record for patient with paiid 162	76	M	47	27
intensive care units of 40 institutions throughout Japan	Homo sapiens	NCBITAXON	NCBITaxon:9606	Japan	GAZ	GAZ:00002747	patient data collection	record for patient with paiid 224	62	M	72.2	12
intensive care units of 40 institutions throughout Japan	Homo sapiens	NCBITAXON	NCBITaxon:9606	Japan	GAZ	GAZ:00002747	patient data collection	record for patient with paiid 249	79	F	42	13
intensive care units of 40 institutions throughout Japan	Homo sapiens	NCBITAXON	NCBITaxon:9606	Japan	GAZ	GAZ:00002747	patient data collection	record for patient with paiid 363	75	F	80	30
intensive care units of 40 institutions throughout Japan	Homo sapiens	NCBITAXON	NCBITaxon:9606	Japan	GAZ	GAZ:00002747	patient data collection	record for patient with paiid 734	82	M	57	17
intensive care units of 40 institutions throughout Japan	Homo sapiens	NCBITAXON	NCBITaxon:9606	Japan	GAZ	GAZ:00002747	patient data collection	record for patient with paiid 775	59	F	51	11
intensive care units of 40 institutions throughout Japan	Homo sapiens	NCBITAXON	NCBITaxon:9606	Japan	GAZ	GAZ:00002747	patient data collection	record for patient with paiid 779	71	M	76	21
intensive care units of 40 institutions throughout Japan	Homo sapiens	NCBITAXON	NCBITaxon:9606	Japan	GAZ	GAZ:00002747	patient data collection	record for patient with paiid 806	40	M	78	10
intensive care units of 40 institutions throughout Japan	Homo sapiens	NCBITAXON	NCBITaxon:9606	Japan	GAZ	GAZ:00002747	patient data collection	record for patient with paiid 854	60	M	62	12
intensive care units of 40 institutions throughout Japan	Homo sapiens	NCBITAXON	NCBITaxon:9606	Japan	GAZ	GAZ:00002747	patient data collection	record for patient with paiid 956	80	M	53.3	27
intensive care units of 40 institutions throughout Japan	Homo sapiens	NCBITAXON	NCBITaxon:9606	Japan	GAZ	GAZ:00002747	patient data collection	record for patient with paiid 958	65	F	46.2	24
intensive care units of 40 institutions throughout Japan	Homo sapiens	NCBITAXON	NCBITaxon:9606	Japan	GAZ	GAZ:00002747	patient data collection	record for patient with paiid 986	75	F	60	33
intensive care units of 40 institutions throughout Japan	Homo sapiens	NCBITAXON	NCBITaxon:9606	Japan	GAZ	GAZ:00002747	patient data collection	record for patient with paiid 1034	50	M	77.3	27
intensive care units of 40 institutions throughout Japan	Homo sapiens	NCBITAXON	NCBITaxon:9606	Japan	GAZ	GAZ:00002747	patient data collection	record for patient with paiid 1109	80	M	82.5	17
intensive care units of 40 institutions throughout Japan	Homo sapiens	NCBITAXON	NCBITaxon:9606	Japan	GAZ	GAZ:00002747	patient data collection	record for patient with paiid 1110	74	M	58.4	31
intensive care units of 40 institutions throughout Japan	Homo sapiens	NCBITAXON	NCBITaxon:9606	Japan	GAZ	GAZ:00002747	patient data collection	record for patient with paiid 1166	51	M	50	22
intensive care units of 40 institutions throughout Japan	Homo sapiens	NCBITAXON	NCBITaxon:9606	Japan	GAZ	GAZ:00002747	patient data collection	record for patient with paiid 1206	69	M	70	14
intensive care units of 40 institutions throughout Japan	Homo sapiens	NCBITAXON	NCBITaxon:9606	Japan	GAZ	GAZ:00002747	patient data collection	record for patient with paiid 1211	80	F	40	22
intensive care units of 40 institutions throughout Japan	Homo sapiens	NCBITAXON	NCBITaxon:9606	Japan	GAZ	GAZ:00002747	patient data collection	record for patient with paiid 1281	72	F	84.3	26
intensive care units of 40 institutions throughout Japan	Homo sapiens	NCBITAXON	NCBITaxon:9606	Japan	GAZ	GAZ:00002747	patient data collection	record for patient with paiid 1458	48	M	64	37
intensive care units of 40 institutions throughout Japan	Homo sapiens	NCBITAXON	NCBITaxon:9606	Japan	GAZ	GAZ:00002747	patient data collection	record for patient with paiid 1464	44	F	44	24
intensive care units of 40 institutions throughout Japan	Homo sapiens	NCBITAXON	NCBITaxon:9606	Japan	GAZ	GAZ:00002747	patient data collection	record for patient with paiid 1506	60	M	62	18
intensive care units of 40 institutions throughout Japan	Homo sapiens	NCBITAXON	NCBITaxon:9606	Japan	GAZ	GAZ:00002747	patient data collection	record for patient with paiid 1569	28	M	62.3	16
intensive care units of 40 institutions throughout Japan	Homo sapiens	NCBITAXON	NCBITaxon:9606	Japan	GAZ	GAZ:00002747	patient data collection	record for patient with paiid 1575	64	F	64	15
intensive care units of 40 institutions throughout Japan	Homo sapiens	NCBITAXON	NCBITaxon:9606	Japan	GAZ	GAZ:00002747	patient data collection	record for patient with paiid 1618	57	M	59	25
intensive care units of 40 institutions throughout Japan	Homo sapiens	NCBITAXON	NCBITaxon:9606	Japan	GAZ	GAZ:00002747	patient data collection	record for patient with paiid 1628	64	M	78	23
intensive care units of 40 institutions throughout Japan	Homo sapiens	NCBITAXON	NCBITaxon:9606	Japan	GAZ	GAZ:00002747	patient data collection	record for patient with paiid 1711	94	M	65	18
intensive care units of 40 institutions throughout Japan	Homo sapiens	NCBITAXON	NCBITaxon:9606	Japan	GAZ	GAZ:00002747	patient data collection	record for patient with paiid 1758	89	F	40	25
intensive care units of 40 institutions throughout Japan	Homo sapiens	NCBITAXON	NCBITaxon:9606	Japan	GAZ	GAZ:00002747	patient data collection	record for patient with paiid 1771	87	M	85	9
intensive care units of 40 institutions throughout Japan	Homo sapiens	NCBITAXON	NCBITaxon:9606	Japan	GAZ	GAZ:00002747	patient data collection	record for patient with paiid 1812	67	M	65.5	20
intensive care units of 40 institutions throughout Japan	Homo sapiens	NCBITAXON	NCBITaxon:9606	Japan	GAZ	GAZ:00002747	patient data collection	record for patient with paiid 1871	88	F	40	23
intensive care units of 40 institutions throughout Japan	Homo sapiens	NCBITAXON	NCBITaxon:9606	Japan	GAZ	GAZ:00002747	patient data collection	record for patient with paiid 1899	67	M	50	25
intensive care units of 40 institutions throughout Japan	Homo sapiens	NCBITAXON	NCBITaxon:9606	Japan	GAZ	GAZ:00002747	patient data collection	record for patient with paiid 1909	54	M	56	21
intensive care units of 40 institutions throughout Japan	Homo sapiens	NCBITAXON	NCBITaxon:9606	Japan	GAZ	GAZ:00002747	patient data collection	record for patient with paiid 1913	79	F	45	22
intensive care units of 40 institutions throughout Japan	Homo sapiens	NCBITAXON	NCBITaxon:9606	Japan	GAZ	GAZ:00002747	patient data collection	record for patient with paiid 1927	62	M	64.9	29
intensive care units of 40 institutions throughout Japan	Homo sapiens	NCBITAXON	NCBITaxon:9606	Japan	GAZ	GAZ:00002747	patient data collection	record for patient with paiid 1935	85	F	55	31
intensive care units of 40 institutions throughout Japan	Homo sapiens	NCBITAXON	NCBITaxon:9606	Japan	GAZ	GAZ:00002747	patient data collection	record for patient with paiid 1996	80	F	47	15
intensive care units of 40 institutions throughout Japan	Homo sapiens	NCBITAXON	NCBITaxon:9606	Japan	GAZ	GAZ:00002747	patient data collection	record for patient with paiid 2048	57	M	50	20
intensive care units of 40 institutions throughout Japan	Homo sapiens	NCBITAXON	NCBITaxon:9606	Japan	GAZ	GAZ:00002747	patient data collection	record for patient with paiid 2137	77	M	56	18
intensive care units of 40 institutions throughout Japan	Homo sapiens	NCBITAXON	NCBITaxon:9606	Japan	GAZ	GAZ:00002747	patient data collection	record for patient with paiid 2258	57	M	61.9	28
intensive care units of 40 institutions throughout Japan	Homo sapiens	NCBITAXON	NCBITaxon:9606	Japan	GAZ	GAZ:00002747	patient data collection	record for patient with paiid 2303	67	M	49	30
intensive care units of 40 institutions throughout Japan	Homo sapiens	NCBITAXON	NCBITaxon:9606	Japan	GAZ	GAZ:00002747	patient data collection	record for patient with paiid 2364	57	F	83.6	23
intensive care units of 40 institutions throughout Japan	Homo sapiens	NCBITAXON	NCBITaxon:9606	Japan	GAZ	GAZ:00002747	patient data collection	record for patient with paiid 2393	77	F	61.4	37
intensive care units of 40 institutions throughout Japan	Homo sapiens	NCBITAXON	NCBITaxon:9606	Japan	GAZ	GAZ:00002747	patient data collection	record for patient with paiid 2531	83	M	35.7	30
intensive care units of 40 institutions throughout Japan	Homo sapiens	NCBITAXON	NCBITaxon:9606	Japan	GAZ	GAZ:00002747	patient data collection	record for patient with paiid 2541	78	F	46.6	17
intensive care units of 40 institutions throughout Japan	Homo sapiens	NCBITAXON	NCBITaxon:9606	Japan	GAZ	GAZ:00002747	patient data collection	record for patient with paiid 2559	61	M	72.5	15
intensive care units of 40 institutions throughout Japan	Homo sapiens	NCBITAXON	NCBITaxon:9606	Japan	GAZ	GAZ:00002747	patient data collection	record for patient with paiid 2583	89	F	44.2	13
intensive care units of 40 institutions throughout Japan	Homo sapiens	NCBITAXON	NCBITaxon:9606	Japan	GAZ	GAZ:00002747	patient data collection	record for patient with paiid 2728	70	M	67	30
intensive care units of 40 institutions throughout Japan	Homo sapiens	NCBITAXON	NCBITaxon:9606	Japan	GAZ	GAZ:00002747	patient data collection	record for patient with paiid 2729	71	M	41	18
intensive care units of 40 institutions throughout Japan	Homo sapiens	NCBITAXON	NCBITaxon:9606	Japan	GAZ	GAZ:00002747	patient data collection	record for patient with paiid 2880	46	M	90.7	25
intensive care units of 40 institutions throughout Japan	Homo sapiens	NCBITAXON	NCBITaxon:9606	Japan	GAZ	GAZ:00002747	patient data collection	record for patient with paiid 2942	77	F	45.8	21
intensive care units of 40 institutions throughout Japan	Homo sapiens	NCBITAXON	NCBITaxon:9606	Japan	GAZ	GAZ:00002747	patient data collection	record for patient with paiid 3088	77	M	69	26
intensive care units of 40 institutions throughout Japan	Homo sapiens	NCBITAXON	NCBITaxon:9606	Japan	GAZ	GAZ:00002747	patient data collection	record for patient with paiid 3107	67	M	47	19
intensive care units of 40 institutions throughout Japan	Homo sapiens	NCBITAXON	NCBITaxon:9606	Japan	GAZ	GAZ:00002747	patient data collection	record for patient with paiid 3138	70	M	65	15
intensive care units of 40 institutions throughout Japan	Homo sapiens	NCBITAXON	NCBITaxon:9606	Japan	GAZ	GAZ:00002747	patient data collection	record for patient with paiid 3172	85	F	42	11
intensive care units of 40 institutions throughout Japan	Homo sapiens	NCBITAXON	NCBITaxon:9606	Japan	GAZ	GAZ:00002747	patient data collection	record for patient with paiid 3183	62	M	72	14
intensive care units of 40 institutions throughout Japan	Homo sapiens	NCBITAXON	NCBITaxon:9606	Japan	GAZ	GAZ:00002747	patient data collection	record for patient with paiid 30	89	F	51.5	27
intensive care units of 40 institutions throughout Japan	Homo sapiens	NCBITAXON	NCBITaxon:9606	Japan	GAZ	GAZ:00002747	patient data collection	record for patient with paiid 89	74	M	47.1	26
intensive care units of 40 institutions throughout Japan	Homo sapiens	NCBITAXON	NCBITaxon:9606	Japan	GAZ	GAZ:00002747	patient data collection	record for patient with paiid 106	75	M	48.4	23
intensive care units of 40 institutions throughout Japan	Homo sapiens	NCBITAXON	NCBITaxon:9606	Japan	GAZ	GAZ:00002747	patient data collection	record for patient with paiid 112	79	F	53	20
intensive care units of 40 institutions throughout Japan	Homo sapiens	NCBITAXON	NCBITaxon:9606	Japan	GAZ	GAZ:00002747	patient data collection	record for patient with paiid 117	80	M	33.8	16
intensive care units of 40 institutions throughout Japan	Homo sapiens	NCBITAXON	NCBITaxon:9606	Japan	GAZ	GAZ:00002747	patient data collection	record for patient with paiid 223	66	M	34.6	26
intensive care units of 40 institutions throughout Japan	Homo sapiens	NCBITAXON	NCBITaxon:9606	Japan	GAZ	GAZ:00002747	patient data collection	record for patient with paiid 245	69	M	53.4	18
intensive care units of 40 institutions throughout Japan	Homo sapiens	NCBITAXON	NCBITaxon:9606	Japan	GAZ	GAZ:00002747	patient data collection	record for patient with paiid 466	81	F	33.6	36
intensive care units of 40 institutions throughout Japan	Homo sapiens	NCBITAXON	NCBITaxon:9606	Japan	GAZ	GAZ:00002747	patient data collection	record for patient with paiid 563	65	M	70	31
intensive care units of 40 institutions throughout Japan	Homo sapiens	NCBITAXON	NCBITaxon:9606	Japan	GAZ	GAZ:00002747	patient data collection	record for patient with paiid 587	85	M	52	23
intensive care units of 40 institutions throughout Japan	Homo sapiens	NCBITAXON	NCBITaxon:9606	Japan	GAZ	GAZ:00002747	patient data collection	record for patient with paiid 650	89	F	44	14
intensive care units of 40 institutions throughout Japan	Homo sapiens	NCBITAXON	NCBITaxon:9606	Japan	GAZ	GAZ:00002747	patient data collection	record for patient with paiid 686	79	M	75	24
intensive care units of 40 institutions throughout Japan	Homo sapiens	NCBITAXON	NCBITaxon:9606	Japan	GAZ	GAZ:00002747	patient data collection	record for patient with paiid 739	68	F	48.8	15
intensive care units of 40 institutions throughout Japan	Homo sapiens	NCBITAXON	NCBITaxon:9606	Japan	GAZ	GAZ:00002747	patient data collection	record for patient with paiid 915	39	F	67.4	35
intensive care units of 40 institutions throughout Japan	Homo sapiens	NCBITAXON	NCBITaxon:9606	Japan	GAZ	GAZ:00002747	patient data collection	record for patient with paiid 1064	78	F	34.2	27
intensive care units of 40 institutions throughout Japan	Homo sapiens	NCBITAXON	NCBITaxon:9606	Japan	GAZ	GAZ:00002747	patient data collection	record for patient with paiid 1122	76	M	73.6	28
intensive care units of 40 institutions throughout Japan	Homo sapiens	NCBITAXON	NCBITaxon:9606	Japan	GAZ	GAZ:00002747	patient data collection	record for patient with paiid 1172	62	M	73.8	26
intensive care units of 40 institutions throughout Japan	Homo sapiens	NCBITAXON	NCBITaxon:9606	Japan	GAZ	GAZ:00002747	patient data collection	record for patient with paiid 1181	81	M	61.2	31
intensive care units of 40 institutions throughout Japan	Homo sapiens	NCBITAXON	NCBITaxon:9606	Japan	GAZ	GAZ:00002747	patient data collection	record for patient with paiid 1185	67	M	61	28
intensive care units of 40 institutions throughout Japan	Homo sapiens	NCBITAXON	NCBITaxon:9606	Japan	GAZ	GAZ:00002747	patient data collection	record for patient with paiid 1200	76	F	56.9	23
intensive care units of 40 institutions throughout Japan	Homo sapiens	NCBITAXON	NCBITaxon:9606	Japan	GAZ	GAZ:00002747	patient data collection	record for patient with paiid 1214	64	F	43.4	14
intensive care units of 40 institutions throughout Japan	Homo sapiens	NCBITAXON	NCBITaxon:9606	Japan	GAZ	GAZ:00002747	patient data collection	record for patient with paiid 1251	42	M	47	6
intensive care units of 40 institutions throughout Japan	Homo sapiens	NCBITAXON	NCBITaxon:9606	Japan	GAZ	GAZ:00002747	patient data collection	record for patient with paiid 1323	77	F	36	32
intensive care units of 40 institutions throughout Japan	Homo sapiens	NCBITAXON	NCBITaxon:9606	Japan	GAZ	GAZ:00002747	patient data collection	record for patient with paiid 1393	54	M	81	18
intensive care units of 40 institutions throughout Japan	Homo sapiens	NCBITAXON	NCBITaxon:9606	Japan	GAZ	GAZ:00002747	patient data collection	record for patient with paiid 1394	78	F	47	30
intensive care units of 40 institutions throughout Japan	Homo sapiens	NCBITAXON	NCBITaxon:9606	Japan	GAZ	GAZ:00002747	patient data collection	record for patient with paiid 1598	80	M	66.5	27
intensive care units of 40 institutions throughout Japan	Homo sapiens	NCBITAXON	NCBITaxon:9606	Japan	GAZ	GAZ:00002747	patient data collection	record for patient with paiid 1718	72	M	70	24
intensive care units of 40 institutions throughout Japan	Homo sapiens	NCBITAXON	NCBITaxon:9606	Japan	GAZ	GAZ:00002747	patient data collection	record for patient with paiid 1811	80	F	55	23
intensive care units of 40 institutions throughout Japan	Homo sapiens	NCBITAXON	NCBITaxon:9606	Japan	GAZ	GAZ:00002747	patient data collection	record for patient with paiid 1814	84	F	30	21
intensive care units of 40 institutions throughout Japan	Homo sapiens	NCBITAXON	NCBITaxon:9606	Japan	GAZ	GAZ:00002747	patient data collection	record for patient with paiid 1837	80	F	30	32
intensive care units of 40 institutions throughout Japan	Homo sapiens	NCBITAXON	NCBITaxon:9606	Japan	GAZ	GAZ:00002747	patient data collection	record for patient with paiid 1859	70	M	47.9	15
intensive care units of 40 institutions throughout Japan	Homo sapiens	NCBITAXON	NCBITaxon:9606	Japan	GAZ	GAZ:00002747	patient data collection	record for patient with paiid 1921	63	M	58.2	20
intensive care units of 40 institutions throughout Japan	Homo sapiens	NCBITAXON	NCBITaxon:9606	Japan	GAZ	GAZ:00002747	patient data collection	record for patient with paiid 1958	58	M	51	15
intensive care units of 40 institutions throughout Japan	Homo sapiens	NCBITAXON	NCBITaxon:9606	Japan	GAZ	GAZ:00002747	patient data collection	record for patient with paiid 1988	50	M	70	16
intensive care units of 40 institutions throughout Japan	Homo sapiens	NCBITAXON	NCBITaxon:9606	Japan	GAZ	GAZ:00002747	patient data collection	record for patient with paiid 2019	77	M	83	29
intensive care units of 40 institutions throughout Japan	Homo sapiens	NCBITAXON	NCBITaxon:9606	Japan	GAZ	GAZ:00002747	patient data collection	record for patient with paiid 2244	72	F	45.9	17
intensive care units of 40 institutions throughout Japan	Homo sapiens	NCBITAXON	NCBITaxon:9606	Japan	GAZ	GAZ:00002747	patient data collection	record for patient with paiid 2370	56	M	52.5	20
intensive care units of 40 institutions throughout Japan	Homo sapiens	NCBITAXON	NCBITaxon:9606	Japan	GAZ	GAZ:00002747	patient data collection	record for patient with paiid 2439	71	F	64	28
intensive care units of 40 institutions throughout Japan	Homo sapiens	NCBITAXON	NCBITaxon:9606	Japan	GAZ	GAZ:00002747	patient data collection	record for patient with paiid 2538	87	M		30
intensive care units of 40 institutions throughout Japan	Homo sapiens	NCBITAXON	NCBITaxon:9606	Japan	GAZ	GAZ:00002747	patient data collection	record for patient with paiid 2721	83	M	60	18
intensive care units of 40 institutions throughout Japan	Homo sapiens	NCBITAXON	NCBITaxon:9606	Japan	GAZ	GAZ:00002747	patient data collection	record for patient with paiid 2759	42	M	80	30
intensive care units of 40 institutions throughout Japan	Homo sapiens	NCBITAXON	NCBITaxon:9606	Japan	GAZ	GAZ:00002747	patient data collection	record for patient with paiid 2912	83	F	45.6	15
intensive care units of 40 institutions throughout Japan	Homo sapiens	NCBITAXON	NCBITaxon:9606	Japan	GAZ	GAZ:00002747	patient data collection	record for patient with paiid 2987	74	M	55	13
intensive care units of 40 institutions throughout Japan	Homo sapiens	NCBITAXON	NCBITaxon:9606	Japan	GAZ	GAZ:00002747	patient data collection	record for patient with paiid 3096	22	F	60	14
intensive care units of 40 institutions throughout Japan	Homo sapiens	NCBITAXON	NCBITaxon:9606	Japan	GAZ	GAZ:00002747	patient data collection	record for patient with paiid 3131	72	F	45	15
intensive care units of 40 institutions throughout Japan	Homo sapiens	NCBITAXON	NCBITaxon:9606	Japan	GAZ	GAZ:00002747	patient data collection	record for patient with paiid 3142	66	M	72	13
intensive care units of 40 institutions throughout Japan	Homo sapiens	NCBITAXON	NCBITaxon:9606	Japan	GAZ	GAZ:00002747	patient data collection	record for patient with paiid 3152	50	F	54	27
intensive care units of 40 institutions throughout Japan	Homo sapiens	NCBITAXON	NCBITaxon:9606	Japan	GAZ	GAZ:00002747	patient data collection	record for patient with paiid 31	91	M	53.1	19
intensive care units of 40 institutions throughout Japan	Homo sapiens	NCBITAXON	NCBITaxon:9606	Japan	GAZ	GAZ:00002747	patient data collection	record for patient with paiid 55	78	F	43	15
intensive care units of 40 institutions throughout Japan	Homo sapiens	NCBITAXON	NCBITaxon:9606	Japan	GAZ	GAZ:00002747	patient data collection	record for patient with paiid 97	69	M	65	20
intensive care units of 40 institutions throughout Japan	Homo sapiens	NCBITAXON	NCBITaxon:9606	Japan	GAZ	GAZ:00002747	patient data collection	record for patient with paiid 104	64	F	66	26
intensive care units of 40 institutions throughout Japan	Homo sapiens	NCBITAXON	NCBITaxon:9606	Japan	GAZ	GAZ:00002747	patient data collection	record for patient with paiid 212	84	M	68	21
intensive care units of 40 institutions throughout Japan	Homo sapiens	NCBITAXON	NCBITaxon:9606	Japan	GAZ	GAZ:00002747	patient data collection	record for patient with paiid 371	70	F	71	29
intensive care units of 40 institutions throughout Japan	Homo sapiens	NCBITAXON	NCBITaxon:9606	Japan	GAZ	GAZ:00002747	patient data collection	record for patient with paiid 510	65	M	54	29
intensive care units of 40 institutions throughout Japan	Homo sapiens	NCBITAXON	NCBITaxon:9606	Japan	GAZ	GAZ:00002747	patient data collection	record for patient with paiid 610	62	M	67	9
intensive care units of 40 institutions throughout Japan	Homo sapiens	NCBITAXON	NCBITaxon:9606	Japan	GAZ	GAZ:00002747	patient data collection	record for patient with paiid 774	85	F	35	10
intensive care units of 40 institutions throughout Japan	Homo sapiens	NCBITAXON	NCBITaxon:9606	Japan	GAZ	GAZ:00002747	patient data collection	record for patient with paiid 784	70	M	41	13
intensive care units of 40 institutions throughout Japan	Homo sapiens	NCBITAXON	NCBITaxon:9606	Japan	GAZ	GAZ:00002747	patient data collection	record for patient with paiid 813	77	M	59	25
intensive care units of 40 institutions throughout Japan	Homo sapiens	NCBITAXON	NCBITaxon:9606	Japan	GAZ	GAZ:00002747	patient data collection	record for patient with paiid 831	67	F	34.9	20
intensive care units of 40 institutions throughout Japan	Homo sapiens	NCBITAXON	NCBITaxon:9606	Japan	GAZ	GAZ:00002747	patient data collection	record for patient with paiid 1004	70	F	42.8	16
intensive care units of 40 institutions throughout Japan	Homo sapiens	NCBITAXON	NCBITaxon:9606	Japan	GAZ	GAZ:00002747	patient data collection	record for patient with paiid 1046	55	M	56.5	20
intensive care units of 40 institutions throughout Japan	Homo sapiens	NCBITAXON	NCBITaxon:9606	Japan	GAZ	GAZ:00002747	patient data collection	record for patient with paiid 1208	52	F	46.3	14
intensive care units of 40 institutions throughout Japan	Homo sapiens	NCBITAXON	NCBITaxon:9606	Japan	GAZ	GAZ:00002747	patient data collection	record for patient with paiid 1270	92	F	34.2	16
intensive care units of 40 institutions throughout Japan	Homo sapiens	NCBITAXON	NCBITaxon:9606	Japan	GAZ	GAZ:00002747	patient data collection	record for patient with paiid 1419	53	M	52.5	32
intensive care units of 40 institutions throughout Japan	Homo sapiens	NCBITAXON	NCBITaxon:9606	Japan	GAZ	GAZ:00002747	patient data collection	record for patient with paiid 1432	32	F	70	17
intensive care units of 40 institutions throughout Japan	Homo sapiens	NCBITAXON	NCBITaxon:9606	Japan	GAZ	GAZ:00002747	patient data collection	record for patient with paiid 1487	87	F	34	21
intensive care units of 40 institutions throughout Japan	Homo sapiens	NCBITAXON	NCBITaxon:9606	Japan	GAZ	GAZ:00002747	patient data collection	record for patient with paiid 1709	95	F	40.4	13
intensive care units of 40 institutions throughout Japan	Homo sapiens	NCBITAXON	NCBITaxon:9606	Japan	GAZ	GAZ:00002747	patient data collection	record for patient with paiid 1752	80	F	50	14
intensive care units of 40 institutions throughout Japan	Homo sapiens	NCBITAXON	NCBITaxon:9606	Japan	GAZ	GAZ:00002747	patient data collection	record for patient with paiid 1840	86	M	51.8	40
intensive care units of 40 institutions throughout Japan	Homo sapiens	NCBITAXON	NCBITaxon:9606	Japan	GAZ	GAZ:00002747	patient data collection	record for patient with paiid 1842	80	M	63	23
intensive care units of 40 institutions throughout Japan	Homo sapiens	NCBITAXON	NCBITaxon:9606	Japan	GAZ	GAZ:00002747	patient data collection	record for patient with paiid 1963	61	F	46	16
intensive care units of 40 institutions throughout Japan	Homo sapiens	NCBITAXON	NCBITaxon:9606	Japan	GAZ	GAZ:00002747	patient data collection	record for patient with paiid 1993	77	M	60	8
intensive care units of 40 institutions throughout Japan	Homo sapiens	NCBITAXON	NCBITaxon:9606	Japan	GAZ	GAZ:00002747	patient data collection	record for patient with paiid 2071	63	F	59	32
intensive care units of 40 institutions throughout Japan	Homo sapiens	NCBITAXON	NCBITaxon:9606	Japan	GAZ	GAZ:00002747	patient data collection	record for patient with paiid 2091	59	M	103	10
intensive care units of 40 institutions throughout Japan	Homo sapiens	NCBITAXON	NCBITaxon:9606	Japan	GAZ	GAZ:00002747	patient data collection	record for patient with paiid 2134	76	F		12
intensive care units of 40 institutions throughout Japan	Homo sapiens	NCBITAXON	NCBITaxon:9606	Japan	GAZ	GAZ:00002747	patient data collection	record for patient with paiid 2144	68	M	73	12
intensive care units of 40 institutions throughout Japan	Homo sapiens	NCBITAXON	NCBITaxon:9606	Japan	GAZ	GAZ:00002747	patient data collection	record for patient with paiid 2213	69	M	72	24
intensive care units of 40 institutions throughout Japan	Homo sapiens	NCBITAXON	NCBITaxon:9606	Japan	GAZ	GAZ:00002747	patient data collection	record for patient with paiid 2292	79	M	47	25
intensive care units of 40 institutions throughout Japan	Homo sapiens	NCBITAXON	NCBITaxon:9606	Japan	GAZ	GAZ:00002747	patient data collection	record for patient with paiid 2507	49	M	50.8	18
intensive care units of 40 institutions throughout Japan	Homo sapiens	NCBITAXON	NCBITaxon:9606	Japan	GAZ	GAZ:00002747	patient data collection	record for patient with paiid 2622	73	M	83	18
intensive care units of 40 institutions throughout Japan	Homo sapiens	NCBITAXON	NCBITaxon:9606	Japan	GAZ	GAZ:00002747	patient data collection	record for patient with paiid 2814	74	M	45	29
intensive care units of 40 institutions throughout Japan	Homo sapiens	NCBITAXON	NCBITaxon:9606	Japan	GAZ	GAZ:00002747	patient data collection	record for patient with paiid 2841	81	F	40	29
intensive care units of 40 institutions throughout Japan	Homo sapiens	NCBITAXON	NCBITaxon:9606	Japan	GAZ	GAZ:00002747	patient data collection	record for patient with paiid 2849	74	F	45	35
intensive care units of 40 institutions throughout Japan	Homo sapiens	NCBITAXON	NCBITaxon:9606	Japan	GAZ	GAZ:00002747	patient data collection	record for patient with paiid 2870	79	M	54.35	24
intensive care units of 40 institutions throughout Japan	Homo sapiens	NCBITAXON	NCBITaxon:9606	Japan	GAZ	GAZ:00002747	patient data collection	record for patient with paiid 2944	94	M		18
intensive care units of 40 institutions throughout Japan	Homo sapiens	NCBITAXON	NCBITaxon:9606	Japan	GAZ	GAZ:00002747	patient data collection	record for patient with paiid 3126	77	M	60	24
intensive care units of 40 institutions throughout Japan	Homo sapiens	NCBITAXON	NCBITaxon:9606	Japan	GAZ	GAZ:00002747	patient data collection	record for patient with paiid 3167	71	F	37.8	25
intensive care units of 40 institutions throughout Japan	Homo sapiens	NCBITAXON	NCBITaxon:9606	Japan	GAZ	GAZ:00002747	patient data collection	record for patient with paiid 3176	74	M	60	14
intensive care units of 40 institutions throughout Japan	Homo sapiens	NCBITAXON	NCBITaxon:9606	Japan	GAZ	GAZ:00002747	patient data collection	record for patient with paiid 3189	94	F	38	30
intensive care units of 40 institutions throughout Japan	Homo sapiens	NCBITAXON	NCBITaxon:9606	Japan	GAZ	GAZ:00002747	patient data collection	record for patient with paiid 153	75	M	55.8	45
intensive care units of 40 institutions throughout Japan	Homo sapiens	NCBITAXON	NCBITaxon:9606	Japan	GAZ	GAZ:00002747	patient data collection	record for patient with paiid 331	77	F	50.2	20
intensive care units of 40 institutions throughout Japan	Homo sapiens	NCBITAXON	NCBITaxon:9606	Japan	GAZ	GAZ:00002747	patient data collection	record for patient with paiid 532	63	M	71	14
intensive care units of 40 institutions throughout Japan	Homo sapiens	NCBITAXON	NCBITaxon:9606	Japan	GAZ	GAZ:00002747	patient data collection	record for patient with paiid 548	34	M	48.4	28
intensive care units of 40 institutions throughout Japan	Homo sapiens	NCBITAXON	NCBITaxon:9606	Japan	GAZ	GAZ:00002747	patient data collection	record for patient with paiid 571	88	M	57	11
intensive care units of 40 institutions throughout Japan	Homo sapiens	NCBITAXON	NCBITaxon:9606	Japan	GAZ	GAZ:00002747	patient data collection	record for patient with paiid 647	55	F	60	33
intensive care units of 40 institutions throughout Japan	Homo sapiens	NCBITAXON	NCBITaxon:9606	Japan	GAZ	GAZ:00002747	patient data collection	record for patient with paiid 709	79	M	49	12
intensive care units of 40 institutions throughout Japan	Homo sapiens	NCBITAXON	NCBITaxon:9606	Japan	GAZ	GAZ:00002747	patient data collection	record for patient with paiid 791	76	M	54.5	26
intensive care units of 40 institutions throughout Japan	Homo sapiens	NCBITAXON	NCBITaxon:9606	Japan	GAZ	GAZ:00002747	patient data collection	record for patient with paiid 811	86	M	50	17
intensive care units of 40 institutions throughout Japan	Homo sapiens	NCBITAXON	NCBITaxon:9606	Japan	GAZ	GAZ:00002747	patient data collection	record for patient with paiid 841	79	F	55	18
intensive care units of 40 institutions throughout Japan	Homo sapiens	NCBITAXON	NCBITaxon:9606	Japan	GAZ	GAZ:00002747	patient data collection	record for patient with paiid 847	85	M	70	27
intensive care units of 40 institutions throughout Japan	Homo sapiens	NCBITAXON	NCBITaxon:9606	Japan	GAZ	GAZ:00002747	patient data collection	record for patient with paiid 862	47	F	62	10
intensive care units of 40 institutions throughout Japan	Homo sapiens	NCBITAXON	NCBITaxon:9606	Japan	GAZ	GAZ:00002747	patient data collection	record for patient with paiid 872	74	F	50.3	30
intensive care units of 40 institutions throughout Japan	Homo sapiens	NCBITAXON	NCBITaxon:9606	Japan	GAZ	GAZ:00002747	patient data collection	record for patient with paiid 890	89	F	40.6	25
intensive care units of 40 institutions throughout Japan	Homo sapiens	NCBITAXON	NCBITaxon:9606	Japan	GAZ	GAZ:00002747	patient data collection	record for patient with paiid 933	67	M	61	47
intensive care units of 40 institutions throughout Japan	Homo sapiens	NCBITAXON	NCBITaxon:9606	Japan	GAZ	GAZ:00002747	patient data collection	record for patient with paiid 952	85	M	51.1	22
intensive care units of 40 institutions throughout Japan	Homo sapiens	NCBITAXON	NCBITaxon:9606	Japan	GAZ	GAZ:00002747	patient data collection	record for patient with paiid 980	71	M	64.4	33
intensive care units of 40 institutions throughout Japan	Homo sapiens	NCBITAXON	NCBITaxon:9606	Japan	GAZ	GAZ:00002747	patient data collection	record for patient with paiid 1066	83	F	48.3	12
intensive care units of 40 institutions throughout Japan	Homo sapiens	NCBITAXON	NCBITaxon:9606	Japan	GAZ	GAZ:00002747	patient data collection	record for patient with paiid 1087	54	M	61.2	21
intensive care units of 40 institutions throughout Japan	Homo sapiens	NCBITAXON	NCBITaxon:9606	Japan	GAZ	GAZ:00002747	patient data collection	record for patient with paiid 1124	80	M	52	20
intensive care units of 40 institutions throughout Japan	Homo sapiens	NCBITAXON	NCBITaxon:9606	Japan	GAZ	GAZ:00002747	patient data collection	record for patient with paiid 1148	57	M	54.7	32
intensive care units of 40 institutions throughout Japan	Homo sapiens	NCBITAXON	NCBITaxon:9606	Japan	GAZ	GAZ:00002747	patient data collection	record for patient with paiid 1156	36	F	47.5	12
intensive care units of 40 institutions throughout Japan	Homo sapiens	NCBITAXON	NCBITaxon:9606	Japan	GAZ	GAZ:00002747	patient data collection	record for patient with paiid 1203	90	M	63.2	15
intensive care units of 40 institutions throughout Japan	Homo sapiens	NCBITAXON	NCBITaxon:9606	Japan	GAZ	GAZ:00002747	patient data collection	record for patient with paiid 1212	55	M	66.4	18
intensive care units of 40 institutions throughout Japan	Homo sapiens	NCBITAXON	NCBITaxon:9606	Japan	GAZ	GAZ:00002747	patient data collection	record for patient with paiid 1354	28	M	50	20
intensive care units of 40 institutions throughout Japan	Homo sapiens	NCBITAXON	NCBITaxon:9606	Japan	GAZ	GAZ:00002747	patient data collection	record for patient with paiid 1400	67	M	58	23
intensive care units of 40 institutions throughout Japan	Homo sapiens	NCBITAXON	NCBITaxon:9606	Japan	GAZ	GAZ:00002747	patient data collection	record for patient with paiid 1439	64	M	54	17
intensive care units of 40 institutions throughout Japan	Homo sapiens	NCBITAXON	NCBITaxon:9606	Japan	GAZ	GAZ:00002747	patient data collection	record for patient with paiid 1463	43	M	65	10
intensive care units of 40 institutions throughout Japan	Homo sapiens	NCBITAXON	NCBITaxon:9606	Japan	GAZ	GAZ:00002747	patient data collection	record for patient with paiid 1469	50	F	60	29
intensive care units of 40 institutions throughout Japan	Homo sapiens	NCBITAXON	NCBITaxon:9606	Japan	GAZ	GAZ:00002747	patient data collection	record for patient with paiid 1694	46	M	50	25
intensive care units of 40 institutions throughout Japan	Homo sapiens	NCBITAXON	NCBITaxon:9606	Japan	GAZ	GAZ:00002747	patient data collection	record for patient with paiid 1736	72	M	70	22
intensive care units of 40 institutions throughout Japan	Homo sapiens	NCBITAXON	NCBITaxon:9606	Japan	GAZ	GAZ:00002747	patient data collection	record for patient with paiid 1746	82	M	56	20
intensive care units of 40 institutions throughout Japan	Homo sapiens	NCBITAXON	NCBITaxon:9606	Japan	GAZ	GAZ:00002747	patient data collection	record for patient with paiid 1782	86	F	50	15
intensive care units of 40 institutions throughout Japan	Homo sapiens	NCBITAXON	NCBITaxon:9606	Japan	GAZ	GAZ:00002747	patient data collection	record for patient with paiid 1784	62	M	54	10
intensive care units of 40 institutions throughout Japan	Homo sapiens	NCBITAXON	NCBITaxon:9606	Japan	GAZ	GAZ:00002747	patient data collection	record for patient with paiid 1808	82	M	58	28
intensive care units of 40 institutions throughout Japan	Homo sapiens	NCBITAXON	NCBITaxon:9606	Japan	GAZ	GAZ:00002747	patient data collection	record for patient with paiid 1809	67	M	72.9	21
intensive care units of 40 institutions throughout Japan	Homo sapiens	NCBITAXON	NCBITaxon:9606	Japan	GAZ	GAZ:00002747	patient data collection	record for patient with paiid 1828	70	M	80	17
intensive care units of 40 institutions throughout Japan	Homo sapiens	NCBITAXON	NCBITaxon:9606	Japan	GAZ	GAZ:00002747	patient data collection	record for patient with paiid 1850	73	F	41.3	29
intensive care units of 40 institutions throughout Japan	Homo sapiens	NCBITAXON	NCBITaxon:9606	Japan	GAZ	GAZ:00002747	patient data collection	record for patient with paiid 1997	26	M	56	36
intensive care units of 40 institutions throughout Japan	Homo sapiens	NCBITAXON	NCBITaxon:9606	Japan	GAZ	GAZ:00002747	patient data collection	record for patient with paiid 2041	46	F	55	17
intensive care units of 40 institutions throughout Japan	Homo sapiens	NCBITAXON	NCBITaxon:9606	Japan	GAZ	GAZ:00002747	patient data collection	record for patient with paiid 2089	91	F	60	18
intensive care units of 40 institutions throughout Japan	Homo sapiens	NCBITAXON	NCBITaxon:9606	Japan	GAZ	GAZ:00002747	patient data collection	record for patient with paiid 2357	75	M	74.6	24
intensive care units of 40 institutions throughout Japan	Homo sapiens	NCBITAXON	NCBITaxon:9606	Japan	GAZ	GAZ:00002747	patient data collection	record for patient with paiid 2362	81	F	39	38
intensive care units of 40 institutions throughout Japan	Homo sapiens	NCBITAXON	NCBITaxon:9606	Japan	GAZ	GAZ:00002747	patient data collection	record for patient with paiid 2443	40	F	32	21
intensive care units of 40 institutions throughout Japan	Homo sapiens	NCBITAXON	NCBITaxon:9606	Japan	GAZ	GAZ:00002747	patient data collection	record for patient with paiid 2551	78	F	32.1	22
intensive care units of 40 institutions throughout Japan	Homo sapiens	NCBITAXON	NCBITaxon:9606	Japan	GAZ	GAZ:00002747	patient data collection	record for patient with paiid 2668	71	F	40	27
intensive care units of 40 institutions throughout Japan	Homo sapiens	NCBITAXON	NCBITaxon:9606	Japan	GAZ	GAZ:00002747	patient data collection	record for patient with paiid 2962	74	M	95.7	25
intensive care units of 40 institutions throughout Japan	Homo sapiens	NCBITAXON	NCBITaxon:9606	Japan	GAZ	GAZ:00002747	patient data collection	record for patient with paiid 2978	42	M	82.5	7
intensive care units of 40 institutions throughout Japan	Homo sapiens	NCBITAXON	NCBITaxon:9606	Japan	GAZ	GAZ:00002747	patient data collection	record for patient with paiid 3002	70	F	34	37
intensive care units of 40 institutions throughout Japan	Homo sapiens	NCBITAXON	NCBITaxon:9606	Japan	GAZ	GAZ:00002747	patient data collection	record for patient with paiid 3027	77	M	60.1	11
intensive care units of 40 institutions throughout Japan	Homo sapiens	NCBITAXON	NCBITaxon:9606	Japan	GAZ	GAZ:00002747	patient data collection	record for patient with paiid 3037	76	F	51.1	20
intensive care units of 40 institutions throughout Japan	Homo sapiens	NCBITAXON	NCBITaxon:9606	Japan	GAZ	GAZ:00002747	patient data collection	record for patient with paiid 157	44	F	53.3	27
intensive care units of 40 institutions throughout Japan	Homo sapiens	NCBITAXON	NCBITaxon:9606	Japan	GAZ	GAZ:00002747	patient data collection	record for patient with paiid 274	77	M	63	22
intensive care units of 40 institutions throughout Japan	Homo sapiens	NCBITAXON	NCBITaxon:9606	Japan	GAZ	GAZ:00002747	patient data collection	record for patient with paiid 284	74	M	71	19
intensive care units of 40 institutions throughout Japan	Homo sapiens	NCBITAXON	NCBITaxon:9606	Japan	GAZ	GAZ:00002747	patient data collection	record for patient with paiid 326	80	F	47.9	11
intensive care units of 40 institutions throughout Japan	Homo sapiens	NCBITAXON	NCBITaxon:9606	Japan	GAZ	GAZ:00002747	patient data collection	record for patient with paiid 507	72	M	42	13
intensive care units of 40 institutions throughout Japan	Homo sapiens	NCBITAXON	NCBITaxon:9606	Japan	GAZ	GAZ:00002747	patient data collection	record for patient with paiid 524	87	F	53	19
intensive care units of 40 institutions throughout Japan	Homo sapiens	NCBITAXON	NCBITaxon:9606	Japan	GAZ	GAZ:00002747	patient data collection	record for patient with paiid 630	43	M	114	29
intensive care units of 40 institutions throughout Japan	Homo sapiens	NCBITAXON	NCBITaxon:9606	Japan	GAZ	GAZ:00002747	patient data collection	record for patient with paiid 731	83	F	45	17
intensive care units of 40 institutions throughout Japan	Homo sapiens	NCBITAXON	NCBITaxon:9606	Japan	GAZ	GAZ:00002747	patient data collection	record for patient with paiid 800	90	M	39	19
intensive care units of 40 institutions throughout Japan	Homo sapiens	NCBITAXON	NCBITaxon:9606	Japan	GAZ	GAZ:00002747	patient data collection	record for patient with paiid 853	56	M	67	22
intensive care units of 40 institutions throughout Japan	Homo sapiens	NCBITAXON	NCBITaxon:9606	Japan	GAZ	GAZ:00002747	patient data collection	record for patient with paiid 993	81	M	51.5	23
intensive care units of 40 institutions throughout Japan	Homo sapiens	NCBITAXON	NCBITaxon:9606	Japan	GAZ	GAZ:00002747	patient data collection	record for patient with paiid 1018	59	M	60	16
intensive care units of 40 institutions throughout Japan	Homo sapiens	NCBITAXON	NCBITaxon:9606	Japan	GAZ	GAZ:00002747	patient data collection	record for patient with paiid 1175	76	M	62.8	29
intensive care units of 40 institutions throughout Japan	Homo sapiens	NCBITAXON	NCBITaxon:9606	Japan	GAZ	GAZ:00002747	patient data collection	record for patient with paiid 1459	76	F	50	20
intensive care units of 40 institutions throughout Japan	Homo sapiens	NCBITAXON	NCBITaxon:9606	Japan	GAZ	GAZ:00002747	patient data collection	record for patient with paiid 1502	60	M	75.8	23
intensive care units of 40 institutions throughout Japan	Homo sapiens	NCBITAXON	NCBITaxon:9606	Japan	GAZ	GAZ:00002747	patient data collection	record for patient with paiid 1507	75	M	64	17
intensive care units of 40 institutions throughout Japan	Homo sapiens	NCBITAXON	NCBITaxon:9606	Japan	GAZ	GAZ:00002747	patient data collection	record for patient with paiid 1508	78	M	44	25
intensive care units of 40 institutions throughout Japan	Homo sapiens	NCBITAXON	NCBITaxon:9606	Japan	GAZ	GAZ:00002747	patient data collection	record for patient with paiid 1541	83	F	46	22
intensive care units of 40 institutions throughout Japan	Homo sapiens	NCBITAXON	NCBITaxon:9606	Japan	GAZ	GAZ:00002747	patient data collection	record for patient with paiid 1769	85	M	61	33
intensive care units of 40 institutions throughout Japan	Homo sapiens	NCBITAXON	NCBITaxon:9606	Japan	GAZ	GAZ:00002747	patient data collection	record for patient with paiid 1779	86	F	56	21
intensive care units of 40 institutions throughout Japan	Homo sapiens	NCBITAXON	NCBITaxon:9606	Japan	GAZ	GAZ:00002747	patient data collection	record for patient with paiid 1836	62	M	74.1	13
intensive care units of 40 institutions throughout Japan	Homo sapiens	NCBITAXON	NCBITaxon:9606	Japan	GAZ	GAZ:00002747	patient data collection	record for patient with paiid 1843	87	F	53	29
intensive care units of 40 institutions throughout Japan	Homo sapiens	NCBITAXON	NCBITaxon:9606	Japan	GAZ	GAZ:00002747	patient data collection	record for patient with paiid 1875	79	M	60	23
intensive care units of 40 institutions throughout Japan	Homo sapiens	NCBITAXON	NCBITaxon:9606	Japan	GAZ	GAZ:00002747	patient data collection	record for patient with paiid 1989	75	M	59	11
intensive care units of 40 institutions throughout Japan	Homo sapiens	NCBITAXON	NCBITaxon:9606	Japan	GAZ	GAZ:00002747	patient data collection	record for patient with paiid 1998	67	M	72	8
intensive care units of 40 institutions throughout Japan	Homo sapiens	NCBITAXON	NCBITaxon:9606	Japan	GAZ	GAZ:00002747	patient data collection	record for patient with paiid 2105	73	M	61	18
intensive care units of 40 institutions throughout Japan	Homo sapiens	NCBITAXON	NCBITaxon:9606	Japan	GAZ	GAZ:00002747	patient data collection	record for patient with paiid 2156	63	M		31
intensive care units of 40 institutions throughout Japan	Homo sapiens	NCBITAXON	NCBITaxon:9606	Japan	GAZ	GAZ:00002747	patient data collection	record for patient with paiid 2173	63	M	70.5	18
intensive care units of 40 institutions throughout Japan	Homo sapiens	NCBITAXON	NCBITaxon:9606	Japan	GAZ	GAZ:00002747	patient data collection	record for patient with paiid 2415	53	F	64.4	34
intensive care units of 40 institutions throughout Japan	Homo sapiens	NCBITAXON	NCBITaxon:9606	Japan	GAZ	GAZ:00002747	patient data collection	record for patient with paiid 2424	72	M	70	22
intensive care units of 40 institutions throughout Japan	Homo sapiens	NCBITAXON	NCBITaxon:9606	Japan	GAZ	GAZ:00002747	patient data collection	record for patient with paiid 2625	66	M	77	19
intensive care units of 40 institutions throughout Japan	Homo sapiens	NCBITAXON	NCBITaxon:9606	Japan	GAZ	GAZ:00002747	patient data collection	record for patient with paiid 2648	75	M	45	27
intensive care units of 40 institutions throughout Japan	Homo sapiens	NCBITAXON	NCBITaxon:9606	Japan	GAZ	GAZ:00002747	patient data collection	record for patient with paiid 2673	72	M	55	14
intensive care units of 40 institutions throughout Japan	Homo sapiens	NCBITAXON	NCBITaxon:9606	Japan	GAZ	GAZ:00002747	patient data collection	record for patient with paiid 2722	85	M	57	18
intensive care units of 40 institutions throughout Japan	Homo sapiens	NCBITAXON	NCBITaxon:9606	Japan	GAZ	GAZ:00002747	patient data collection	record for patient with paiid 2744	72	M	46	14
intensive care units of 40 institutions throughout Japan	Homo sapiens	NCBITAXON	NCBITaxon:9606	Japan	GAZ	GAZ:00002747	patient data collection	record for patient with paiid 2986	64	M	78.6	22
intensive care units of 40 institutions throughout Japan	Homo sapiens	NCBITAXON	NCBITaxon:9606	Japan	GAZ	GAZ:00002747	patient data collection	record for patient with paiid 2991	67	F	50.7	16
intensive care units of 40 institutions throughout Japan	Homo sapiens	NCBITAXON	NCBITaxon:9606	Japan	GAZ	GAZ:00002747	patient data collection	record for patient with paiid 3000	68	M	44.2	17
intensive care units of 40 institutions throughout Japan	Homo sapiens	NCBITAXON	NCBITaxon:9606	Japan	GAZ	GAZ:00002747	patient data collection	record for patient with paiid 132	78	M	53	26
intensive care units of 40 institutions throughout Japan	Homo sapiens	NCBITAXON	NCBITaxon:9606	Japan	GAZ	GAZ:00002747	patient data collection	record for patient with paiid 360	42	M	54	29
intensive care units of 40 institutions throughout Japan	Homo sapiens	NCBITAXON	NCBITaxon:9606	Japan	GAZ	GAZ:00002747	patient data collection	record for patient with paiid 504	76	M	63	19
intensive care units of 40 institutions throughout Japan	Homo sapiens	NCBITAXON	NCBITaxon:9606	Japan	GAZ	GAZ:00002747	patient data collection	record for patient with paiid 540	92	M	59	20
intensive care units of 40 institutions throughout Japan	Homo sapiens	NCBITAXON	NCBITaxon:9606	Japan	GAZ	GAZ:00002747	patient data collection	record for patient with paiid 542	58	M	72	13
intensive care units of 40 institutions throughout Japan	Homo sapiens	NCBITAXON	NCBITaxon:9606	Japan	GAZ	GAZ:00002747	patient data collection	record for patient with paiid 603	85	M	50	26
intensive care units of 40 institutions throughout Japan	Homo sapiens	NCBITAXON	NCBITaxon:9606	Japan	GAZ	GAZ:00002747	patient data collection	record for patient with paiid 857	26	M	68	14
intensive care units of 40 institutions throughout Japan	Homo sapiens	NCBITAXON	NCBITaxon:9606	Japan	GAZ	GAZ:00002747	patient data collection	record for patient with paiid 920	79	F	57.4	34
intensive care units of 40 institutions throughout Japan	Homo sapiens	NCBITAXON	NCBITaxon:9606	Japan	GAZ	GAZ:00002747	patient data collection	record for patient with paiid 1088	80	F	48.8	29
intensive care units of 40 institutions throughout Japan	Homo sapiens	NCBITAXON	NCBITaxon:9606	Japan	GAZ	GAZ:00002747	patient data collection	record for patient with paiid 1114	75	F	50	14
intensive care units of 40 institutions throughout Japan	Homo sapiens	NCBITAXON	NCBITaxon:9606	Japan	GAZ	GAZ:00002747	patient data collection	record for patient with paiid 1262	82	M	63.9	30
intensive care units of 40 institutions throughout Japan	Homo sapiens	NCBITAXON	NCBITaxon:9606	Japan	GAZ	GAZ:00002747	patient data collection	record for patient with paiid 1403	57	M	50	10
intensive care units of 40 institutions throughout Japan	Homo sapiens	NCBITAXON	NCBITaxon:9606	Japan	GAZ	GAZ:00002747	patient data collection	record for patient with paiid 1440	42	F	74	27
intensive care units of 40 institutions throughout Japan	Homo sapiens	NCBITAXON	NCBITaxon:9606	Japan	GAZ	GAZ:00002747	patient data collection	record for patient with paiid 1538	59	M	100	26
intensive care units of 40 institutions throughout Japan	Homo sapiens	NCBITAXON	NCBITaxon:9606	Japan	GAZ	GAZ:00002747	patient data collection	record for patient with paiid 1615	66	M	58.6	42
intensive care units of 40 institutions throughout Japan	Homo sapiens	NCBITAXON	NCBITaxon:9606	Japan	GAZ	GAZ:00002747	patient data collection	record for patient with paiid 1617	74	M	59	24
intensive care units of 40 institutions throughout Japan	Homo sapiens	NCBITAXON	NCBITaxon:9606	Japan	GAZ	GAZ:00002747	patient data collection	record for patient with paiid 1774	72	M	70	11
intensive care units of 40 institutions throughout Japan	Homo sapiens	NCBITAXON	NCBITaxon:9606	Japan	GAZ	GAZ:00002747	patient data collection	record for patient with paiid 1878	83	M	76	7
intensive care units of 40 institutions throughout Japan	Homo sapiens	NCBITAXON	NCBITaxon:9606	Japan	GAZ	GAZ:00002747	patient data collection	record for patient with paiid 1883	52	M	60	20
intensive care units of 40 institutions throughout Japan	Homo sapiens	NCBITAXON	NCBITaxon:9606	Japan	GAZ	GAZ:00002747	patient data collection	record for patient with paiid 1967	67	M	49	11
intensive care units of 40 institutions throughout Japan	Homo sapiens	NCBITAXON	NCBITaxon:9606	Japan	GAZ	GAZ:00002747	patient data collection	record for patient with paiid 1971	69	M	60	30
intensive care units of 40 institutions throughout Japan	Homo sapiens	NCBITAXON	NCBITaxon:9606	Japan	GAZ	GAZ:00002747	patient data collection	record for patient with paiid 1976	80	M	62	27
intensive care units of 40 institutions throughout Japan	Homo sapiens	NCBITAXON	NCBITaxon:9606	Japan	GAZ	GAZ:00002747	patient data collection	record for patient with paiid 2016	77	M	41	26
intensive care units of 40 institutions throughout Japan	Homo sapiens	NCBITAXON	NCBITaxon:9606	Japan	GAZ	GAZ:00002747	patient data collection	record for patient with paiid 2155	90	F	38	25
intensive care units of 40 institutions throughout Japan	Homo sapiens	NCBITAXON	NCBITaxon:9606	Japan	GAZ	GAZ:00002747	patient data collection	record for patient with paiid 2158	69	F	33	18
intensive care units of 40 institutions throughout Japan	Homo sapiens	NCBITAXON	NCBITaxon:9606	Japan	GAZ	GAZ:00002747	patient data collection	record for patient with paiid 2185	74	F	60	40
intensive care units of 40 institutions throughout Japan	Homo sapiens	NCBITAXON	NCBITaxon:9606	Japan	GAZ	GAZ:00002747	patient data collection	record for patient with paiid 2195	60	F	63	32
intensive care units of 40 institutions throughout Japan	Homo sapiens	NCBITAXON	NCBITaxon:9606	Japan	GAZ	GAZ:00002747	patient data collection	record for patient with paiid 2320	65	M	49.5	29
intensive care units of 40 institutions throughout Japan	Homo sapiens	NCBITAXON	NCBITaxon:9606	Japan	GAZ	GAZ:00002747	patient data collection	record for patient with paiid 2337	63	M	45.2	17
intensive care units of 40 institutions throughout Japan	Homo sapiens	NCBITAXON	NCBITaxon:9606	Japan	GAZ	GAZ:00002747	patient data collection	record for patient with paiid 2482	65	M		30
intensive care units of 40 institutions throughout Japan	Homo sapiens	NCBITAXON	NCBITaxon:9606	Japan	GAZ	GAZ:00002747	patient data collection	record for patient with paiid 2637	88	F	43	14
intensive care units of 40 institutions throughout Japan	Homo sapiens	NCBITAXON	NCBITaxon:9606	Japan	GAZ	GAZ:00002747	patient data collection	record for patient with paiid 2702	73	M	73	10
intensive care units of 40 institutions throughout Japan	Homo sapiens	NCBITAXON	NCBITaxon:9606	Japan	GAZ	GAZ:00002747	patient data collection	record for patient with paiid 2806	81	M	60	26
intensive care units of 40 institutions throughout Japan	Homo sapiens	NCBITAXON	NCBITaxon:9606	Japan	GAZ	GAZ:00002747	patient data collection	record for patient with paiid 2853	82	M	47	35
intensive care units of 40 institutions throughout Japan	Homo sapiens	NCBITAXON	NCBITaxon:9606	Japan	GAZ	GAZ:00002747	patient data collection	record for patient with paiid 2861	82	F	30	28
intensive care units of 40 institutions throughout Japan	Homo sapiens	NCBITAXON	NCBITaxon:9606	Japan	GAZ	GAZ:00002747	patient data collection	record for patient with paiid 2970	47	F	44.6	8
intensive care units of 40 institutions throughout Japan	Homo sapiens	NCBITAXON	NCBITaxon:9606	Japan	GAZ	GAZ:00002747	patient data collection	record for patient with paiid 2973	77	M	60.8	15
intensive care units of 40 institutions throughout Japan	Homo sapiens	NCBITAXON	NCBITaxon:9606	Japan	GAZ	GAZ:00002747	patient data collection	record for patient with paiid 3030	60	M	83	21
intensive care units of 40 institutions throughout Japan	Homo sapiens	NCBITAXON	NCBITaxon:9606	Japan	GAZ	GAZ:00002747	patient data collection	record for patient with paiid 3046	64	M	40	22
intensive care units of 40 institutions throughout Japan	Homo sapiens	NCBITAXON	NCBITaxon:9606	Japan	GAZ	GAZ:00002747	patient data collection	record for patient with paiid 3068	51	F	35	12
intensive care units of 40 institutions throughout Japan	Homo sapiens	NCBITAXON	NCBITaxon:9606	Japan	GAZ	GAZ:00002747	patient data collection	record for patient with paiid 3071	61	M	63.3	15
intensive care units of 40 institutions throughout Japan	Homo sapiens	NCBITAXON	NCBITaxon:9606	Japan	GAZ	GAZ:00002747	patient data collection	record for patient with paiid 3090	56	F	43	21
intensive care units of 40 institutions throughout Japan	Homo sapiens	NCBITAXON	NCBITaxon:9606	Japan	GAZ	GAZ:00002747	patient data collection	record for patient with paiid 3139	64	F	56	13
intensive care units of 40 institutions throughout Japan	Homo sapiens	NCBITAXON	NCBITaxon:9606	Japan	GAZ	GAZ:00002747	patient data collection	record for patient with paiid 3179	80	M	48.7	15
intensive care units of 40 institutions throughout Japan	Homo sapiens	NCBITAXON	NCBITaxon:9606	Japan	GAZ	GAZ:00002747	patient data collection	record for patient with paiid 3188	89	M	52	12
intensive care units of 40 institutions throughout Japan	Homo sapiens	NCBITAXON	NCBITaxon:9606	Japan	GAZ	GAZ:00002747	patient data collection	record for patient with paiid 10	82	M	52	10
intensive care units of 40 institutions throughout Japan	Homo sapiens	NCBITAXON	NCBITaxon:9606	Japan	GAZ	GAZ:00002747	patient data collection	record for patient with paiid 77	79	M	57	25
intensive care units of 40 institutions throughout Japan	Homo sapiens	NCBITAXON	NCBITaxon:9606	Japan	GAZ	GAZ:00002747	patient data collection	record for patient with paiid 101	72	F	65	38
intensive care units of 40 institutions throughout Japan	Homo sapiens	NCBITAXON	NCBITaxon:9606	Japan	GAZ	GAZ:00002747	patient data collection	record for patient with paiid 184	45	M	65	19
intensive care units of 40 institutions throughout Japan	Homo sapiens	NCBITAXON	NCBITaxon:9606	Japan	GAZ	GAZ:00002747	patient data collection	record for patient with paiid 361	32	F	64	18
intensive care units of 40 institutions throughout Japan	Homo sapiens	NCBITAXON	NCBITaxon:9606	Japan	GAZ	GAZ:00002747	patient data collection	record for patient with paiid 390	44	F	73.2	11
intensive care units of 40 institutions throughout Japan	Homo sapiens	NCBITAXON	NCBITaxon:9606	Japan	GAZ	GAZ:00002747	patient data collection	record for patient with paiid 483	90	M	51	25
intensive care units of 40 institutions throughout Japan	Homo sapiens	NCBITAXON	NCBITaxon:9606	Japan	GAZ	GAZ:00002747	patient data collection	record for patient with paiid 491	73	F	58	23
intensive care units of 40 institutions throughout Japan	Homo sapiens	NCBITAXON	NCBITaxon:9606	Japan	GAZ	GAZ:00002747	patient data collection	record for patient with paiid 517	71	M	61	27
intensive care units of 40 institutions throughout Japan	Homo sapiens	NCBITAXON	NCBITaxon:9606	Japan	GAZ	GAZ:00002747	patient data collection	record for patient with paiid 559	82	M	50	26
intensive care units of 40 institutions throughout Japan	Homo sapiens	NCBITAXON	NCBITaxon:9606	Japan	GAZ	GAZ:00002747	patient data collection	record for patient with paiid 597	80	M	66	19
intensive care units of 40 institutions throughout Japan	Homo sapiens	NCBITAXON	NCBITaxon:9606	Japan	GAZ	GAZ:00002747	patient data collection	record for patient with paiid 622	78	M	68	8
intensive care units of 40 institutions throughout Japan	Homo sapiens	NCBITAXON	NCBITaxon:9606	Japan	GAZ	GAZ:00002747	patient data collection	record for patient with paiid 757	87	M	64	14
intensive care units of 40 institutions throughout Japan	Homo sapiens	NCBITAXON	NCBITaxon:9606	Japan	GAZ	GAZ:00002747	patient data collection	record for patient with paiid 990	69	M	53.5	28
intensive care units of 40 institutions throughout Japan	Homo sapiens	NCBITAXON	NCBITaxon:9606	Japan	GAZ	GAZ:00002747	patient data collection	record for patient with paiid 1016	77	M	60	7
intensive care units of 40 institutions throughout Japan	Homo sapiens	NCBITAXON	NCBITaxon:9606	Japan	GAZ	GAZ:00002747	patient data collection	record for patient with paiid 1057	83	F	50.7	40
intensive care units of 40 institutions throughout Japan	Homo sapiens	NCBITAXON	NCBITaxon:9606	Japan	GAZ	GAZ:00002747	patient data collection	record for patient with paiid 1119	80	M	42.7	21
intensive care units of 40 institutions throughout Japan	Homo sapiens	NCBITAXON	NCBITaxon:9606	Japan	GAZ	GAZ:00002747	patient data collection	record for patient with paiid 1188	65	M	56.1	15
intensive care units of 40 institutions throughout Japan	Homo sapiens	NCBITAXON	NCBITaxon:9606	Japan	GAZ	GAZ:00002747	patient data collection	record for patient with paiid 1207	25	M	50.8	13
intensive care units of 40 institutions throughout Japan	Homo sapiens	NCBITAXON	NCBITaxon:9606	Japan	GAZ	GAZ:00002747	patient data collection	record for patient with paiid 1427	68	M	70	14
intensive care units of 40 institutions throughout Japan	Homo sapiens	NCBITAXON	NCBITaxon:9606	Japan	GAZ	GAZ:00002747	patient data collection	record for patient with paiid 1467	57	M	71	16
intensive care units of 40 institutions throughout Japan	Homo sapiens	NCBITAXON	NCBITaxon:9606	Japan	GAZ	GAZ:00002747	patient data collection	record for patient with paiid 1573	83	M	62.3	16
intensive care units of 40 institutions throughout Japan	Homo sapiens	NCBITAXON	NCBITaxon:9606	Japan	GAZ	GAZ:00002747	patient data collection	record for patient with paiid 1745	82	F	53.5	15
intensive care units of 40 institutions throughout Japan	Homo sapiens	NCBITAXON	NCBITaxon:9606	Japan	GAZ	GAZ:00002747	patient data collection	record for patient with paiid 1751	92	M	50	14
intensive care units of 40 institutions throughout Japan	Homo sapiens	NCBITAXON	NCBITaxon:9606	Japan	GAZ	GAZ:00002747	patient data collection	record for patient with paiid 1776	65	F	60	6
intensive care units of 40 institutions throughout Japan	Homo sapiens	NCBITAXON	NCBITaxon:9606	Japan	GAZ	GAZ:00002747	patient data collection	record for patient with paiid 1805	56	M	56	19
intensive care units of 40 institutions throughout Japan	Homo sapiens	NCBITAXON	NCBITaxon:9606	Japan	GAZ	GAZ:00002747	patient data collection	record for patient with paiid 1888	47	F	55	21
intensive care units of 40 institutions throughout Japan	Homo sapiens	NCBITAXON	NCBITaxon:9606	Japan	GAZ	GAZ:00002747	patient data collection	record for patient with paiid 1895	87	F	55	21
intensive care units of 40 institutions throughout Japan	Homo sapiens	NCBITAXON	NCBITaxon:9606	Japan	GAZ	GAZ:00002747	patient data collection	record for patient with paiid 1946	73	F	48	27
intensive care units of 40 institutions throughout Japan	Homo sapiens	NCBITAXON	NCBITaxon:9606	Japan	GAZ	GAZ:00002747	patient data collection	record for patient with paiid 1981	52	F	61.2	11
intensive care units of 40 institutions throughout Japan	Homo sapiens	NCBITAXON	NCBITaxon:9606	Japan	GAZ	GAZ:00002747	patient data collection	record for patient with paiid 2028	58	M	66	20
intensive care units of 40 institutions throughout Japan	Homo sapiens	NCBITAXON	NCBITaxon:9606	Japan	GAZ	GAZ:00002747	patient data collection	record for patient with paiid 2098	87	F	47	26
intensive care units of 40 institutions throughout Japan	Homo sapiens	NCBITAXON	NCBITaxon:9606	Japan	GAZ	GAZ:00002747	patient data collection	record for patient with paiid 2140	63	M	48	19
intensive care units of 40 institutions throughout Japan	Homo sapiens	NCBITAXON	NCBITaxon:9606	Japan	GAZ	GAZ:00002747	patient data collection	record for patient with paiid 2166	81	M	78	18
intensive care units of 40 institutions throughout Japan	Homo sapiens	NCBITAXON	NCBITaxon:9606	Japan	GAZ	GAZ:00002747	patient data collection	record for patient with paiid 2263	73	F	52.4	29
intensive care units of 40 institutions throughout Japan	Homo sapiens	NCBITAXON	NCBITaxon:9606	Japan	GAZ	GAZ:00002747	patient data collection	record for patient with paiid 2327	78	M	49.3	28
intensive care units of 40 institutions throughout Japan	Homo sapiens	NCBITAXON	NCBITaxon:9606	Japan	GAZ	GAZ:00002747	patient data collection	record for patient with paiid 2332	81	M	56	36
intensive care units of 40 institutions throughout Japan	Homo sapiens	NCBITAXON	NCBITaxon:9606	Japan	GAZ	GAZ:00002747	patient data collection	record for patient with paiid 2384	83	F	35.9	30
intensive care units of 40 institutions throughout Japan	Homo sapiens	NCBITAXON	NCBITaxon:9606	Japan	GAZ	GAZ:00002747	patient data collection	record for patient with paiid 2392	83	F	48.9	38
intensive care units of 40 institutions throughout Japan	Homo sapiens	NCBITAXON	NCBITaxon:9606	Japan	GAZ	GAZ:00002747	patient data collection	record for patient with paiid 2492	68	F	50.4	25
intensive care units of 40 institutions throughout Japan	Homo sapiens	NCBITAXON	NCBITaxon:9606	Japan	GAZ	GAZ:00002747	patient data collection	record for patient with paiid 2677	70	F	48	37
intensive care units of 40 institutions throughout Japan	Homo sapiens	NCBITAXON	NCBITaxon:9606	Japan	GAZ	GAZ:00002747	patient data collection	record for patient with paiid 2895	88	M	50.5	11
intensive care units of 40 institutions throughout Japan	Homo sapiens	NCBITAXON	NCBITaxon:9606	Japan	GAZ	GAZ:00002747	patient data collection	record for patient with paiid 2897	92	M	50	20
intensive care units of 40 institutions throughout Japan	Homo sapiens	NCBITAXON	NCBITaxon:9606	Japan	GAZ	GAZ:00002747	patient data collection	record for patient with paiid 2901	62	F	47.6	23
intensive care units of 40 institutions throughout Japan	Homo sapiens	NCBITAXON	NCBITaxon:9606	Japan	GAZ	GAZ:00002747	patient data collection	record for patient with paiid 2934	82	M	57.7	16
intensive care units of 40 institutions throughout Japan	Homo sapiens	NCBITAXON	NCBITaxon:9606	Japan	GAZ	GAZ:00002747	patient data collection	record for patient with paiid 2999	80	F	48	16
intensive care units of 40 institutions throughout Japan	Homo sapiens	NCBITAXON	NCBITaxon:9606	Japan	GAZ	GAZ:00002747	patient data collection	record for patient with paiid 3014	82	F	51.1	17
intensive care units of 40 institutions throughout Japan	Homo sapiens	NCBITAXON	NCBITaxon:9606	Japan	GAZ	GAZ:00002747	patient data collection	record for patient with paiid 3160	66	M	58	22
intensive care units of 40 institutions throughout Japan	Homo sapiens	NCBITAXON	NCBITaxon:9606	Japan	GAZ	GAZ:00002747	patient data collection	record for patient with paiid 40	84	M	65	20
intensive care units of 40 institutions throughout Japan	Homo sapiens	NCBITAXON	NCBITaxon:9606	Japan	GAZ	GAZ:00002747	patient data collection	record for patient with paiid 127	60	M	66.9	26
intensive care units of 40 institutions throughout Japan	Homo sapiens	NCBITAXON	NCBITaxon:9606	Japan	GAZ	GAZ:00002747	patient data collection	record for patient with paiid 169	74	F	32.9	22
intensive care units of 40 institutions throughout Japan	Homo sapiens	NCBITAXON	NCBITaxon:9606	Japan	GAZ	GAZ:00002747	patient data collection	record for patient with paiid 229	67	M	55.7	22
intensive care units of 40 institutions throughout Japan	Homo sapiens	NCBITAXON	NCBITaxon:9606	Japan	GAZ	GAZ:00002747	patient data collection	record for patient with paiid 413	59	F	55.6	31
intensive care units of 40 institutions throughout Japan	Homo sapiens	NCBITAXON	NCBITaxon:9606	Japan	GAZ	GAZ:00002747	patient data collection	record for patient with paiid 427	60	M	66.5	23
intensive care units of 40 institutions throughout Japan	Homo sapiens	NCBITAXON	NCBITaxon:9606	Japan	GAZ	GAZ:00002747	patient data collection	record for patient with paiid 544	74	M	70	20
intensive care units of 40 institutions throughout Japan	Homo sapiens	NCBITAXON	NCBITaxon:9606	Japan	GAZ	GAZ:00002747	patient data collection	record for patient with paiid 584	78	F	80	30
intensive care units of 40 institutions throughout Japan	Homo sapiens	NCBITAXON	NCBITaxon:9606	Japan	GAZ	GAZ:00002747	patient data collection	record for patient with paiid 600	66	M	49.4	27
intensive care units of 40 institutions throughout Japan	Homo sapiens	NCBITAXON	NCBITaxon:9606	Japan	GAZ	GAZ:00002747	patient data collection	record for patient with paiid 651	72	M	57	18
intensive care units of 40 institutions throughout Japan	Homo sapiens	NCBITAXON	NCBITaxon:9606	Japan	GAZ	GAZ:00002747	patient data collection	record for patient with paiid 674	75	M	74	28
intensive care units of 40 institutions throughout Japan	Homo sapiens	NCBITAXON	NCBITaxon:9606	Japan	GAZ	GAZ:00002747	patient data collection	record for patient with paiid 721	34	M	85	10
intensive care units of 40 institutions throughout Japan	Homo sapiens	NCBITAXON	NCBITaxon:9606	Japan	GAZ	GAZ:00002747	patient data collection	record for patient with paiid 742	69	F	50	28
intensive care units of 40 institutions throughout Japan	Homo sapiens	NCBITAXON	NCBITaxon:9606	Japan	GAZ	GAZ:00002747	patient data collection	record for patient with paiid 839	76	F	50	23
intensive care units of 40 institutions throughout Japan	Homo sapiens	NCBITAXON	NCBITaxon:9606	Japan	GAZ	GAZ:00002747	patient data collection	record for patient with paiid 916	68	F	41.9	21
intensive care units of 40 institutions throughout Japan	Homo sapiens	NCBITAXON	NCBITaxon:9606	Japan	GAZ	GAZ:00002747	patient data collection	record for patient with paiid 930	57	F	52.7	27
intensive care units of 40 institutions throughout Japan	Homo sapiens	NCBITAXON	NCBITaxon:9606	Japan	GAZ	GAZ:00002747	patient data collection	record for patient with paiid 935	87	M	50.3	34
intensive care units of 40 institutions throughout Japan	Homo sapiens	NCBITAXON	NCBITaxon:9606	Japan	GAZ	GAZ:00002747	patient data collection	record for patient with paiid 969	71	M	51.1	21
intensive care units of 40 institutions throughout Japan	Homo sapiens	NCBITAXON	NCBITaxon:9606	Japan	GAZ	GAZ:00002747	patient data collection	record for patient with paiid 975	81	M	59	27
intensive care units of 40 institutions throughout Japan	Homo sapiens	NCBITAXON	NCBITaxon:9606	Japan	GAZ	GAZ:00002747	patient data collection	record for patient with paiid 1031	86	F	42.4	26
intensive care units of 40 institutions throughout Japan	Homo sapiens	NCBITAXON	NCBITaxon:9606	Japan	GAZ	GAZ:00002747	patient data collection	record for patient with paiid 1036	83	F	36	16
intensive care units of 40 institutions throughout Japan	Homo sapiens	NCBITAXON	NCBITaxon:9606	Japan	GAZ	GAZ:00002747	patient data collection	record for patient with paiid 1217	78	M	53.4	17
intensive care units of 40 institutions throughout Japan	Homo sapiens	NCBITAXON	NCBITaxon:9606	Japan	GAZ	GAZ:00002747	patient data collection	record for patient with paiid 1223	75	M	46.8	41
intensive care units of 40 institutions throughout Japan	Homo sapiens	NCBITAXON	NCBITaxon:9606	Japan	GAZ	GAZ:00002747	patient data collection	record for patient with paiid 1301	46	M	59	23
intensive care units of 40 institutions throughout Japan	Homo sapiens	NCBITAXON	NCBITaxon:9606	Japan	GAZ	GAZ:00002747	patient data collection	record for patient with paiid 1348	81	M	65	28
intensive care units of 40 institutions throughout Japan	Homo sapiens	NCBITAXON	NCBITaxon:9606	Japan	GAZ	GAZ:00002747	patient data collection	record for patient with paiid 1406	77	M	45	21
intensive care units of 40 institutions throughout Japan	Homo sapiens	NCBITAXON	NCBITaxon:9606	Japan	GAZ	GAZ:00002747	patient data collection	record for patient with paiid 1450	70	M	56	19
intensive care units of 40 institutions throughout Japan	Homo sapiens	NCBITAXON	NCBITaxon:9606	Japan	GAZ	GAZ:00002747	patient data collection	record for patient with paiid 1558	74	M	61.1	19
intensive care units of 40 institutions throughout Japan	Homo sapiens	NCBITAXON	NCBITaxon:9606	Japan	GAZ	GAZ:00002747	patient data collection	record for patient with paiid 1568	72	F	45.1	26
intensive care units of 40 institutions throughout Japan	Homo sapiens	NCBITAXON	NCBITaxon:9606	Japan	GAZ	GAZ:00002747	patient data collection	record for patient with paiid 1719	76	M	53	18
intensive care units of 40 institutions throughout Japan	Homo sapiens	NCBITAXON	NCBITaxon:9606	Japan	GAZ	GAZ:00002747	patient data collection	record for patient with paiid 1763	80	F	53	37
intensive care units of 40 institutions throughout Japan	Homo sapiens	NCBITAXON	NCBITaxon:9606	Japan	GAZ	GAZ:00002747	patient data collection	record for patient with paiid 1886	67	F	67.8	22
intensive care units of 40 institutions throughout Japan	Homo sapiens	NCBITAXON	NCBITaxon:9606	Japan	GAZ	GAZ:00002747	patient data collection	record for patient with paiid 2110	74	F	41	15
intensive care units of 40 institutions throughout Japan	Homo sapiens	NCBITAXON	NCBITaxon:9606	Japan	GAZ	GAZ:00002747	patient data collection	record for patient with paiid 2331	68	F	52.95	23
intensive care units of 40 institutions throughout Japan	Homo sapiens	NCBITAXON	NCBITaxon:9606	Japan	GAZ	GAZ:00002747	patient data collection	record for patient with paiid 2458	67	M		18
intensive care units of 40 institutions throughout Japan	Homo sapiens	NCBITAXON	NCBITaxon:9606	Japan	GAZ	GAZ:00002747	patient data collection	record for patient with paiid 2513	66	M	52	23
intensive care units of 40 institutions throughout Japan	Homo sapiens	NCBITAXON	NCBITaxon:9606	Japan	GAZ	GAZ:00002747	patient data collection	record for patient with paiid 2548	77	F	37.9	16
intensive care units of 40 institutions throughout Japan	Homo sapiens	NCBITAXON	NCBITaxon:9606	Japan	GAZ	GAZ:00002747	patient data collection	record for patient with paiid 2667	83	M	65	17
intensive care units of 40 institutions throughout Japan	Homo sapiens	NCBITAXON	NCBITaxon:9606	Japan	GAZ	GAZ:00002747	patient data collection	record for patient with paiid 2892	74	F	58	19
intensive care units of 40 institutions throughout Japan	Homo sapiens	NCBITAXON	NCBITaxon:9606	Japan	GAZ	GAZ:00002747	patient data collection	record for patient with paiid 3017	83	F	44	21
intensive care units of 40 institutions throughout Japan	Homo sapiens	NCBITAXON	NCBITaxon:9606	Japan	GAZ	GAZ:00002747	patient data collection	record for patient with paiid 29	82	M	44.7	36
intensive care units of 40 institutions throughout Japan	Homo sapiens	NCBITAXON	NCBITaxon:9606	Japan	GAZ	GAZ:00002747	patient data collection	record for patient with paiid 84	82	F	45.5	22
intensive care units of 40 institutions throughout Japan	Homo sapiens	NCBITAXON	NCBITaxon:9606	Japan	GAZ	GAZ:00002747	patient data collection	record for patient with paiid 86	50	F	56	30
intensive care units of 40 institutions throughout Japan	Homo sapiens	NCBITAXON	NCBITaxon:9606	Japan	GAZ	GAZ:00002747	patient data collection	record for patient with paiid 215	77	M	74	27
intensive care units of 40 institutions throughout Japan	Homo sapiens	NCBITAXON	NCBITaxon:9606	Japan	GAZ	GAZ:00002747	patient data collection	record for patient with paiid 257	59	M	81.3	26
intensive care units of 40 institutions throughout Japan	Homo sapiens	NCBITAXON	NCBITaxon:9606	Japan	GAZ	GAZ:00002747	patient data collection	record for patient with paiid 262	59	M	49	10
intensive care units of 40 institutions throughout Japan	Homo sapiens	NCBITAXON	NCBITaxon:9606	Japan	GAZ	GAZ:00002747	patient data collection	record for patient with paiid 395	72	M	52.8	22
intensive care units of 40 institutions throughout Japan	Homo sapiens	NCBITAXON	NCBITaxon:9606	Japan	GAZ	GAZ:00002747	patient data collection	record for patient with paiid 435	78	M	56.9	18
intensive care units of 40 institutions throughout Japan	Homo sapiens	NCBITAXON	NCBITaxon:9606	Japan	GAZ	GAZ:00002747	patient data collection	record for patient with paiid 576	76	M	58	25
intensive care units of 40 institutions throughout Japan	Homo sapiens	NCBITAXON	NCBITaxon:9606	Japan	GAZ	GAZ:00002747	patient data collection	record for patient with paiid 749	75	M	47	24
intensive care units of 40 institutions throughout Japan	Homo sapiens	NCBITAXON	NCBITaxon:9606	Japan	GAZ	GAZ:00002747	patient data collection	record for patient with paiid 767	35	M	105	4
intensive care units of 40 institutions throughout Japan	Homo sapiens	NCBITAXON	NCBITaxon:9606	Japan	GAZ	GAZ:00002747	patient data collection	record for patient with paiid 783	87	M	52	17
intensive care units of 40 institutions throughout Japan	Homo sapiens	NCBITAXON	NCBITaxon:9606	Japan	GAZ	GAZ:00002747	patient data collection	record for patient with paiid 855	58	M	66	18
intensive care units of 40 institutions throughout Japan	Homo sapiens	NCBITAXON	NCBITaxon:9606	Japan	GAZ	GAZ:00002747	patient data collection	record for patient with paiid 1022	60	M	71.8	27
intensive care units of 40 institutions throughout Japan	Homo sapiens	NCBITAXON	NCBITaxon:9606	Japan	GAZ	GAZ:00002747	patient data collection	record for patient with paiid 1070	50	M	66	17
intensive care units of 40 institutions throughout Japan	Homo sapiens	NCBITAXON	NCBITaxon:9606	Japan	GAZ	GAZ:00002747	patient data collection	record for patient with paiid 1099	74	F	60	8
intensive care units of 40 institutions throughout Japan	Homo sapiens	NCBITAXON	NCBITaxon:9606	Japan	GAZ	GAZ:00002747	patient data collection	record for patient with paiid 1100	70	F	72.4	29
intensive care units of 40 institutions throughout Japan	Homo sapiens	NCBITAXON	NCBITaxon:9606	Japan	GAZ	GAZ:00002747	patient data collection	record for patient with paiid 1287	67	M	63	31
intensive care units of 40 institutions throughout Japan	Homo sapiens	NCBITAXON	NCBITaxon:9606	Japan	GAZ	GAZ:00002747	patient data collection	record for patient with paiid 1347	75	F	40	29
intensive care units of 40 institutions throughout Japan	Homo sapiens	NCBITAXON	NCBITaxon:9606	Japan	GAZ	GAZ:00002747	patient data collection	record for patient with paiid 1429	81	F	67.6	20
intensive care units of 40 institutions throughout Japan	Homo sapiens	NCBITAXON	NCBITaxon:9606	Japan	GAZ	GAZ:00002747	patient data collection	record for patient with paiid 1448	69	M	57	27
intensive care units of 40 institutions throughout Japan	Homo sapiens	NCBITAXON	NCBITaxon:9606	Japan	GAZ	GAZ:00002747	patient data collection	record for patient with paiid 1581	59	M	59	9
intensive care units of 40 institutions throughout Japan	Homo sapiens	NCBITAXON	NCBITaxon:9606	Japan	GAZ	GAZ:00002747	patient data collection	record for patient with paiid 1660	67	M	50	17
intensive care units of 40 institutions throughout Japan	Homo sapiens	NCBITAXON	NCBITaxon:9606	Japan	GAZ	GAZ:00002747	patient data collection	record for patient with paiid 1663	76	F	56	17
intensive care units of 40 institutions throughout Japan	Homo sapiens	NCBITAXON	NCBITaxon:9606	Japan	GAZ	GAZ:00002747	patient data collection	record for patient with paiid 1676	85	M	50	27
intensive care units of 40 institutions throughout Japan	Homo sapiens	NCBITAXON	NCBITaxon:9606	Japan	GAZ	GAZ:00002747	patient data collection	record for patient with paiid 1677	73	M	38	35
intensive care units of 40 institutions throughout Japan	Homo sapiens	NCBITAXON	NCBITaxon:9606	Japan	GAZ	GAZ:00002747	patient data collection	record for patient with paiid 1813	82	F	50	32
intensive care units of 40 institutions throughout Japan	Homo sapiens	NCBITAXON	NCBITaxon:9606	Japan	GAZ	GAZ:00002747	patient data collection	record for patient with paiid 1820	85	F	30	23
intensive care units of 40 institutions throughout Japan	Homo sapiens	NCBITAXON	NCBITaxon:9606	Japan	GAZ	GAZ:00002747	patient data collection	record for patient with paiid 1902	79	M	62	20
intensive care units of 40 institutions throughout Japan	Homo sapiens	NCBITAXON	NCBITaxon:9606	Japan	GAZ	GAZ:00002747	patient data collection	record for patient with paiid 2123	87	F	51	30
intensive care units of 40 institutions throughout Japan	Homo sapiens	NCBITAXON	NCBITaxon:9606	Japan	GAZ	GAZ:00002747	patient data collection	record for patient with paiid 2157	63	F		24
intensive care units of 40 institutions throughout Japan	Homo sapiens	NCBITAXON	NCBITaxon:9606	Japan	GAZ	GAZ:00002747	patient data collection	record for patient with paiid 2547	89	F	38	26
intensive care units of 40 institutions throughout Japan	Homo sapiens	NCBITAXON	NCBITaxon:9606	Japan	GAZ	GAZ:00002747	patient data collection	record for patient with paiid 2565	82	F	32.5	24
intensive care units of 40 institutions throughout Japan	Homo sapiens	NCBITAXON	NCBITaxon:9606	Japan	GAZ	GAZ:00002747	patient data collection	record for patient with paiid 2569	63	F	47	27
intensive care units of 40 institutions throughout Japan	Homo sapiens	NCBITAXON	NCBITaxon:9606	Japan	GAZ	GAZ:00002747	patient data collection	record for patient with paiid 2699	92	F	65	26
intensive care units of 40 institutions throughout Japan	Homo sapiens	NCBITAXON	NCBITaxon:9606	Japan	GAZ	GAZ:00002747	patient data collection	record for patient with paiid 2769	64	M	73	14
intensive care units of 40 institutions throughout Japan	Homo sapiens	NCBITAXON	NCBITaxon:9606	Japan	GAZ	GAZ:00002747	patient data collection	record for patient with paiid 2821	88	F	40	11
intensive care units of 40 institutions throughout Japan	Homo sapiens	NCBITAXON	NCBITaxon:9606	Japan	GAZ	GAZ:00002747	patient data collection	record for patient with paiid 3074	76	M	52	13
intensive care units of 40 institutions throughout Japan	Homo sapiens	NCBITAXON	NCBITaxon:9606	Japan	GAZ	GAZ:00002747	patient data collection	record for patient with paiid 3143	85	M	51	19
intensive care units of 40 institutions throughout Japan	Homo sapiens	NCBITAXON	NCBITaxon:9606	Japan	GAZ	GAZ:00002747	patient data collection	record for patient with paiid 75	89	F	48	21
intensive care units of 40 institutions throughout Japan	Homo sapiens	NCBITAXON	NCBITaxon:9606	Japan	GAZ	GAZ:00002747	patient data collection	record for patient with paiid 165	59	M	42.3	20
intensive care units of 40 institutions throughout Japan	Homo sapiens	NCBITAXON	NCBITaxon:9606	Japan	GAZ	GAZ:00002747	patient data collection	record for patient with paiid 307	66	M	46.6	22
intensive care units of 40 institutions throughout Japan	Homo sapiens	NCBITAXON	NCBITaxon:9606	Japan	GAZ	GAZ:00002747	patient data collection	record for patient with paiid 342	82	M	77	23
intensive care units of 40 institutions throughout Japan	Homo sapiens	NCBITAXON	NCBITaxon:9606	Japan	GAZ	GAZ:00002747	patient data collection	record for patient with paiid 347	63	M	78	16
intensive care units of 40 institutions throughout Japan	Homo sapiens	NCBITAXON	NCBITaxon:9606	Japan	GAZ	GAZ:00002747	patient data collection	record for patient with paiid 476	83	M	40	29
intensive care units of 40 institutions throughout Japan	Homo sapiens	NCBITAXON	NCBITaxon:9606	Japan	GAZ	GAZ:00002747	patient data collection	record for patient with paiid 598	45	M	47.2	30
intensive care units of 40 institutions throughout Japan	Homo sapiens	NCBITAXON	NCBITaxon:9606	Japan	GAZ	GAZ:00002747	patient data collection	record for patient with paiid 608	74	M	76	25
intensive care units of 40 institutions throughout Japan	Homo sapiens	NCBITAXON	NCBITaxon:9606	Japan	GAZ	GAZ:00002747	patient data collection	record for patient with paiid 614	68	M	62	19
intensive care units of 40 institutions throughout Japan	Homo sapiens	NCBITAXON	NCBITaxon:9606	Japan	GAZ	GAZ:00002747	patient data collection	record for patient with paiid 657	80	M	30	11
intensive care units of 40 institutions throughout Japan	Homo sapiens	NCBITAXON	NCBITaxon:9606	Japan	GAZ	GAZ:00002747	patient data collection	record for patient with paiid 817	65	M	70	22
intensive care units of 40 institutions throughout Japan	Homo sapiens	NCBITAXON	NCBITaxon:9606	Japan	GAZ	GAZ:00002747	patient data collection	record for patient with paiid 928	30	F	56.5	23
intensive care units of 40 institutions throughout Japan	Homo sapiens	NCBITAXON	NCBITaxon:9606	Japan	GAZ	GAZ:00002747	patient data collection	record for patient with paiid 981	33	M	62.1	27
intensive care units of 40 institutions throughout Japan	Homo sapiens	NCBITAXON	NCBITaxon:9606	Japan	GAZ	GAZ:00002747	patient data collection	record for patient with paiid 991	72	F	51	26
intensive care units of 40 institutions throughout Japan	Homo sapiens	NCBITAXON	NCBITaxon:9606	Japan	GAZ	GAZ:00002747	patient data collection	record for patient with paiid 1010	75	M	65	32
intensive care units of 40 institutions throughout Japan	Homo sapiens	NCBITAXON	NCBITaxon:9606	Japan	GAZ	GAZ:00002747	patient data collection	record for patient with paiid 1255	49	M	62.2	13
intensive care units of 40 institutions throughout Japan	Homo sapiens	NCBITAXON	NCBITaxon:9606	Japan	GAZ	GAZ:00002747	patient data collection	record for patient with paiid 1290	72	M	76.8	28
intensive care units of 40 institutions throughout Japan	Homo sapiens	NCBITAXON	NCBITaxon:9606	Japan	GAZ	GAZ:00002747	patient data collection	record for patient with paiid 1523	24	F	46	10
intensive care units of 40 institutions throughout Japan	Homo sapiens	NCBITAXON	NCBITaxon:9606	Japan	GAZ	GAZ:00002747	patient data collection	record for patient with paiid 1589	82	M	49	14
intensive care units of 40 institutions throughout Japan	Homo sapiens	NCBITAXON	NCBITaxon:9606	Japan	GAZ	GAZ:00002747	patient data collection	record for patient with paiid 1723	72	M	50	9
intensive care units of 40 institutions throughout Japan	Homo sapiens	NCBITAXON	NCBITaxon:9606	Japan	GAZ	GAZ:00002747	patient data collection	record for patient with paiid 1781	88	F	50	8
intensive care units of 40 institutions throughout Japan	Homo sapiens	NCBITAXON	NCBITaxon:9606	Japan	GAZ	GAZ:00002747	patient data collection	record for patient with paiid 1793	79	M	50	30
intensive care units of 40 institutions throughout Japan	Homo sapiens	NCBITAXON	NCBITaxon:9606	Japan	GAZ	GAZ:00002747	patient data collection	record for patient with paiid 1901	85	F	38	23
intensive care units of 40 institutions throughout Japan	Homo sapiens	NCBITAXON	NCBITaxon:9606	Japan	GAZ	GAZ:00002747	patient data collection	record for patient with paiid 1955	49	M	64	3
intensive care units of 40 institutions throughout Japan	Homo sapiens	NCBITAXON	NCBITaxon:9606	Japan	GAZ	GAZ:00002747	patient data collection	record for patient with paiid 2004	84	F	41	19
intensive care units of 40 institutions throughout Japan	Homo sapiens	NCBITAXON	NCBITaxon:9606	Japan	GAZ	GAZ:00002747	patient data collection	record for patient with paiid 2045	69	M	49	39
intensive care units of 40 institutions throughout Japan	Homo sapiens	NCBITAXON	NCBITaxon:9606	Japan	GAZ	GAZ:00002747	patient data collection	record for patient with paiid 2139	50	M	50	13
intensive care units of 40 institutions throughout Japan	Homo sapiens	NCBITAXON	NCBITaxon:9606	Japan	GAZ	GAZ:00002747	patient data collection	record for patient with paiid 2143	44	F	53	12
intensive care units of 40 institutions throughout Japan	Homo sapiens	NCBITAXON	NCBITaxon:9606	Japan	GAZ	GAZ:00002747	patient data collection	record for patient with paiid 2256	76	M	54	18
intensive care units of 40 institutions throughout Japan	Homo sapiens	NCBITAXON	NCBITaxon:9606	Japan	GAZ	GAZ:00002747	patient data collection	record for patient with paiid 2586	53	M	68	28
intensive care units of 40 institutions throughout Japan	Homo sapiens	NCBITAXON	NCBITaxon:9606	Japan	GAZ	GAZ:00002747	patient data collection	record for patient with paiid 3063	74	M	53	13
intensive care units of 40 institutions throughout Japan	Homo sapiens	NCBITAXON	NCBITaxon:9606	Japan	GAZ	GAZ:00002747	patient data collection	record for patient with paiid 3087	34	M	63	16
intensive care units of 40 institutions throughout Japan	Homo sapiens	NCBITAXON	NCBITaxon:9606	Japan	GAZ	GAZ:00002747	patient data collection	record for patient with paiid 3102	74	M	51	11
intensive care units of 40 institutions throughout Japan	Homo sapiens	NCBITAXON	NCBITaxon:9606	Japan	GAZ	GAZ:00002747	patient data collection	record for patient with paiid 3104	83	F	32	29
intensive care units of 40 institutions throughout Japan	Homo sapiens	NCBITAXON	NCBITaxon:9606	Japan	GAZ	GAZ:00002747	patient data collection	record for patient with paiid 42	91	F	31	12
intensive care units of 40 institutions throughout Japan	Homo sapiens	NCBITAXON	NCBITaxon:9606	Japan	GAZ	GAZ:00002747	patient data collection	record for patient with paiid 260	77	M	42.8	22
intensive care units of 40 institutions throughout Japan	Homo sapiens	NCBITAXON	NCBITaxon:9606	Japan	GAZ	GAZ:00002747	patient data collection	record for patient with paiid 285	71	M	66.7	13
intensive care units of 40 institutions throughout Japan	Homo sapiens	NCBITAXON	NCBITaxon:9606	Japan	GAZ	GAZ:00002747	patient data collection	record for patient with paiid 305	70	M	75.2	31
intensive care units of 40 institutions throughout Japan	Homo sapiens	NCBITAXON	NCBITaxon:9606	Japan	GAZ	GAZ:00002747	patient data collection	record for patient with paiid 438	61	M	90.3	26
intensive care units of 40 institutions throughout Japan	Homo sapiens	NCBITAXON	NCBITaxon:9606	Japan	GAZ	GAZ:00002747	patient data collection	record for patient with paiid 473	77	M	77	27
intensive care units of 40 institutions throughout Japan	Homo sapiens	NCBITAXON	NCBITaxon:9606	Japan	GAZ	GAZ:00002747	patient data collection	record for patient with paiid 481	88	F	59.3	29
intensive care units of 40 institutions throughout Japan	Homo sapiens	NCBITAXON	NCBITaxon:9606	Japan	GAZ	GAZ:00002747	patient data collection	record for patient with paiid 565	66	M	48	14
intensive care units of 40 institutions throughout Japan	Homo sapiens	NCBITAXON	NCBITaxon:9606	Japan	GAZ	GAZ:00002747	patient data collection	record for patient with paiid 637	79	M	58	18
intensive care units of 40 institutions throughout Japan	Homo sapiens	NCBITAXON	NCBITaxon:9606	Japan	GAZ	GAZ:00002747	patient data collection	record for patient with paiid 768	71	F	65	11
intensive care units of 40 institutions throughout Japan	Homo sapiens	NCBITAXON	NCBITaxon:9606	Japan	GAZ	GAZ:00002747	patient data collection	record for patient with paiid 786	85	F	37	17
intensive care units of 40 institutions throughout Japan	Homo sapiens	NCBITAXON	NCBITaxon:9606	Japan	GAZ	GAZ:00002747	patient data collection	record for patient with paiid 846	85	M	50	29
intensive care units of 40 institutions throughout Japan	Homo sapiens	NCBITAXON	NCBITaxon:9606	Japan	GAZ	GAZ:00002747	patient data collection	record for patient with paiid 893	60	M	56.7	23
intensive care units of 40 institutions throughout Japan	Homo sapiens	NCBITAXON	NCBITaxon:9606	Japan	GAZ	GAZ:00002747	patient data collection	record for patient with paiid 1013	60	F	49	11
intensive care units of 40 institutions throughout Japan	Homo sapiens	NCBITAXON	NCBITaxon:9606	Japan	GAZ	GAZ:00002747	patient data collection	record for patient with paiid 1084	81	F	45	42
intensive care units of 40 institutions throughout Japan	Homo sapiens	NCBITAXON	NCBITaxon:9606	Japan	GAZ	GAZ:00002747	patient data collection	record for patient with paiid 1306	79	M	53	12
intensive care units of 40 institutions throughout Japan	Homo sapiens	NCBITAXON	NCBITaxon:9606	Japan	GAZ	GAZ:00002747	patient data collection	record for patient with paiid 1324	88	F	53	16
intensive care units of 40 institutions throughout Japan	Homo sapiens	NCBITAXON	NCBITaxon:9606	Japan	GAZ	GAZ:00002747	patient data collection	record for patient with paiid 1349	75	M	46.2	21
intensive care units of 40 institutions throughout Japan	Homo sapiens	NCBITAXON	NCBITaxon:9606	Japan	GAZ	GAZ:00002747	patient data collection	record for patient with paiid 1522	77	M	54	22
intensive care units of 40 institutions throughout Japan	Homo sapiens	NCBITAXON	NCBITaxon:9606	Japan	GAZ	GAZ:00002747	patient data collection	record for patient with paiid 1599	43	F	62.7	18
intensive care units of 40 institutions throughout Japan	Homo sapiens	NCBITAXON	NCBITaxon:9606	Japan	GAZ	GAZ:00002747	patient data collection	record for patient with paiid 1608	47	M	80.2	8
intensive care units of 40 institutions throughout Japan	Homo sapiens	NCBITAXON	NCBITaxon:9606	Japan	GAZ	GAZ:00002747	patient data collection	record for patient with paiid 1644	68	M	66.1	15
intensive care units of 40 institutions throughout Japan	Homo sapiens	NCBITAXON	NCBITaxon:9606	Japan	GAZ	GAZ:00002747	patient data collection	record for patient with paiid 1669	68	M	50	28
intensive care units of 40 institutions throughout Japan	Homo sapiens	NCBITAXON	NCBITaxon:9606	Japan	GAZ	GAZ:00002747	patient data collection	record for patient with paiid 1703	57	M	80	22
intensive care units of 40 institutions throughout Japan	Homo sapiens	NCBITAXON	NCBITaxon:9606	Japan	GAZ	GAZ:00002747	patient data collection	record for patient with paiid 1707	67	M	70	28
intensive care units of 40 institutions throughout Japan	Homo sapiens	NCBITAXON	NCBITaxon:9606	Japan	GAZ	GAZ:00002747	patient data collection	record for patient with paiid 1832	73	M	51.5	32
intensive care units of 40 institutions throughout Japan	Homo sapiens	NCBITAXON	NCBITaxon:9606	Japan	GAZ	GAZ:00002747	patient data collection	record for patient with paiid 1862	66	M	55	26
intensive care units of 40 institutions throughout Japan	Homo sapiens	NCBITAXON	NCBITaxon:9606	Japan	GAZ	GAZ:00002747	patient data collection	record for patient with paiid 1892	68	M	55.3	30
intensive care units of 40 institutions throughout Japan	Homo sapiens	NCBITAXON	NCBITaxon:9606	Japan	GAZ	GAZ:00002747	patient data collection	record for patient with paiid 1916	60	M	77.7	30
intensive care units of 40 institutions throughout Japan	Homo sapiens	NCBITAXON	NCBITaxon:9606	Japan	GAZ	GAZ:00002747	patient data collection	record for patient with paiid 1939	54	F	51.8	25
intensive care units of 40 institutions throughout Japan	Homo sapiens	NCBITAXON	NCBITaxon:9606	Japan	GAZ	GAZ:00002747	patient data collection	record for patient with paiid 1972	75	F	40	20
intensive care units of 40 institutions throughout Japan	Homo sapiens	NCBITAXON	NCBITaxon:9606	Japan	GAZ	GAZ:00002747	patient data collection	record for patient with paiid 2321	69	F	38.8	22
intensive care units of 40 institutions throughout Japan	Homo sapiens	NCBITAXON	NCBITaxon:9606	Japan	GAZ	GAZ:00002747	patient data collection	record for patient with paiid 2369	62	M	55.7	24
intensive care units of 40 institutions throughout Japan	Homo sapiens	NCBITAXON	NCBITaxon:9606	Japan	GAZ	GAZ:00002747	patient data collection	record for patient with paiid 2660	77	M	52	24
intensive care units of 40 institutions throughout Japan	Homo sapiens	NCBITAXON	NCBITaxon:9606	Japan	GAZ	GAZ:00002747	patient data collection	record for patient with paiid 2705	42	M	42	22
intensive care units of 40 institutions throughout Japan	Homo sapiens	NCBITAXON	NCBITaxon:9606	Japan	GAZ	GAZ:00002747	patient data collection	record for patient with paiid 2709	89	F	38	14
intensive care units of 40 institutions throughout Japan	Homo sapiens	NCBITAXON	NCBITaxon:9606	Japan	GAZ	GAZ:00002747	patient data collection	record for patient with paiid 2805	88	M	50	27
intensive care units of 40 institutions throughout Japan	Homo sapiens	NCBITAXON	NCBITaxon:9606	Japan	GAZ	GAZ:00002747	patient data collection	record for patient with paiid 2812	85	F	40	23
intensive care units of 40 institutions throughout Japan	Homo sapiens	NCBITAXON	NCBITaxon:9606	Japan	GAZ	GAZ:00002747	patient data collection	record for patient with paiid 2851	85	F	45	30
intensive care units of 40 institutions throughout Japan	Homo sapiens	NCBITAXON	NCBITaxon:9606	Japan	GAZ	GAZ:00002747	patient data collection	record for patient with paiid 2889	89	F	25.6	23
intensive care units of 40 institutions throughout Japan	Homo sapiens	NCBITAXON	NCBITaxon:9606	Japan	GAZ	GAZ:00002747	patient data collection	record for patient with paiid 2926	80	F	67.9	14
intensive care units of 40 institutions throughout Japan	Homo sapiens	NCBITAXON	NCBITaxon:9606	Japan	GAZ	GAZ:00002747	patient data collection	record for patient with paiid 2983	81	F	36.3	39
intensive care units of 40 institutions throughout Japan	Homo sapiens	NCBITAXON	NCBITaxon:9606	Japan	GAZ	GAZ:00002747	patient data collection	record for patient with paiid 3103	65	M	57	18
intensive care units of 40 institutions throughout Japan	Homo sapiens	NCBITAXON	NCBITaxon:9606	Japan	GAZ	GAZ:00002747	patient data collection	record for patient with paiid 3111	52	F	35	13
intensive care units of 40 institutions throughout Japan	Homo sapiens	NCBITAXON	NCBITaxon:9606	Japan	GAZ	GAZ:00002747	patient data collection	record for patient with paiid 59	75	M	63	32
intensive care units of 40 institutions throughout Japan	Homo sapiens	NCBITAXON	NCBITaxon:9606	Japan	GAZ	GAZ:00002747	patient data collection	record for patient with paiid 92	51	F	50	21
intensive care units of 40 institutions throughout Japan	Homo sapiens	NCBITAXON	NCBITaxon:9606	Japan	GAZ	GAZ:00002747	patient data collection	record for patient with paiid 286	90	F	33	17
intensive care units of 40 institutions throughout Japan	Homo sapiens	NCBITAXON	NCBITaxon:9606	Japan	GAZ	GAZ:00002747	patient data collection	record for patient with paiid 419	80	M	69.9	32
intensive care units of 40 institutions throughout Japan	Homo sapiens	NCBITAXON	NCBITaxon:9606	Japan	GAZ	GAZ:00002747	patient data collection	record for patient with paiid 520	63	M	42	32
intensive care units of 40 institutions throughout Japan	Homo sapiens	NCBITAXON	NCBITaxon:9606	Japan	GAZ	GAZ:00002747	patient data collection	record for patient with paiid 690	67	M	60	26
intensive care units of 40 institutions throughout Japan	Homo sapiens	NCBITAXON	NCBITaxon:9606	Japan	GAZ	GAZ:00002747	patient data collection	record for patient with paiid 691	55	M	95	21
intensive care units of 40 institutions throughout Japan	Homo sapiens	NCBITAXON	NCBITaxon:9606	Japan	GAZ	GAZ:00002747	patient data collection	record for patient with paiid 755	94	F	39	11
intensive care units of 40 institutions throughout Japan	Homo sapiens	NCBITAXON	NCBITaxon:9606	Japan	GAZ	GAZ:00002747	patient data collection	record for patient with paiid 785	27	M	150	11
intensive care units of 40 institutions throughout Japan	Homo sapiens	NCBITAXON	NCBITaxon:9606	Japan	GAZ	GAZ:00002747	patient data collection	record for patient with paiid 870	46	M	91.2	21
intensive care units of 40 institutions throughout Japan	Homo sapiens	NCBITAXON	NCBITaxon:9606	Japan	GAZ	GAZ:00002747	patient data collection	record for patient with paiid 919	44	M	75.4	15
intensive care units of 40 institutions throughout Japan	Homo sapiens	NCBITAXON	NCBITaxon:9606	Japan	GAZ	GAZ:00002747	patient data collection	record for patient with paiid 941	51	M	49.9	28
intensive care units of 40 institutions throughout Japan	Homo sapiens	NCBITAXON	NCBITaxon:9606	Japan	GAZ	GAZ:00002747	patient data collection	record for patient with paiid 1118	65	M	61	21
intensive care units of 40 institutions throughout Japan	Homo sapiens	NCBITAXON	NCBITaxon:9606	Japan	GAZ	GAZ:00002747	patient data collection	record for patient with paiid 1285	69	M	64.6	35
intensive care units of 40 institutions throughout Japan	Homo sapiens	NCBITAXON	NCBITaxon:9606	Japan	GAZ	GAZ:00002747	patient data collection	record for patient with paiid 1402	74	F	47	31
intensive care units of 40 institutions throughout Japan	Homo sapiens	NCBITAXON	NCBITaxon:9606	Japan	GAZ	GAZ:00002747	patient data collection	record for patient with paiid 1576	76	M	55.4	11
intensive care units of 40 institutions throughout Japan	Homo sapiens	NCBITAXON	NCBITaxon:9606	Japan	GAZ	GAZ:00002747	patient data collection	record for patient with paiid 1596	66	F	50.3	14
intensive care units of 40 institutions throughout Japan	Homo sapiens	NCBITAXON	NCBITaxon:9606	Japan	GAZ	GAZ:00002747	patient data collection	record for patient with paiid 1684	61	M	55	13
intensive care units of 40 institutions throughout Japan	Homo sapiens	NCBITAXON	NCBITaxon:9606	Japan	GAZ	GAZ:00002747	patient data collection	record for patient with paiid 1714	65	F	60	23
intensive care units of 40 institutions throughout Japan	Homo sapiens	NCBITAXON	NCBITaxon:9606	Japan	GAZ	GAZ:00002747	patient data collection	record for patient with paiid 1727	56	F	76	26
intensive care units of 40 institutions throughout Japan	Homo sapiens	NCBITAXON	NCBITaxon:9606	Japan	GAZ	GAZ:00002747	patient data collection	record for patient with paiid 1869	52	F	60.3	21
intensive care units of 40 institutions throughout Japan	Homo sapiens	NCBITAXON	NCBITaxon:9606	Japan	GAZ	GAZ:00002747	patient data collection	record for patient with paiid 1979	71	M	60.1	20
intensive care units of 40 institutions throughout Japan	Homo sapiens	NCBITAXON	NCBITaxon:9606	Japan	GAZ	GAZ:00002747	patient data collection	record for patient with paiid 1987	85	M	70	21
intensive care units of 40 institutions throughout Japan	Homo sapiens	NCBITAXON	NCBITaxon:9606	Japan	GAZ	GAZ:00002747	patient data collection	record for patient with paiid 2246	76	M	37.5	16
intensive care units of 40 institutions throughout Japan	Homo sapiens	NCBITAXON	NCBITaxon:9606	Japan	GAZ	GAZ:00002747	patient data collection	record for patient with paiid 2311	42	M	57.7	16
intensive care units of 40 institutions throughout Japan	Homo sapiens	NCBITAXON	NCBITaxon:9606	Japan	GAZ	GAZ:00002747	patient data collection	record for patient with paiid 2325	74	F	39	30
intensive care units of 40 institutions throughout Japan	Homo sapiens	NCBITAXON	NCBITaxon:9606	Japan	GAZ	GAZ:00002747	patient data collection	record for patient with paiid 2428	64	M	70	20
intensive care units of 40 institutions throughout Japan	Homo sapiens	NCBITAXON	NCBITaxon:9606	Japan	GAZ	GAZ:00002747	patient data collection	record for patient with paiid 2665	84	M	44	32
intensive care units of 40 institutions throughout Japan	Homo sapiens	NCBITAXON	NCBITaxon:9606	Japan	GAZ	GAZ:00002747	patient data collection	record for patient with paiid 2838	81	M	68	22
intensive care units of 40 institutions throughout Japan	Homo sapiens	NCBITAXON	NCBITaxon:9606	Japan	GAZ	GAZ:00002747	patient data collection	record for patient with paiid 2847	80	M	50	25
intensive care units of 40 institutions throughout Japan	Homo sapiens	NCBITAXON	NCBITaxon:9606	Japan	GAZ	GAZ:00002747	patient data collection	record for patient with paiid 2947	79	F	50.4	19
intensive care units of 40 institutions throughout Japan	Homo sapiens	NCBITAXON	NCBITaxon:9606	Japan	GAZ	GAZ:00002747	patient data collection	record for patient with paiid 2977	89	F	49.9	25
intensive care units of 40 institutions throughout Japan	Homo sapiens	NCBITAXON	NCBITaxon:9606	Japan	GAZ	GAZ:00002747	patient data collection	record for patient with paiid 4	73	M	48	24
intensive care units of 40 institutions throughout Japan	Homo sapiens	NCBITAXON	NCBITaxon:9606	Japan	GAZ	GAZ:00002747	patient data collection	record for patient with paiid 131	64	F	46.2	21
intensive care units of 40 institutions throughout Japan	Homo sapiens	NCBITAXON	NCBITaxon:9606	Japan	GAZ	GAZ:00002747	patient data collection	record for patient with paiid 195	83	M	69.2	25
intensive care units of 40 institutions throughout Japan	Homo sapiens	NCBITAXON	NCBITaxon:9606	Japan	GAZ	GAZ:00002747	patient data collection	record for patient with paiid 317	83	F	30	23
intensive care units of 40 institutions throughout Japan	Homo sapiens	NCBITAXON	NCBITaxon:9606	Japan	GAZ	GAZ:00002747	patient data collection	record for patient with paiid 345	69	F	66	31
intensive care units of 40 institutions throughout Japan	Homo sapiens	NCBITAXON	NCBITaxon:9606	Japan	GAZ	GAZ:00002747	patient data collection	record for patient with paiid 420	25	M	69.3	5
intensive care units of 40 institutions throughout Japan	Homo sapiens	NCBITAXON	NCBITaxon:9606	Japan	GAZ	GAZ:00002747	patient data collection	record for patient with paiid 652	85	F	49	30
intensive care units of 40 institutions throughout Japan	Homo sapiens	NCBITAXON	NCBITaxon:9606	Japan	GAZ	GAZ:00002747	patient data collection	record for patient with paiid 938	70	F	56.7	28
intensive care units of 40 institutions throughout Japan	Homo sapiens	NCBITAXON	NCBITaxon:9606	Japan	GAZ	GAZ:00002747	patient data collection	record for patient with paiid 940	69	F	42	27
intensive care units of 40 institutions throughout Japan	Homo sapiens	NCBITAXON	NCBITaxon:9606	Japan	GAZ	GAZ:00002747	patient data collection	record for patient with paiid 963	74	M	58.4	22
intensive care units of 40 institutions throughout Japan	Homo sapiens	NCBITAXON	NCBITaxon:9606	Japan	GAZ	GAZ:00002747	patient data collection	record for patient with paiid 1069	72	F	69	23
intensive care units of 40 institutions throughout Japan	Homo sapiens	NCBITAXON	NCBITaxon:9606	Japan	GAZ	GAZ:00002747	patient data collection	record for patient with paiid 1083	87	F	54.6	12
intensive care units of 40 institutions throughout Japan	Homo sapiens	NCBITAXON	NCBITaxon:9606	Japan	GAZ	GAZ:00002747	patient data collection	record for patient with paiid 1422	74	M	62	20
intensive care units of 40 institutions throughout Japan	Homo sapiens	NCBITAXON	NCBITaxon:9606	Japan	GAZ	GAZ:00002747	patient data collection	record for patient with paiid 1436	69	F	30	21
intensive care units of 40 institutions throughout Japan	Homo sapiens	NCBITAXON	NCBITaxon:9606	Japan	GAZ	GAZ:00002747	patient data collection	record for patient with paiid 1453	78	M	50	17
intensive care units of 40 institutions throughout Japan	Homo sapiens	NCBITAXON	NCBITaxon:9606	Japan	GAZ	GAZ:00002747	patient data collection	record for patient with paiid 1504	70	M	84	24
intensive care units of 40 institutions throughout Japan	Homo sapiens	NCBITAXON	NCBITaxon:9606	Japan	GAZ	GAZ:00002747	patient data collection	record for patient with paiid 1616	61	F	44.8	13
intensive care units of 40 institutions throughout Japan	Homo sapiens	NCBITAXON	NCBITaxon:9606	Japan	GAZ	GAZ:00002747	patient data collection	record for patient with paiid 1636	82	F	37	23
intensive care units of 40 institutions throughout Japan	Homo sapiens	NCBITAXON	NCBITaxon:9606	Japan	GAZ	GAZ:00002747	patient data collection	record for patient with paiid 1675	53	M	55	17
intensive care units of 40 institutions throughout Japan	Homo sapiens	NCBITAXON	NCBITaxon:9606	Japan	GAZ	GAZ:00002747	patient data collection	record for patient with paiid 1753	79	M	53.4	24
intensive care units of 40 institutions throughout Japan	Homo sapiens	NCBITAXON	NCBITaxon:9606	Japan	GAZ	GAZ:00002747	patient data collection	record for patient with paiid 1818	68	F	65	25
intensive care units of 40 institutions throughout Japan	Homo sapiens	NCBITAXON	NCBITaxon:9606	Japan	GAZ	GAZ:00002747	patient data collection	record for patient with paiid 1876	70	M	55.6	18
intensive care units of 40 institutions throughout Japan	Homo sapiens	NCBITAXON	NCBITaxon:9606	Japan	GAZ	GAZ:00002747	patient data collection	record for patient with paiid 1945	79	F	40	26
intensive care units of 40 institutions throughout Japan	Homo sapiens	NCBITAXON	NCBITaxon:9606	Japan	GAZ	GAZ:00002747	patient data collection	record for patient with paiid 2109	59	M	56	20
intensive care units of 40 institutions throughout Japan	Homo sapiens	NCBITAXON	NCBITaxon:9606	Japan	GAZ	GAZ:00002747	patient data collection	record for patient with paiid 2115	59	M	68	11
intensive care units of 40 institutions throughout Japan	Homo sapiens	NCBITAXON	NCBITaxon:9606	Japan	GAZ	GAZ:00002747	patient data collection	record for patient with paiid 2145	65	M	69.5	17
intensive care units of 40 institutions throughout Japan	Homo sapiens	NCBITAXON	NCBITaxon:9606	Japan	GAZ	GAZ:00002747	patient data collection	record for patient with paiid 2174	77	M	37	25
intensive care units of 40 institutions throughout Japan	Homo sapiens	NCBITAXON	NCBITaxon:9606	Japan	GAZ	GAZ:00002747	patient data collection	record for patient with paiid 2209	68	M	62.2	38
intensive care units of 40 institutions throughout Japan	Homo sapiens	NCBITAXON	NCBITaxon:9606	Japan	GAZ	GAZ:00002747	patient data collection	record for patient with paiid 2223	71	M	69	27
intensive care units of 40 institutions throughout Japan	Homo sapiens	NCBITAXON	NCBITaxon:9606	Japan	GAZ	GAZ:00002747	patient data collection	record for patient with paiid 2254	74	F	46	20
intensive care units of 40 institutions throughout Japan	Homo sapiens	NCBITAXON	NCBITaxon:9606	Japan	GAZ	GAZ:00002747	patient data collection	record for patient with paiid 2377	83	M	41.5	23
intensive care units of 40 institutions throughout Japan	Homo sapiens	NCBITAXON	NCBITaxon:9606	Japan	GAZ	GAZ:00002747	patient data collection	record for patient with paiid 2388	28	F	55.9	14
intensive care units of 40 institutions throughout Japan	Homo sapiens	NCBITAXON	NCBITaxon:9606	Japan	GAZ	GAZ:00002747	patient data collection	record for patient with paiid 2476	64	M	76	13
intensive care units of 40 institutions throughout Japan	Homo sapiens	NCBITAXON	NCBITaxon:9606	Japan	GAZ	GAZ:00002747	patient data collection	record for patient with paiid 2488	83	F		23
intensive care units of 40 institutions throughout Japan	Homo sapiens	NCBITAXON	NCBITaxon:9606	Japan	GAZ	GAZ:00002747	patient data collection	record for patient with paiid 2643	29	M	80	12
intensive care units of 40 institutions throughout Japan	Homo sapiens	NCBITAXON	NCBITaxon:9606	Japan	GAZ	GAZ:00002747	patient data collection	record for patient with paiid 2710	84	M	48	22
intensive care units of 40 institutions throughout Japan	Homo sapiens	NCBITAXON	NCBITaxon:9606	Japan	GAZ	GAZ:00002747	patient data collection	record for patient with paiid 2733	70	M	75	20
intensive care units of 40 institutions throughout Japan	Homo sapiens	NCBITAXON	NCBITaxon:9606	Japan	GAZ	GAZ:00002747	patient data collection	record for patient with paiid 2845	78	M	65	32
intensive care units of 40 institutions throughout Japan	Homo sapiens	NCBITAXON	NCBITaxon:9606	Japan	GAZ	GAZ:00002747	patient data collection	record for patient with paiid 152	71	M	78.9	27
intensive care units of 40 institutions throughout Japan	Homo sapiens	NCBITAXON	NCBITaxon:9606	Japan	GAZ	GAZ:00002747	patient data collection	record for patient with paiid 220	68	F	57.5	11
intensive care units of 40 institutions throughout Japan	Homo sapiens	NCBITAXON	NCBITaxon:9606	Japan	GAZ	GAZ:00002747	patient data collection	record for patient with paiid 290	77	M	84.6	22
intensive care units of 40 institutions throughout Japan	Homo sapiens	NCBITAXON	NCBITaxon:9606	Japan	GAZ	GAZ:00002747	patient data collection	record for patient with paiid 300	62	M	78.5	31
intensive care units of 40 institutions throughout Japan	Homo sapiens	NCBITAXON	NCBITaxon:9606	Japan	GAZ	GAZ:00002747	patient data collection	record for patient with paiid 337	81	M	62	31
intensive care units of 40 institutions throughout Japan	Homo sapiens	NCBITAXON	NCBITaxon:9606	Japan	GAZ	GAZ:00002747	patient data collection	record for patient with paiid 346	55	F	57	22
intensive care units of 40 institutions throughout Japan	Homo sapiens	NCBITAXON	NCBITaxon:9606	Japan	GAZ	GAZ:00002747	patient data collection	record for patient with paiid 530	73	M	63	31
intensive care units of 40 institutions throughout Japan	Homo sapiens	NCBITAXON	NCBITaxon:9606	Japan	GAZ	GAZ:00002747	patient data collection	record for patient with paiid 539	84	M	40	30
intensive care units of 40 institutions throughout Japan	Homo sapiens	NCBITAXON	NCBITaxon:9606	Japan	GAZ	GAZ:00002747	patient data collection	record for patient with paiid 550	85	M	59	29
intensive care units of 40 institutions throughout Japan	Homo sapiens	NCBITAXON	NCBITaxon:9606	Japan	GAZ	GAZ:00002747	patient data collection	record for patient with paiid 607	78	F	57.4	21
intensive care units of 40 institutions throughout Japan	Homo sapiens	NCBITAXON	NCBITaxon:9606	Japan	GAZ	GAZ:00002747	patient data collection	record for patient with paiid 667	86	M	47	29
intensive care units of 40 institutions throughout Japan	Homo sapiens	NCBITAXON	NCBITaxon:9606	Japan	GAZ	GAZ:00002747	patient data collection	record for patient with paiid 682	86	M	72	22
intensive care units of 40 institutions throughout Japan	Homo sapiens	NCBITAXON	NCBITaxon:9606	Japan	GAZ	GAZ:00002747	patient data collection	record for patient with paiid 758	89	M	43.5	10
intensive care units of 40 institutions throughout Japan	Homo sapiens	NCBITAXON	NCBITaxon:9606	Japan	GAZ	GAZ:00002747	patient data collection	record for patient with paiid 777	71	M	72	11
intensive care units of 40 institutions throughout Japan	Homo sapiens	NCBITAXON	NCBITaxon:9606	Japan	GAZ	GAZ:00002747	patient data collection	record for patient with paiid 882	84	F	51	35
intensive care units of 40 institutions throughout Japan	Homo sapiens	NCBITAXON	NCBITaxon:9606	Japan	GAZ	GAZ:00002747	patient data collection	record for patient with paiid 971	70	M	53.9	36
intensive care units of 40 institutions throughout Japan	Homo sapiens	NCBITAXON	NCBITaxon:9606	Japan	GAZ	GAZ:00002747	patient data collection	record for patient with paiid 988	84	M	50.2	28
intensive care units of 40 institutions throughout Japan	Homo sapiens	NCBITAXON	NCBITaxon:9606	Japan	GAZ	GAZ:00002747	patient data collection	record for patient with paiid 1019	34	M	63	15
intensive care units of 40 institutions throughout Japan	Homo sapiens	NCBITAXON	NCBITaxon:9606	Japan	GAZ	GAZ:00002747	patient data collection	record for patient with paiid 1127	81	F	67.4	20
intensive care units of 40 institutions throughout Japan	Homo sapiens	NCBITAXON	NCBITaxon:9606	Japan	GAZ	GAZ:00002747	patient data collection	record for patient with paiid 1213	64	M	64.6	18
intensive care units of 40 institutions throughout Japan	Homo sapiens	NCBITAXON	NCBITaxon:9606	Japan	GAZ	GAZ:00002747	patient data collection	record for patient with paiid 1600	84	F	53.3	31
intensive care units of 40 institutions throughout Japan	Homo sapiens	NCBITAXON	NCBITaxon:9606	Japan	GAZ	GAZ:00002747	patient data collection	record for patient with paiid 1848	46	F	59.1	17
intensive care units of 40 institutions throughout Japan	Homo sapiens	NCBITAXON	NCBITaxon:9606	Japan	GAZ	GAZ:00002747	patient data collection	record for patient with paiid 1865	86	M	51.7	26
intensive care units of 40 institutions throughout Japan	Homo sapiens	NCBITAXON	NCBITaxon:9606	Japan	GAZ	GAZ:00002747	patient data collection	record for patient with paiid 1959	39	M	56	16
intensive care units of 40 institutions throughout Japan	Homo sapiens	NCBITAXON	NCBITaxon:9606	Japan	GAZ	GAZ:00002747	patient data collection	record for patient with paiid 2086	49	M	72	24
intensive care units of 40 institutions throughout Japan	Homo sapiens	NCBITAXON	NCBITaxon:9606	Japan	GAZ	GAZ:00002747	patient data collection	record for patient with paiid 2094	86	F	45	7
intensive care units of 40 institutions throughout Japan	Homo sapiens	NCBITAXON	NCBITaxon:9606	Japan	GAZ	GAZ:00002747	patient data collection	record for patient with paiid 2401	69	M	61.5	26
intensive care units of 40 institutions throughout Japan	Homo sapiens	NCBITAXON	NCBITaxon:9606	Japan	GAZ	GAZ:00002747	patient data collection	record for patient with paiid 2624	86	M	87.7	15
intensive care units of 40 institutions throughout Japan	Homo sapiens	NCBITAXON	NCBITaxon:9606	Japan	GAZ	GAZ:00002747	patient data collection	record for patient with paiid 2650	89	F	31	17
intensive care units of 40 institutions throughout Japan	Homo sapiens	NCBITAXON	NCBITaxon:9606	Japan	GAZ	GAZ:00002747	patient data collection	record for patient with paiid 2698	81	F	54	17
intensive care units of 40 institutions throughout Japan	Homo sapiens	NCBITAXON	NCBITaxon:9606	Japan	GAZ	GAZ:00002747	patient data collection	record for patient with paiid 2825	72	M	40	23
intensive care units of 40 institutions throughout Japan	Homo sapiens	NCBITAXON	NCBITaxon:9606	Japan	GAZ	GAZ:00002747	patient data collection	record for patient with paiid 2932	79	M	52	28
intensive care units of 40 institutions throughout Japan	Homo sapiens	NCBITAXON	NCBITaxon:9606	Japan	GAZ	GAZ:00002747	patient data collection	record for patient with paiid 2997	70	F	44	25
intensive care units of 40 institutions throughout Japan	Homo sapiens	NCBITAXON	NCBITaxon:9606	Japan	GAZ	GAZ:00002747	patient data collection	record for patient with paiid 3055	59	M	63.7	31
intensive care units of 40 institutions throughout Japan	Homo sapiens	NCBITAXON	NCBITaxon:9606	Japan	GAZ	GAZ:00002747	patient data collection	record for patient with paiid 3079	80	F	52	25
intensive care units of 40 institutions throughout Japan	Homo sapiens	NCBITAXON	NCBITaxon:9606	Japan	GAZ	GAZ:00002747	patient data collection	record for patient with paiid 3130	61	M	52	15
intensive care units of 40 institutions throughout Japan	Homo sapiens	NCBITAXON	NCBITaxon:9606	Japan	GAZ	GAZ:00002747	patient data collection	record for patient with paiid 3147	76	M	52	24
intensive care units of 40 institutions throughout Japan	Homo sapiens	NCBITAXON	NCBITaxon:9606	Japan	GAZ	GAZ:00002747	patient data collection	record for patient with paiid 3150	73	M	40	19
intensive care units of 40 institutions throughout Japan	Homo sapiens	NCBITAXON	NCBITaxon:9606	Japan	GAZ	GAZ:00002747	patient data collection	record for patient with paiid 20	65	M	42.9	16
intensive care units of 40 institutions throughout Japan	Homo sapiens	NCBITAXON	NCBITaxon:9606	Japan	GAZ	GAZ:00002747	patient data collection	record for patient with paiid 137	65	M	45.8	27
[truncated: 1,196 more rows]
