# Supplementary material for: Nationwide registry of sepsis patients in Japan focused on disseminated intravascular coagulation 2011–2013
Source: Sci Data. 2018 Dec 11;5:180243. doi: 10.1038/sdata.2018.243 (PMC6289115; doi:10.1038/sdata.2018.243)
Supplement: Supplementary file 1 [file sdata2018243-isa1.zip › a_Hayakawa263B_assay.txt]

Sample Name	Protocol REF	Assay Name	Raw Data File	Comment[Data Repository]	Comment[Data Record Accession]	Comment[Data Record URI]
record for patient with paiid 252	diagnosis and treatment data collection	data for patient with paiid 252	Sepsis_patients_data.xlsx	figshare	doi:10.6084/m9.figshare.c.4106036	https://doi.org/10.6084/m9.figshare.c.4106036
record for patient with paiid 463	diagnosis and treatment data collection	data for patient with paiid 463	Sepsis_patients_data.xlsx	figshare	doi:10.6084/m9.figshare.c.4106036	https://doi.org/10.6084/m9.figshare.c.4106036
record for patient with paiid 485	diagnosis and treatment data collection	data for patient with paiid 485	Sepsis_patients_data.xlsx	figshare	doi:10.6084/m9.figshare.c.4106036	https://doi.org/10.6084/m9.figshare.c.4106036
record for patient with paiid 628	diagnosis and treatment data collection	data for patient with paiid 628	Sepsis_patients_data.xlsx	figshare	doi:10.6084/m9.figshare.c.4106036	https://doi.org/10.6084/m9.figshare.c.4106036
record for patient with paiid 638	diagnosis and treatment data collection	data for patient with paiid 638	Sepsis_patients_data.xlsx	figshare	doi:10.6084/m9.figshare.c.4106036	https://doi.org/10.6084/m9.figshare.c.4106036
record for patient with paiid 646	diagnosis and treatment data collection	data for patient with paiid 646	Sepsis_patients_data.xlsx	figshare	doi:10.6084/m9.figshare.c.4106036	https://doi.org/10.6084/m9.figshare.c.4106036
record for patient with paiid 656	diagnosis and treatment data collection	data for patient with paiid 656	Sepsis_patients_data.xlsx	figshare	doi:10.6084/m9.figshare.c.4106036	https://doi.org/10.6084/m9.figshare.c.4106036
record for patient with paiid 704	diagnosis and treatment data collection	data for patient with paiid 704	Sepsis_patients_data.xlsx	figshare	doi:10.6084/m9.figshare.c.4106036	https://doi.org/10.6084/m9.figshare.c.4106036
record for patient with paiid 989	diagnosis and treatment data collection	data for patient with paiid 989	Sepsis_patients_data.xlsx	figshare	doi:10.6084/m9.figshare.c.4106036	https://doi.org/10.6084/m9.figshare.c.4106036
record for patient with paiid 1024	diagnosis and treatment data collection	data for patient with paiid 1024	Sepsis_patients_data.xlsx	figshare	doi:10.6084/m9.figshare.c.4106036	https://doi.org/10.6084/m9.figshare.c.4106036
record for patient with paiid 1033	diagnosis and treatment data collection	data for patient with paiid 1033	Sepsis_patients_data.xlsx	figshare	doi:10.6084/m9.figshare.c.4106036	https://doi.org/10.6084/m9.figshare.c.4106036
record for patient with paiid 1133	diagnosis and treatment data collection	data for patient with paiid 1133	Sepsis_patients_data.xlsx	figshare	doi:10.6084/m9.figshare.c.4106036	https://doi.org/10.6084/m9.figshare.c.4106036
record for patient with paiid 1268	diagnosis and treatment data collection	data for patient with paiid 1268	Sepsis_patients_data.xlsx	figshare	doi:10.6084/m9.figshare.c.4106036	https://doi.org/10.6084/m9.figshare.c.4106036
record for patient with paiid 1315	diagnosis and treatment data collection	data for patient with paiid 1315	Sepsis_patients_data.xlsx	figshare	doi:10.6084/m9.figshare.c.4106036	https://doi.org/10.6084/m9.figshare.c.4106036
record for patient with paiid 1317	diagnosis and treatment data collection	data for patient with paiid 1317	Sepsis_patients_data.xlsx	figshare	doi:10.6084/m9.figshare.c.4106036	https://doi.org/10.6084/m9.figshare.c.4106036
record for patient with paiid 1512	diagnosis and treatment data collection	data for patient with paiid 1512	Sepsis_patients_data.xlsx	figshare	doi:10.6084/m9.figshare.c.4106036	https://doi.org/10.6084/m9.figshare.c.4106036
record for patient with paiid 1544	diagnosis and treatment data collection	data for patient with paiid 1544	Sepsis_patients_data.xlsx	figshare	doi:10.6084/m9.figshare.c.4106036	https://doi.org/10.6084/m9.figshare.c.4106036
record for patient with paiid 1584	diagnosis and treatment data collection	data for patient with paiid 1584	Sepsis_patients_data.xlsx	figshare	doi:10.6084/m9.figshare.c.4106036	https://doi.org/10.6084/m9.figshare.c.4106036
record for patient with paiid 1697	diagnosis and treatment data collection	data for patient with paiid 1697	Sepsis_patients_data.xlsx	figshare	doi:10.6084/m9.figshare.c.4106036	https://doi.org/10.6084/m9.figshare.c.4106036
record for patient with paiid 1735	diagnosis and treatment data collection	data for patient with paiid 1735	Sepsis_patients_data.xlsx	figshare	doi:10.6084/m9.figshare.c.4106036	https://doi.org/10.6084/m9.figshare.c.4106036
record for patient with paiid 1743	diagnosis and treatment data collection	data for patient with paiid 1743	Sepsis_patients_data.xlsx	figshare	doi:10.6084/m9.figshare.c.4106036	https://doi.org/10.6084/m9.figshare.c.4106036
record for patient with paiid 1755	diagnosis and treatment data collection	data for patient with paiid 1755	Sepsis_patients_data.xlsx	figshare	doi:10.6084/m9.figshare.c.4106036	https://doi.org/10.6084/m9.figshare.c.4106036
record for patient with paiid 2022	diagnosis and treatment data collection	data for patient with paiid 2022	Sepsis_patients_data.xlsx	figshare	doi:10.6084/m9.figshare.c.4106036	https://doi.org/10.6084/m9.figshare.c.4106036
record for patient with paiid 2030	diagnosis and treatment data collection	data for patient with paiid 2030	Sepsis_patients_data.xlsx	figshare	doi:10.6084/m9.figshare.c.4106036	https://doi.org/10.6084/m9.figshare.c.4106036
record for patient with paiid 2042	diagnosis and treatment data collection	data for patient with paiid 2042	Sepsis_patients_data.xlsx	figshare	doi:10.6084/m9.figshare.c.4106036	https://doi.org/10.6084/m9.figshare.c.4106036
record for patient with paiid 2083	diagnosis and treatment data collection	data for patient with paiid 2083	Sepsis_patients_data.xlsx	figshare	doi:10.6084/m9.figshare.c.4106036	https://doi.org/10.6084/m9.figshare.c.4106036
record for patient with paiid 2138	diagnosis and treatment data collection	data for patient with paiid 2138	Sepsis_patients_data.xlsx	figshare	doi:10.6084/m9.figshare.c.4106036	https://doi.org/10.6084/m9.figshare.c.4106036
record for patient with paiid 2291	diagnosis and treatment data collection	data for patient with paiid 2291	Sepsis_patients_data.xlsx	figshare	doi:10.6084/m9.figshare.c.4106036	https://doi.org/10.6084/m9.figshare.c.4106036
record for patient with paiid 2368	diagnosis and treatment data collection	data for patient with paiid 2368	Sepsis_patients_data.xlsx	figshare	doi:10.6084/m9.figshare.c.4106036	https://doi.org/10.6084/m9.figshare.c.4106036
record for patient with paiid 2403	diagnosis and treatment data collection	data for patient with paiid 2403	Sepsis_patients_data.xlsx	figshare	doi:10.6084/m9.figshare.c.4106036	https://doi.org/10.6084/m9.figshare.c.4106036
record for patient with paiid 2485	diagnosis and treatment data collection	data for patient with paiid 2485	Sepsis_patients_data.xlsx	figshare	doi:10.6084/m9.figshare.c.4106036	https://doi.org/10.6084/m9.figshare.c.4106036
record for patient with paiid 2511	diagnosis and treatment data collection	data for patient with paiid 2511	Sepsis_patients_data.xlsx	figshare	doi:10.6084/m9.figshare.c.4106036	https://doi.org/10.6084/m9.figshare.c.4106036
record for patient with paiid 2518	diagnosis and treatment data collection	data for patient with paiid 2518	Sepsis_patients_data.xlsx	figshare	doi:10.6084/m9.figshare.c.4106036	https://doi.org/10.6084/m9.figshare.c.4106036
record for patient with paiid 2612	diagnosis and treatment data collection	data for patient with paiid 2612	Sepsis_patients_data.xlsx	figshare	doi:10.6084/m9.figshare.c.4106036	https://doi.org/10.6084/m9.figshare.c.4106036
record for patient with paiid 2727	diagnosis and treatment data collection	data for patient with paiid 2727	Sepsis_patients_data.xlsx	figshare	doi:10.6084/m9.figshare.c.4106036	https://doi.org/10.6084/m9.figshare.c.4106036
record for patient with paiid 2748	diagnosis and treatment data collection	data for patient with paiid 2748	Sepsis_patients_data.xlsx	figshare	doi:10.6084/m9.figshare.c.4106036	https://doi.org/10.6084/m9.figshare.c.4106036
record for patient with paiid 2868	diagnosis and treatment data collection	data for patient with paiid 2868	Sepsis_patients_data.xlsx	figshare	doi:10.6084/m9.figshare.c.4106036	https://doi.org/10.6084/m9.figshare.c.4106036
record for patient with paiid 3124	diagnosis and treatment data collection	data for patient with paiid 3124	Sepsis_patients_data.xlsx	figshare	doi:10.6084/m9.figshare.c.4106036	https://doi.org/10.6084/m9.figshare.c.4106036
record for patient with paiid 3133	diagnosis and treatment data collection	data for patient with paiid 3133	Sepsis_patients_data.xlsx	figshare	doi:10.6084/m9.figshare.c.4106036	https://doi.org/10.6084/m9.figshare.c.4106036
record for patient with paiid 34	diagnosis and treatment data collection	data for patient with paiid 34	Sepsis_patients_data.xlsx	figshare	doi:10.6084/m9.figshare.c.4106036	https://doi.org/10.6084/m9.figshare.c.4106036
record for patient with paiid 296	diagnosis and treatment data collection	data for patient with paiid 296	Sepsis_patients_data.xlsx	figshare	doi:10.6084/m9.figshare.c.4106036	https://doi.org/10.6084/m9.figshare.c.4106036
record for patient with paiid 392	diagnosis and treatment data collection	data for patient with paiid 392	Sepsis_patients_data.xlsx	figshare	doi:10.6084/m9.figshare.c.4106036	https://doi.org/10.6084/m9.figshare.c.4106036
record for patient with paiid 399	diagnosis and treatment data collection	data for patient with paiid 399	Sepsis_patients_data.xlsx	figshare	doi:10.6084/m9.figshare.c.4106036	https://doi.org/10.6084/m9.figshare.c.4106036
record for patient with paiid 432	diagnosis and treatment data collection	data for patient with paiid 432	Sepsis_patients_data.xlsx	figshare	doi:10.6084/m9.figshare.c.4106036	https://doi.org/10.6084/m9.figshare.c.4106036
record for patient with paiid 460	diagnosis and treatment data collection	data for patient with paiid 460	Sepsis_patients_data.xlsx	figshare	doi:10.6084/m9.figshare.c.4106036	https://doi.org/10.6084/m9.figshare.c.4106036
record for patient with paiid 468	diagnosis and treatment data collection	data for patient with paiid 468	Sepsis_patients_data.xlsx	figshare	doi:10.6084/m9.figshare.c.4106036	https://doi.org/10.6084/m9.figshare.c.4106036
record for patient with paiid 615	diagnosis and treatment data collection	data for patient with paiid 615	Sepsis_patients_data.xlsx	figshare	doi:10.6084/m9.figshare.c.4106036	https://doi.org/10.6084/m9.figshare.c.4106036
record for patient with paiid 654	diagnosis and treatment data collection	data for patient with paiid 654	Sepsis_patients_data.xlsx	figshare	doi:10.6084/m9.figshare.c.4106036	https://doi.org/10.6084/m9.figshare.c.4106036
record for patient with paiid 744	diagnosis and treatment data collection	data for patient with paiid 744	Sepsis_patients_data.xlsx	figshare	doi:10.6084/m9.figshare.c.4106036	https://doi.org/10.6084/m9.figshare.c.4106036
record for patient with paiid 1089	diagnosis and treatment data collection	data for patient with paiid 1089	Sepsis_patients_data.xlsx	figshare	doi:10.6084/m9.figshare.c.4106036	https://doi.org/10.6084/m9.figshare.c.4106036
record for patient with paiid 1147	diagnosis and treatment data collection	data for patient with paiid 1147	Sepsis_patients_data.xlsx	figshare	doi:10.6084/m9.figshare.c.4106036	https://doi.org/10.6084/m9.figshare.c.4106036
record for patient with paiid 1231	diagnosis and treatment data collection	data for patient with paiid 1231	Sepsis_patients_data.xlsx	figshare	doi:10.6084/m9.figshare.c.4106036	https://doi.org/10.6084/m9.figshare.c.4106036
record for patient with paiid 1271	diagnosis and treatment data collection	data for patient with paiid 1271	Sepsis_patients_data.xlsx	figshare	doi:10.6084/m9.figshare.c.4106036	https://doi.org/10.6084/m9.figshare.c.4106036
record for patient with paiid 1296	diagnosis and treatment data collection	data for patient with paiid 1296	Sepsis_patients_data.xlsx	figshare	doi:10.6084/m9.figshare.c.4106036	https://doi.org/10.6084/m9.figshare.c.4106036
record for patient with paiid 1434	diagnosis and treatment data collection	data for patient with paiid 1434	Sepsis_patients_data.xlsx	figshare	doi:10.6084/m9.figshare.c.4106036	https://doi.org/10.6084/m9.figshare.c.4106036
record for patient with paiid 1587	diagnosis and treatment data collection	data for patient with paiid 1587	Sepsis_patients_data.xlsx	figshare	doi:10.6084/m9.figshare.c.4106036	https://doi.org/10.6084/m9.figshare.c.4106036
record for patient with paiid 1648	diagnosis and treatment data collection	data for patient with paiid 1648	Sepsis_patients_data.xlsx	figshare	doi:10.6084/m9.figshare.c.4106036	https://doi.org/10.6084/m9.figshare.c.4106036
record for patient with paiid 1744	diagnosis and treatment data collection	data for patient with paiid 1744	Sepsis_patients_data.xlsx	figshare	doi:10.6084/m9.figshare.c.4106036	https://doi.org/10.6084/m9.figshare.c.4106036
record for patient with paiid 1790	diagnosis and treatment data collection	data for patient with paiid 1790	Sepsis_patients_data.xlsx	figshare	doi:10.6084/m9.figshare.c.4106036	https://doi.org/10.6084/m9.figshare.c.4106036
record for patient with paiid 2014	diagnosis and treatment data collection	data for patient with paiid 2014	Sepsis_patients_data.xlsx	figshare	doi:10.6084/m9.figshare.c.4106036	https://doi.org/10.6084/m9.figshare.c.4106036
record for patient with paiid 2023	diagnosis and treatment data collection	data for patient with paiid 2023	Sepsis_patients_data.xlsx	figshare	doi:10.6084/m9.figshare.c.4106036	https://doi.org/10.6084/m9.figshare.c.4106036
record for patient with paiid 2024	diagnosis and treatment data collection	data for patient with paiid 2024	Sepsis_patients_data.xlsx	figshare	doi:10.6084/m9.figshare.c.4106036	https://doi.org/10.6084/m9.figshare.c.4106036
record for patient with paiid 2054	diagnosis and treatment data collection	data for patient with paiid 2054	Sepsis_patients_data.xlsx	figshare	doi:10.6084/m9.figshare.c.4106036	https://doi.org/10.6084/m9.figshare.c.4106036
record for patient with paiid 2065	diagnosis and treatment data collection	data for patient with paiid 2065	Sepsis_patients_data.xlsx	figshare	doi:10.6084/m9.figshare.c.4106036	https://doi.org/10.6084/m9.figshare.c.4106036
record for patient with paiid 2066	diagnosis and treatment data collection	data for patient with paiid 2066	Sepsis_patients_data.xlsx	figshare	doi:10.6084/m9.figshare.c.4106036	https://doi.org/10.6084/m9.figshare.c.4106036
record for patient with paiid 2121	diagnosis and treatment data collection	data for patient with paiid 2121	Sepsis_patients_data.xlsx	figshare	doi:10.6084/m9.figshare.c.4106036	https://doi.org/10.6084/m9.figshare.c.4106036
record for patient with paiid 2149	diagnosis and treatment data collection	data for patient with paiid 2149	Sepsis_patients_data.xlsx	figshare	doi:10.6084/m9.figshare.c.4106036	https://doi.org/10.6084/m9.figshare.c.4106036
record for patient with paiid 2165	diagnosis and treatment data collection	data for patient with paiid 2165	Sepsis_patients_data.xlsx	figshare	doi:10.6084/m9.figshare.c.4106036	https://doi.org/10.6084/m9.figshare.c.4106036
record for patient with paiid 2236	diagnosis and treatment data collection	data for patient with paiid 2236	Sepsis_patients_data.xlsx	figshare	doi:10.6084/m9.figshare.c.4106036	https://doi.org/10.6084/m9.figshare.c.4106036
record for patient with paiid 2279	diagnosis and treatment data collection	data for patient with paiid 2279	Sepsis_patients_data.xlsx	figshare	doi:10.6084/m9.figshare.c.4106036	https://doi.org/10.6084/m9.figshare.c.4106036
record for patient with paiid 2304	diagnosis and treatment data collection	data for patient with paiid 2304	Sepsis_patients_data.xlsx	figshare	doi:10.6084/m9.figshare.c.4106036	https://doi.org/10.6084/m9.figshare.c.4106036
record for patient with paiid 2338	diagnosis and treatment data collection	data for patient with paiid 2338	Sepsis_patients_data.xlsx	figshare	doi:10.6084/m9.figshare.c.4106036	https://doi.org/10.6084/m9.figshare.c.4106036
record for patient with paiid 2407	diagnosis and treatment data collection	data for patient with paiid 2407	Sepsis_patients_data.xlsx	figshare	doi:10.6084/m9.figshare.c.4106036	https://doi.org/10.6084/m9.figshare.c.4106036
record for patient with paiid 2452	diagnosis and treatment data collection	data for patient with paiid 2452	Sepsis_patients_data.xlsx	figshare	doi:10.6084/m9.figshare.c.4106036	https://doi.org/10.6084/m9.figshare.c.4106036
record for patient with paiid 2462	diagnosis and treatment data collection	data for patient with paiid 2462	Sepsis_patients_data.xlsx	figshare	doi:10.6084/m9.figshare.c.4106036	https://doi.org/10.6084/m9.figshare.c.4106036
record for patient with paiid 2471	diagnosis and treatment data collection	data for patient with paiid 2471	Sepsis_patients_data.xlsx	figshare	doi:10.6084/m9.figshare.c.4106036	https://doi.org/10.6084/m9.figshare.c.4106036
record for patient with paiid 2475	diagnosis and treatment data collection	data for patient with paiid 2475	Sepsis_patients_data.xlsx	figshare	doi:10.6084/m9.figshare.c.4106036	https://doi.org/10.6084/m9.figshare.c.4106036
record for patient with paiid 2486	diagnosis and treatment data collection	data for patient with paiid 2486	Sepsis_patients_data.xlsx	figshare	doi:10.6084/m9.figshare.c.4106036	https://doi.org/10.6084/m9.figshare.c.4106036
record for patient with paiid 2490	diagnosis and treatment data collection	data for patient with paiid 2490	Sepsis_patients_data.xlsx	figshare	doi:10.6084/m9.figshare.c.4106036	https://doi.org/10.6084/m9.figshare.c.4106036
record for patient with paiid 2526	diagnosis and treatment data collection	data for patient with paiid 2526	Sepsis_patients_data.xlsx	figshare	doi:10.6084/m9.figshare.c.4106036	https://doi.org/10.6084/m9.figshare.c.4106036
record for patient with paiid 2532	diagnosis and treatment data collection	data for patient with paiid 2532	Sepsis_patients_data.xlsx	figshare	doi:10.6084/m9.figshare.c.4106036	https://doi.org/10.6084/m9.figshare.c.4106036
record for patient with paiid 2600	diagnosis and treatment data collection	data for patient with paiid 2600	Sepsis_patients_data.xlsx	figshare	doi:10.6084/m9.figshare.c.4106036	https://doi.org/10.6084/m9.figshare.c.4106036
record for patient with paiid 2656	diagnosis and treatment data collection	data for patient with paiid 2656	Sepsis_patients_data.xlsx	figshare	doi:10.6084/m9.figshare.c.4106036	https://doi.org/10.6084/m9.figshare.c.4106036
record for patient with paiid 2804	diagnosis and treatment data collection	data for patient with paiid 2804	Sepsis_patients_data.xlsx	figshare	doi:10.6084/m9.figshare.c.4106036	https://doi.org/10.6084/m9.figshare.c.4106036
record for patient with paiid 2905	diagnosis and treatment data collection	data for patient with paiid 2905	Sepsis_patients_data.xlsx	figshare	doi:10.6084/m9.figshare.c.4106036	https://doi.org/10.6084/m9.figshare.c.4106036
record for patient with paiid 2927	diagnosis and treatment data collection	data for patient with paiid 2927	Sepsis_patients_data.xlsx	figshare	doi:10.6084/m9.figshare.c.4106036	https://doi.org/10.6084/m9.figshare.c.4106036
record for patient with paiid 3050	diagnosis and treatment data collection	data for patient with paiid 3050	Sepsis_patients_data.xlsx	figshare	doi:10.6084/m9.figshare.c.4106036	https://doi.org/10.6084/m9.figshare.c.4106036
record for patient with paiid 160	diagnosis and treatment data collection	data for patient with paiid 160	Sepsis_patients_data.xlsx	figshare	doi:10.6084/m9.figshare.c.4106036	https://doi.org/10.6084/m9.figshare.c.4106036
record for patient with paiid 190	diagnosis and treatment data collection	data for patient with paiid 190	Sepsis_patients_data.xlsx	figshare	doi:10.6084/m9.figshare.c.4106036	https://doi.org/10.6084/m9.figshare.c.4106036
record for patient with paiid 207	diagnosis and treatment data collection	data for patient with paiid 207	Sepsis_patients_data.xlsx	figshare	doi:10.6084/m9.figshare.c.4106036	https://doi.org/10.6084/m9.figshare.c.4106036
record for patient with paiid 387	diagnosis and treatment data collection	data for patient with paiid 387	Sepsis_patients_data.xlsx	figshare	doi:10.6084/m9.figshare.c.4106036	https://doi.org/10.6084/m9.figshare.c.4106036
record for patient with paiid 418	diagnosis and treatment data collection	data for patient with paiid 418	Sepsis_patients_data.xlsx	figshare	doi:10.6084/m9.figshare.c.4106036	https://doi.org/10.6084/m9.figshare.c.4106036
record for patient with paiid 498	diagnosis and treatment data collection	data for patient with paiid 498	Sepsis_patients_data.xlsx	figshare	doi:10.6084/m9.figshare.c.4106036	https://doi.org/10.6084/m9.figshare.c.4106036
record for patient with paiid 503	diagnosis and treatment data collection	data for patient with paiid 503	Sepsis_patients_data.xlsx	figshare	doi:10.6084/m9.figshare.c.4106036	https://doi.org/10.6084/m9.figshare.c.4106036
record for patient with paiid 621	diagnosis and treatment data collection	data for patient with paiid 621	Sepsis_patients_data.xlsx	figshare	doi:10.6084/m9.figshare.c.4106036	https://doi.org/10.6084/m9.figshare.c.4106036
record for patient with paiid 790	diagnosis and treatment data collection	data for patient with paiid 790	Sepsis_patients_data.xlsx	figshare	doi:10.6084/m9.figshare.c.4106036	https://doi.org/10.6084/m9.figshare.c.4106036
record for patient with paiid 829	diagnosis and treatment data collection	data for patient with paiid 829	Sepsis_patients_data.xlsx	figshare	doi:10.6084/m9.figshare.c.4106036	https://doi.org/10.6084/m9.figshare.c.4106036
record for patient with paiid 874	diagnosis and treatment data collection	data for patient with paiid 874	Sepsis_patients_data.xlsx	figshare	doi:10.6084/m9.figshare.c.4106036	https://doi.org/10.6084/m9.figshare.c.4106036
record for patient with paiid 922	diagnosis and treatment data collection	data for patient with paiid 922	Sepsis_patients_data.xlsx	figshare	doi:10.6084/m9.figshare.c.4106036	https://doi.org/10.6084/m9.figshare.c.4106036
record for patient with paiid 925	diagnosis and treatment data collection	data for patient with paiid 925	Sepsis_patients_data.xlsx	figshare	doi:10.6084/m9.figshare.c.4106036	https://doi.org/10.6084/m9.figshare.c.4106036
record for patient with paiid 965	diagnosis and treatment data collection	data for patient with paiid 965	Sepsis_patients_data.xlsx	figshare	doi:10.6084/m9.figshare.c.4106036	https://doi.org/10.6084/m9.figshare.c.4106036
record for patient with paiid 982	diagnosis and treatment data collection	data for patient with paiid 982	Sepsis_patients_data.xlsx	figshare	doi:10.6084/m9.figshare.c.4106036	https://doi.org/10.6084/m9.figshare.c.4106036
record for patient with paiid 1161	diagnosis and treatment data collection	data for patient with paiid 1161	Sepsis_patients_data.xlsx	figshare	doi:10.6084/m9.figshare.c.4106036	https://doi.org/10.6084/m9.figshare.c.4106036
record for patient with paiid 1186	diagnosis and treatment data collection	data for patient with paiid 1186	Sepsis_patients_data.xlsx	figshare	doi:10.6084/m9.figshare.c.4106036	https://doi.org/10.6084/m9.figshare.c.4106036
record for patient with paiid 1205	diagnosis and treatment data collection	data for patient with paiid 1205	Sepsis_patients_data.xlsx	figshare	doi:10.6084/m9.figshare.c.4106036	https://doi.org/10.6084/m9.figshare.c.4106036
record for patient with paiid 1269	diagnosis and treatment data collection	data for patient with paiid 1269	Sepsis_patients_data.xlsx	figshare	doi:10.6084/m9.figshare.c.4106036	https://doi.org/10.6084/m9.figshare.c.4106036
record for patient with paiid 1381	diagnosis and treatment data collection	data for patient with paiid 1381	Sepsis_patients_data.xlsx	figshare	doi:10.6084/m9.figshare.c.4106036	https://doi.org/10.6084/m9.figshare.c.4106036
record for patient with paiid 1442	diagnosis and treatment data collection	data for patient with paiid 1442	Sepsis_patients_data.xlsx	figshare	doi:10.6084/m9.figshare.c.4106036	https://doi.org/10.6084/m9.figshare.c.4106036
record for patient with paiid 1457	diagnosis and treatment data collection	data for patient with paiid 1457	Sepsis_patients_data.xlsx	figshare	doi:10.6084/m9.figshare.c.4106036	https://doi.org/10.6084/m9.figshare.c.4106036
record for patient with paiid 1509	diagnosis and treatment data collection	data for patient with paiid 1509	Sepsis_patients_data.xlsx	figshare	doi:10.6084/m9.figshare.c.4106036	https://doi.org/10.6084/m9.figshare.c.4106036
record for patient with paiid 1564	diagnosis and treatment data collection	data for patient with paiid 1564	Sepsis_patients_data.xlsx	figshare	doi:10.6084/m9.figshare.c.4106036	https://doi.org/10.6084/m9.figshare.c.4106036
record for patient with paiid 1602	diagnosis and treatment data collection	data for patient with paiid 1602	Sepsis_patients_data.xlsx	figshare	doi:10.6084/m9.figshare.c.4106036	https://doi.org/10.6084/m9.figshare.c.4106036
record for patient with paiid 1713	diagnosis and treatment data collection	data for patient with paiid 1713	Sepsis_patients_data.xlsx	figshare	doi:10.6084/m9.figshare.c.4106036	https://doi.org/10.6084/m9.figshare.c.4106036
record for patient with paiid 1732	diagnosis and treatment data collection	data for patient with paiid 1732	Sepsis_patients_data.xlsx	figshare	doi:10.6084/m9.figshare.c.4106036	https://doi.org/10.6084/m9.figshare.c.4106036
record for patient with paiid 2017	diagnosis and treatment data collection	data for patient with paiid 2017	Sepsis_patients_data.xlsx	figshare	doi:10.6084/m9.figshare.c.4106036	https://doi.org/10.6084/m9.figshare.c.4106036
record for patient with paiid 2038	diagnosis and treatment data collection	data for patient with paiid 2038	Sepsis_patients_data.xlsx	figshare	doi:10.6084/m9.figshare.c.4106036	https://doi.org/10.6084/m9.figshare.c.4106036
record for patient with paiid 2127	diagnosis and treatment data collection	data for patient with paiid 2127	Sepsis_patients_data.xlsx	figshare	doi:10.6084/m9.figshare.c.4106036	https://doi.org/10.6084/m9.figshare.c.4106036
record for patient with paiid 2159	diagnosis and treatment data collection	data for patient with paiid 2159	Sepsis_patients_data.xlsx	figshare	doi:10.6084/m9.figshare.c.4106036	https://doi.org/10.6084/m9.figshare.c.4106036
record for patient with paiid 2208	diagnosis and treatment data collection	data for patient with paiid 2208	Sepsis_patients_data.xlsx	figshare	doi:10.6084/m9.figshare.c.4106036	https://doi.org/10.6084/m9.figshare.c.4106036
record for patient with paiid 2378	diagnosis and treatment data collection	data for patient with paiid 2378	Sepsis_patients_data.xlsx	figshare	doi:10.6084/m9.figshare.c.4106036	https://doi.org/10.6084/m9.figshare.c.4106036
record for patient with paiid 2430	diagnosis and treatment data collection	data for patient with paiid 2430	Sepsis_patients_data.xlsx	figshare	doi:10.6084/m9.figshare.c.4106036	https://doi.org/10.6084/m9.figshare.c.4106036
record for patient with paiid 2521	diagnosis and treatment data collection	data for patient with paiid 2521	Sepsis_patients_data.xlsx	figshare	doi:10.6084/m9.figshare.c.4106036	https://doi.org/10.6084/m9.figshare.c.4106036
record for patient with paiid 2535	diagnosis and treatment data collection	data for patient with paiid 2535	Sepsis_patients_data.xlsx	figshare	doi:10.6084/m9.figshare.c.4106036	https://doi.org/10.6084/m9.figshare.c.4106036
record for patient with paiid 2536	diagnosis and treatment data collection	data for patient with paiid 2536	Sepsis_patients_data.xlsx	figshare	doi:10.6084/m9.figshare.c.4106036	https://doi.org/10.6084/m9.figshare.c.4106036
record for patient with paiid 2540	diagnosis and treatment data collection	data for patient with paiid 2540	Sepsis_patients_data.xlsx	figshare	doi:10.6084/m9.figshare.c.4106036	https://doi.org/10.6084/m9.figshare.c.4106036
record for patient with paiid 2544	diagnosis and treatment data collection	data for patient with paiid 2544	Sepsis_patients_data.xlsx	figshare	doi:10.6084/m9.figshare.c.4106036	https://doi.org/10.6084/m9.figshare.c.4106036
record for patient with paiid 2553	diagnosis and treatment data collection	data for patient with paiid 2553	Sepsis_patients_data.xlsx	figshare	doi:10.6084/m9.figshare.c.4106036	https://doi.org/10.6084/m9.figshare.c.4106036
record for patient with paiid 2561	diagnosis and treatment data collection	data for patient with paiid 2561	Sepsis_patients_data.xlsx	figshare	doi:10.6084/m9.figshare.c.4106036	https://doi.org/10.6084/m9.figshare.c.4106036
record for patient with paiid 2572	diagnosis and treatment data collection	data for patient with paiid 2572	Sepsis_patients_data.xlsx	figshare	doi:10.6084/m9.figshare.c.4106036	https://doi.org/10.6084/m9.figshare.c.4106036
record for patient with paiid 2582	diagnosis and treatment data collection	data for patient with paiid 2582	Sepsis_patients_data.xlsx	figshare	doi:10.6084/m9.figshare.c.4106036	https://doi.org/10.6084/m9.figshare.c.4106036
record for patient with paiid 2601	diagnosis and treatment data collection	data for patient with paiid 2601	Sepsis_patients_data.xlsx	figshare	doi:10.6084/m9.figshare.c.4106036	https://doi.org/10.6084/m9.figshare.c.4106036
record for patient with paiid 2606	diagnosis and treatment data collection	data for patient with paiid 2606	Sepsis_patients_data.xlsx	figshare	doi:10.6084/m9.figshare.c.4106036	https://doi.org/10.6084/m9.figshare.c.4106036
record for patient with paiid 2689	diagnosis and treatment data collection	data for patient with paiid 2689	Sepsis_patients_data.xlsx	figshare	doi:10.6084/m9.figshare.c.4106036	https://doi.org/10.6084/m9.figshare.c.4106036
record for patient with paiid 2703	diagnosis and treatment data collection	data for patient with paiid 2703	Sepsis_patients_data.xlsx	figshare	doi:10.6084/m9.figshare.c.4106036	https://doi.org/10.6084/m9.figshare.c.4106036
record for patient with paiid 2720	diagnosis and treatment data collection	data for patient with paiid 2720	Sepsis_patients_data.xlsx	figshare	doi:10.6084/m9.figshare.c.4106036	https://doi.org/10.6084/m9.figshare.c.4106036
record for patient with paiid 2782	diagnosis and treatment data collection	data for patient with paiid 2782	Sepsis_patients_data.xlsx	figshare	doi:10.6084/m9.figshare.c.4106036	https://doi.org/10.6084/m9.figshare.c.4106036
record for patient with paiid 2862	diagnosis and treatment data collection	data for patient with paiid 2862	Sepsis_patients_data.xlsx	figshare	doi:10.6084/m9.figshare.c.4106036	https://doi.org/10.6084/m9.figshare.c.4106036
record for patient with paiid 2885	diagnosis and treatment data collection	data for patient with paiid 2885	Sepsis_patients_data.xlsx	figshare	doi:10.6084/m9.figshare.c.4106036	https://doi.org/10.6084/m9.figshare.c.4106036
record for patient with paiid 2948	diagnosis and treatment data collection	data for patient with paiid 2948	Sepsis_patients_data.xlsx	figshare	doi:10.6084/m9.figshare.c.4106036	https://doi.org/10.6084/m9.figshare.c.4106036
record for patient with paiid 2956	diagnosis and treatment data collection	data for patient with paiid 2956	Sepsis_patients_data.xlsx	figshare	doi:10.6084/m9.figshare.c.4106036	https://doi.org/10.6084/m9.figshare.c.4106036
record for patient with paiid 24	diagnosis and treatment data collection	data for patient with paiid 24	Sepsis_patients_data.xlsx	figshare	doi:10.6084/m9.figshare.c.4106036	https://doi.org/10.6084/m9.figshare.c.4106036
record for patient with paiid 46	diagnosis and treatment data collection	data for patient with paiid 46	Sepsis_patients_data.xlsx	figshare	doi:10.6084/m9.figshare.c.4106036	https://doi.org/10.6084/m9.figshare.c.4106036
record for patient with paiid 63	diagnosis and treatment data collection	data for patient with paiid 63	Sepsis_patients_data.xlsx	figshare	doi:10.6084/m9.figshare.c.4106036	https://doi.org/10.6084/m9.figshare.c.4106036
record for patient with paiid 200	diagnosis and treatment data collection	data for patient with paiid 200	Sepsis_patients_data.xlsx	figshare	doi:10.6084/m9.figshare.c.4106036	https://doi.org/10.6084/m9.figshare.c.4106036
record for patient with paiid 231	diagnosis and treatment data collection	data for patient with paiid 231	Sepsis_patients_data.xlsx	figshare	doi:10.6084/m9.figshare.c.4106036	https://doi.org/10.6084/m9.figshare.c.4106036
record for patient with paiid 237	diagnosis and treatment data collection	data for patient with paiid 237	Sepsis_patients_data.xlsx	figshare	doi:10.6084/m9.figshare.c.4106036	https://doi.org/10.6084/m9.figshare.c.4106036
record for patient with paiid 240	diagnosis and treatment data collection	data for patient with paiid 240	Sepsis_patients_data.xlsx	figshare	doi:10.6084/m9.figshare.c.4106036	https://doi.org/10.6084/m9.figshare.c.4106036
record for patient with paiid 261	diagnosis and treatment data collection	data for patient with paiid 261	Sepsis_patients_data.xlsx	figshare	doi:10.6084/m9.figshare.c.4106036	https://doi.org/10.6084/m9.figshare.c.4106036
record for patient with paiid 271	diagnosis and treatment data collection	data for patient with paiid 271	Sepsis_patients_data.xlsx	figshare	doi:10.6084/m9.figshare.c.4106036	https://doi.org/10.6084/m9.figshare.c.4106036
record for patient with paiid 303	diagnosis and treatment data collection	data for patient with paiid 303	Sepsis_patients_data.xlsx	figshare	doi:10.6084/m9.figshare.c.4106036	https://doi.org/10.6084/m9.figshare.c.4106036
record for patient with paiid 329	diagnosis and treatment data collection	data for patient with paiid 329	Sepsis_patients_data.xlsx	figshare	doi:10.6084/m9.figshare.c.4106036	https://doi.org/10.6084/m9.figshare.c.4106036
record for patient with paiid 367	diagnosis and treatment data collection	data for patient with paiid 367	Sepsis_patients_data.xlsx	figshare	doi:10.6084/m9.figshare.c.4106036	https://doi.org/10.6084/m9.figshare.c.4106036
record for patient with paiid 368	diagnosis and treatment data collection	data for patient with paiid 368	Sepsis_patients_data.xlsx	figshare	doi:10.6084/m9.figshare.c.4106036	https://doi.org/10.6084/m9.figshare.c.4106036
record for patient with paiid 416	diagnosis and treatment data collection	data for patient with paiid 416	Sepsis_patients_data.xlsx	figshare	doi:10.6084/m9.figshare.c.4106036	https://doi.org/10.6084/m9.figshare.c.4106036
record for patient with paiid 441	diagnosis and treatment data collection	data for patient with paiid 441	Sepsis_patients_data.xlsx	figshare	doi:10.6084/m9.figshare.c.4106036	https://doi.org/10.6084/m9.figshare.c.4106036
record for patient with paiid 450	diagnosis and treatment data collection	data for patient with paiid 450	Sepsis_patients_data.xlsx	figshare	doi:10.6084/m9.figshare.c.4106036	https://doi.org/10.6084/m9.figshare.c.4106036
record for patient with paiid 484	diagnosis and treatment data collection	data for patient with paiid 484	Sepsis_patients_data.xlsx	figshare	doi:10.6084/m9.figshare.c.4106036	https://doi.org/10.6084/m9.figshare.c.4106036
record for patient with paiid 494	diagnosis and treatment data collection	data for patient with paiid 494	Sepsis_patients_data.xlsx	figshare	doi:10.6084/m9.figshare.c.4106036	https://doi.org/10.6084/m9.figshare.c.4106036
record for patient with paiid 496	diagnosis and treatment data collection	data for patient with paiid 496	Sepsis_patients_data.xlsx	figshare	doi:10.6084/m9.figshare.c.4106036	https://doi.org/10.6084/m9.figshare.c.4106036
record for patient with paiid 508	diagnosis and treatment data collection	data for patient with paiid 508	Sepsis_patients_data.xlsx	figshare	doi:10.6084/m9.figshare.c.4106036	https://doi.org/10.6084/m9.figshare.c.4106036
record for patient with paiid 515	diagnosis and treatment data collection	data for patient with paiid 515	Sepsis_patients_data.xlsx	figshare	doi:10.6084/m9.figshare.c.4106036	https://doi.org/10.6084/m9.figshare.c.4106036
record for patient with paiid 609	diagnosis and treatment data collection	data for patient with paiid 609	Sepsis_patients_data.xlsx	figshare	doi:10.6084/m9.figshare.c.4106036	https://doi.org/10.6084/m9.figshare.c.4106036
record for patient with paiid 673	diagnosis and treatment data collection	data for patient with paiid 673	Sepsis_patients_data.xlsx	figshare	doi:10.6084/m9.figshare.c.4106036	https://doi.org/10.6084/m9.figshare.c.4106036
record for patient with paiid 881	diagnosis and treatment data collection	data for patient with paiid 881	Sepsis_patients_data.xlsx	figshare	doi:10.6084/m9.figshare.c.4106036	https://doi.org/10.6084/m9.figshare.c.4106036
record for patient with paiid 895	diagnosis and treatment data collection	data for patient with paiid 895	Sepsis_patients_data.xlsx	figshare	doi:10.6084/m9.figshare.c.4106036	https://doi.org/10.6084/m9.figshare.c.4106036
record for patient with paiid 904	diagnosis and treatment data collection	data for patient with paiid 904	Sepsis_patients_data.xlsx	figshare	doi:10.6084/m9.figshare.c.4106036	https://doi.org/10.6084/m9.figshare.c.4106036
record for patient with paiid 909	diagnosis and treatment data collection	data for patient with paiid 909	Sepsis_patients_data.xlsx	figshare	doi:10.6084/m9.figshare.c.4106036	https://doi.org/10.6084/m9.figshare.c.4106036
record for patient with paiid 973	diagnosis and treatment data collection	data for patient with paiid 973	Sepsis_patients_data.xlsx	figshare	doi:10.6084/m9.figshare.c.4106036	https://doi.org/10.6084/m9.figshare.c.4106036
record for patient with paiid 1001	diagnosis and treatment data collection	data for patient with paiid 1001	Sepsis_patients_data.xlsx	figshare	doi:10.6084/m9.figshare.c.4106036	https://doi.org/10.6084/m9.figshare.c.4106036
record for patient with paiid 1081	diagnosis and treatment data collection	data for patient with paiid 1081	Sepsis_patients_data.xlsx	figshare	doi:10.6084/m9.figshare.c.4106036	https://doi.org/10.6084/m9.figshare.c.4106036
record for patient with paiid 1092	diagnosis and treatment data collection	data for patient with paiid 1092	Sepsis_patients_data.xlsx	figshare	doi:10.6084/m9.figshare.c.4106036	https://doi.org/10.6084/m9.figshare.c.4106036
record for patient with paiid 1245	diagnosis and treatment data collection	data for patient with paiid 1245	Sepsis_patients_data.xlsx	figshare	doi:10.6084/m9.figshare.c.4106036	https://doi.org/10.6084/m9.figshare.c.4106036
record for patient with paiid 1250	diagnosis and treatment data collection	data for patient with paiid 1250	Sepsis_patients_data.xlsx	figshare	doi:10.6084/m9.figshare.c.4106036	https://doi.org/10.6084/m9.figshare.c.4106036
record for patient with paiid 1252	diagnosis and treatment data collection	data for patient with paiid 1252	Sepsis_patients_data.xlsx	figshare	doi:10.6084/m9.figshare.c.4106036	https://doi.org/10.6084/m9.figshare.c.4106036
record for patient with paiid 1263	diagnosis and treatment data collection	data for patient with paiid 1263	Sepsis_patients_data.xlsx	figshare	doi:10.6084/m9.figshare.c.4106036	https://doi.org/10.6084/m9.figshare.c.4106036
record for patient with paiid 1276	diagnosis and treatment data collection	data for patient with paiid 1276	Sepsis_patients_data.xlsx	figshare	doi:10.6084/m9.figshare.c.4106036	https://doi.org/10.6084/m9.figshare.c.4106036
record for patient with paiid 1279	diagnosis and treatment data collection	data for patient with paiid 1279	Sepsis_patients_data.xlsx	figshare	doi:10.6084/m9.figshare.c.4106036	https://doi.org/10.6084/m9.figshare.c.4106036
record for patient with paiid 1361	diagnosis and treatment data collection	data for patient with paiid 1361	Sepsis_patients_data.xlsx	figshare	doi:10.6084/m9.figshare.c.4106036	https://doi.org/10.6084/m9.figshare.c.4106036
record for patient with paiid 1375	diagnosis and treatment data collection	data for patient with paiid 1375	Sepsis_patients_data.xlsx	figshare	doi:10.6084/m9.figshare.c.4106036	https://doi.org/10.6084/m9.figshare.c.4106036
record for patient with paiid 1388	diagnosis and treatment data collection	data for patient with paiid 1388	Sepsis_patients_data.xlsx	figshare	doi:10.6084/m9.figshare.c.4106036	https://doi.org/10.6084/m9.figshare.c.4106036
record for patient with paiid 1396	diagnosis and treatment data collection	data for patient with paiid 1396	Sepsis_patients_data.xlsx	figshare	doi:10.6084/m9.figshare.c.4106036	https://doi.org/10.6084/m9.figshare.c.4106036
record for patient with paiid 1633	diagnosis and treatment data collection	data for patient with paiid 1633	Sepsis_patients_data.xlsx	figshare	doi:10.6084/m9.figshare.c.4106036	https://doi.org/10.6084/m9.figshare.c.4106036
record for patient with paiid 1655	diagnosis and treatment data collection	data for patient with paiid 1655	Sepsis_patients_data.xlsx	figshare	doi:10.6084/m9.figshare.c.4106036	https://doi.org/10.6084/m9.figshare.c.4106036
record for patient with paiid 1665	diagnosis and treatment data collection	data for patient with paiid 1665	Sepsis_patients_data.xlsx	figshare	doi:10.6084/m9.figshare.c.4106036	https://doi.org/10.6084/m9.figshare.c.4106036
record for patient with paiid 1683	diagnosis and treatment data collection	data for patient with paiid 1683	Sepsis_patients_data.xlsx	figshare	doi:10.6084/m9.figshare.c.4106036	https://doi.org/10.6084/m9.figshare.c.4106036
record for patient with paiid 1702	diagnosis and treatment data collection	data for patient with paiid 1702	Sepsis_patients_data.xlsx	figshare	doi:10.6084/m9.figshare.c.4106036	https://doi.org/10.6084/m9.figshare.c.4106036
record for patient with paiid 1861	diagnosis and treatment data collection	data for patient with paiid 1861	Sepsis_patients_data.xlsx	figshare	doi:10.6084/m9.figshare.c.4106036	https://doi.org/10.6084/m9.figshare.c.4106036
record for patient with paiid 1922	diagnosis and treatment data collection	data for patient with paiid 1922	Sepsis_patients_data.xlsx	figshare	doi:10.6084/m9.figshare.c.4106036	https://doi.org/10.6084/m9.figshare.c.4106036
record for patient with paiid 1966	diagnosis and treatment data collection	data for patient with paiid 1966	Sepsis_patients_data.xlsx	figshare	doi:10.6084/m9.figshare.c.4106036	https://doi.org/10.6084/m9.figshare.c.4106036
record for patient with paiid 2026	diagnosis and treatment data collection	data for patient with paiid 2026	Sepsis_patients_data.xlsx	figshare	doi:10.6084/m9.figshare.c.4106036	https://doi.org/10.6084/m9.figshare.c.4106036
record for patient with paiid 2069	diagnosis and treatment data collection	data for patient with paiid 2069	Sepsis_patients_data.xlsx	figshare	doi:10.6084/m9.figshare.c.4106036	https://doi.org/10.6084/m9.figshare.c.4106036
record for patient with paiid 2073	diagnosis and treatment data collection	data for patient with paiid 2073	Sepsis_patients_data.xlsx	figshare	doi:10.6084/m9.figshare.c.4106036	https://doi.org/10.6084/m9.figshare.c.4106036
record for patient with paiid 2092	diagnosis and treatment data collection	data for patient with paiid 2092	Sepsis_patients_data.xlsx	figshare	doi:10.6084/m9.figshare.c.4106036	https://doi.org/10.6084/m9.figshare.c.4106036
record for patient with paiid 2118	diagnosis and treatment data collection	data for patient with paiid 2118	Sepsis_patients_data.xlsx	figshare	doi:10.6084/m9.figshare.c.4106036	https://doi.org/10.6084/m9.figshare.c.4106036
record for patient with paiid 2120	diagnosis and treatment data collection	data for patient with paiid 2120	Sepsis_patients_data.xlsx	figshare	doi:10.6084/m9.figshare.c.4106036	https://doi.org/10.6084/m9.figshare.c.4106036
record for patient with paiid 2199	diagnosis and treatment data collection	data for patient with paiid 2199	Sepsis_patients_data.xlsx	figshare	doi:10.6084/m9.figshare.c.4106036	https://doi.org/10.6084/m9.figshare.c.4106036
record for patient with paiid 2273	diagnosis and treatment data collection	data for patient with paiid 2273	Sepsis_patients_data.xlsx	figshare	doi:10.6084/m9.figshare.c.4106036	https://doi.org/10.6084/m9.figshare.c.4106036
record for patient with paiid 2295	diagnosis and treatment data collection	data for patient with paiid 2295	Sepsis_patients_data.xlsx	figshare	doi:10.6084/m9.figshare.c.4106036	https://doi.org/10.6084/m9.figshare.c.4106036
record for patient with paiid 2374	diagnosis and treatment data collection	data for patient with paiid 2374	Sepsis_patients_data.xlsx	figshare	doi:10.6084/m9.figshare.c.4106036	https://doi.org/10.6084/m9.figshare.c.4106036
record for patient with paiid 2375	diagnosis and treatment data collection	data for patient with paiid 2375	Sepsis_patients_data.xlsx	figshare	doi:10.6084/m9.figshare.c.4106036	https://doi.org/10.6084/m9.figshare.c.4106036
record for patient with paiid 2379	diagnosis and treatment data collection	data for patient with paiid 2379	Sepsis_patients_data.xlsx	figshare	doi:10.6084/m9.figshare.c.4106036	https://doi.org/10.6084/m9.figshare.c.4106036
record for patient with paiid 2446	diagnosis and treatment data collection	data for patient with paiid 2446	Sepsis_patients_data.xlsx	figshare	doi:10.6084/m9.figshare.c.4106036	https://doi.org/10.6084/m9.figshare.c.4106036
record for patient with paiid 2478	diagnosis and treatment data collection	data for patient with paiid 2478	Sepsis_patients_data.xlsx	figshare	doi:10.6084/m9.figshare.c.4106036	https://doi.org/10.6084/m9.figshare.c.4106036
record for patient with paiid 2491	diagnosis and treatment data collection	data for patient with paiid 2491	Sepsis_patients_data.xlsx	figshare	doi:10.6084/m9.figshare.c.4106036	https://doi.org/10.6084/m9.figshare.c.4106036
record for patient with paiid 2523	diagnosis and treatment data collection	data for patient with paiid 2523	Sepsis_patients_data.xlsx	figshare	doi:10.6084/m9.figshare.c.4106036	https://doi.org/10.6084/m9.figshare.c.4106036
record for patient with paiid 2529	diagnosis and treatment data collection	data for patient with paiid 2529	Sepsis_patients_data.xlsx	figshare	doi:10.6084/m9.figshare.c.4106036	https://doi.org/10.6084/m9.figshare.c.4106036
record for patient with paiid 2575	diagnosis and treatment data collection	data for patient with paiid 2575	Sepsis_patients_data.xlsx	figshare	doi:10.6084/m9.figshare.c.4106036	https://doi.org/10.6084/m9.figshare.c.4106036
record for patient with paiid 2579	diagnosis and treatment data collection	data for patient with paiid 2579	Sepsis_patients_data.xlsx	figshare	doi:10.6084/m9.figshare.c.4106036	https://doi.org/10.6084/m9.figshare.c.4106036
record for patient with paiid 2587	diagnosis and treatment data collection	data for patient with paiid 2587	Sepsis_patients_data.xlsx	figshare	doi:10.6084/m9.figshare.c.4106036	https://doi.org/10.6084/m9.figshare.c.4106036
record for patient with paiid 2604	diagnosis and treatment data collection	data for patient with paiid 2604	Sepsis_patients_data.xlsx	figshare	doi:10.6084/m9.figshare.c.4106036	https://doi.org/10.6084/m9.figshare.c.4106036
record for patient with paiid 2628	diagnosis and treatment data collection	data for patient with paiid 2628	Sepsis_patients_data.xlsx	figshare	doi:10.6084/m9.figshare.c.4106036	https://doi.org/10.6084/m9.figshare.c.4106036
record for patient with paiid 2801	diagnosis and treatment data collection	data for patient with paiid 2801	Sepsis_patients_data.xlsx	figshare	doi:10.6084/m9.figshare.c.4106036	https://doi.org/10.6084/m9.figshare.c.4106036
record for patient with paiid 2802	diagnosis and treatment data collection	data for patient with paiid 2802	Sepsis_patients_data.xlsx	figshare	doi:10.6084/m9.figshare.c.4106036	https://doi.org/10.6084/m9.figshare.c.4106036
record for patient with paiid 2848	diagnosis and treatment data collection	data for patient with paiid 2848	Sepsis_patients_data.xlsx	figshare	doi:10.6084/m9.figshare.c.4106036	https://doi.org/10.6084/m9.figshare.c.4106036
record for patient with paiid 2931	diagnosis and treatment data collection	data for patient with paiid 2931	Sepsis_patients_data.xlsx	figshare	doi:10.6084/m9.figshare.c.4106036	https://doi.org/10.6084/m9.figshare.c.4106036
record for patient with paiid 2938	diagnosis and treatment data collection	data for patient with paiid 2938	Sepsis_patients_data.xlsx	figshare	doi:10.6084/m9.figshare.c.4106036	https://doi.org/10.6084/m9.figshare.c.4106036
record for patient with paiid 2961	diagnosis and treatment data collection	data for patient with paiid 2961	Sepsis_patients_data.xlsx	figshare	doi:10.6084/m9.figshare.c.4106036	https://doi.org/10.6084/m9.figshare.c.4106036
record for patient with paiid 3018	diagnosis and treatment data collection	data for patient with paiid 3018	Sepsis_patients_data.xlsx	figshare	doi:10.6084/m9.figshare.c.4106036	https://doi.org/10.6084/m9.figshare.c.4106036
record for patient with paiid 3038	diagnosis and treatment data collection	data for patient with paiid 3038	Sepsis_patients_data.xlsx	figshare	doi:10.6084/m9.figshare.c.4106036	https://doi.org/10.6084/m9.figshare.c.4106036
record for patient with paiid 3058	diagnosis and treatment data collection	data for patient with paiid 3058	Sepsis_patients_data.xlsx	figshare	doi:10.6084/m9.figshare.c.4106036	https://doi.org/10.6084/m9.figshare.c.4106036
record for patient with paiid 3117	diagnosis and treatment data collection	data for patient with paiid 3117	Sepsis_patients_data.xlsx	figshare	doi:10.6084/m9.figshare.c.4106036	https://doi.org/10.6084/m9.figshare.c.4106036
record for patient with paiid 3148	diagnosis and treatment data collection	data for patient with paiid 3148	Sepsis_patients_data.xlsx	figshare	doi:10.6084/m9.figshare.c.4106036	https://doi.org/10.6084/m9.figshare.c.4106036
record for patient with paiid 3180	diagnosis and treatment data collection	data for patient with paiid 3180	Sepsis_patients_data.xlsx	figshare	doi:10.6084/m9.figshare.c.4106036	https://doi.org/10.6084/m9.figshare.c.4106036
record for patient with paiid 7	diagnosis and treatment data collection	data for patient with paiid 7	Sepsis_patients_data.xlsx	figshare	doi:10.6084/m9.figshare.c.4106036	https://doi.org/10.6084/m9.figshare.c.4106036
record for patient with paiid 15	diagnosis and treatment data collection	data for patient with paiid 15	Sepsis_patients_data.xlsx	figshare	doi:10.6084/m9.figshare.c.4106036	https://doi.org/10.6084/m9.figshare.c.4106036
record for patient with paiid 95	diagnosis and treatment data collection	data for patient with paiid 95	Sepsis_patients_data.xlsx	figshare	doi:10.6084/m9.figshare.c.4106036	https://doi.org/10.6084/m9.figshare.c.4106036
record for patient with paiid 119	diagnosis and treatment data collection	data for patient with paiid 119	Sepsis_patients_data.xlsx	figshare	doi:10.6084/m9.figshare.c.4106036	https://doi.org/10.6084/m9.figshare.c.4106036
record for patient with paiid 130	diagnosis and treatment data collection	data for patient with paiid 130	Sepsis_patients_data.xlsx	figshare	doi:10.6084/m9.figshare.c.4106036	https://doi.org/10.6084/m9.figshare.c.4106036
record for patient with paiid 139	diagnosis and treatment data collection	data for patient with paiid 139	Sepsis_patients_data.xlsx	figshare	doi:10.6084/m9.figshare.c.4106036	https://doi.org/10.6084/m9.figshare.c.4106036
record for patient with paiid 181	diagnosis and treatment data collection	data for patient with paiid 181	Sepsis_patients_data.xlsx	figshare	doi:10.6084/m9.figshare.c.4106036	https://doi.org/10.6084/m9.figshare.c.4106036
record for patient with paiid 182	diagnosis and treatment data collection	data for patient with paiid 182	Sepsis_patients_data.xlsx	figshare	doi:10.6084/m9.figshare.c.4106036	https://doi.org/10.6084/m9.figshare.c.4106036
record for patient with paiid 197	diagnosis and treatment data collection	data for patient with paiid 197	Sepsis_patients_data.xlsx	figshare	doi:10.6084/m9.figshare.c.4106036	https://doi.org/10.6084/m9.figshare.c.4106036
record for patient with paiid 204	diagnosis and treatment data collection	data for patient with paiid 204	Sepsis_patients_data.xlsx	figshare	doi:10.6084/m9.figshare.c.4106036	https://doi.org/10.6084/m9.figshare.c.4106036
record for patient with paiid 227	diagnosis and treatment data collection	data for patient with paiid 227	Sepsis_patients_data.xlsx	figshare	doi:10.6084/m9.figshare.c.4106036	https://doi.org/10.6084/m9.figshare.c.4106036
record for patient with paiid 233	diagnosis and treatment data collection	data for patient with paiid 233	Sepsis_patients_data.xlsx	figshare	doi:10.6084/m9.figshare.c.4106036	https://doi.org/10.6084/m9.figshare.c.4106036
record for patient with paiid 251	diagnosis and treatment data collection	data for patient with paiid 251	Sepsis_patients_data.xlsx	figshare	doi:10.6084/m9.figshare.c.4106036	https://doi.org/10.6084/m9.figshare.c.4106036
record for patient with paiid 259	diagnosis and treatment data collection	data for patient with paiid 259	Sepsis_patients_data.xlsx	figshare	doi:10.6084/m9.figshare.c.4106036	https://doi.org/10.6084/m9.figshare.c.4106036
record for patient with paiid 288	diagnosis and treatment data collection	data for patient with paiid 288	Sepsis_patients_data.xlsx	figshare	doi:10.6084/m9.figshare.c.4106036	https://doi.org/10.6084/m9.figshare.c.4106036
record for patient with paiid 295	diagnosis and treatment data collection	data for patient with paiid 295	Sepsis_patients_data.xlsx	figshare	doi:10.6084/m9.figshare.c.4106036	https://doi.org/10.6084/m9.figshare.c.4106036
record for patient with paiid 312	diagnosis and treatment data collection	data for patient with paiid 312	Sepsis_patients_data.xlsx	figshare	doi:10.6084/m9.figshare.c.4106036	https://doi.org/10.6084/m9.figshare.c.4106036
record for patient with paiid 315	diagnosis and treatment data collection	data for patient with paiid 315	Sepsis_patients_data.xlsx	figshare	doi:10.6084/m9.figshare.c.4106036	https://doi.org/10.6084/m9.figshare.c.4106036
record for patient with paiid 318	diagnosis and treatment data collection	data for patient with paiid 318	Sepsis_patients_data.xlsx	figshare	doi:10.6084/m9.figshare.c.4106036	https://doi.org/10.6084/m9.figshare.c.4106036
record for patient with paiid 324	diagnosis and treatment data collection	data for patient with paiid 324	Sepsis_patients_data.xlsx	figshare	doi:10.6084/m9.figshare.c.4106036	https://doi.org/10.6084/m9.figshare.c.4106036
record for patient with paiid 352	diagnosis and treatment data collection	data for patient with paiid 352	Sepsis_patients_data.xlsx	figshare	doi:10.6084/m9.figshare.c.4106036	https://doi.org/10.6084/m9.figshare.c.4106036
record for patient with paiid 353	diagnosis and treatment data collection	data for patient with paiid 353	Sepsis_patients_data.xlsx	figshare	doi:10.6084/m9.figshare.c.4106036	https://doi.org/10.6084/m9.figshare.c.4106036
record for patient with paiid 373	diagnosis and treatment data collection	data for patient with paiid 373	Sepsis_patients_data.xlsx	figshare	doi:10.6084/m9.figshare.c.4106036	https://doi.org/10.6084/m9.figshare.c.4106036
record for patient with paiid 393	diagnosis and treatment data collection	data for patient with paiid 393	Sepsis_patients_data.xlsx	figshare	doi:10.6084/m9.figshare.c.4106036	https://doi.org/10.6084/m9.figshare.c.4106036
record for patient with paiid 425	diagnosis and treatment data collection	data for patient with paiid 425	Sepsis_patients_data.xlsx	figshare	doi:10.6084/m9.figshare.c.4106036	https://doi.org/10.6084/m9.figshare.c.4106036
record for patient with paiid 433	diagnosis and treatment data collection	data for patient with paiid 433	Sepsis_patients_data.xlsx	figshare	doi:10.6084/m9.figshare.c.4106036	https://doi.org/10.6084/m9.figshare.c.4106036
record for patient with paiid 442	diagnosis and treatment data collection	data for patient with paiid 442	Sepsis_patients_data.xlsx	figshare	doi:10.6084/m9.figshare.c.4106036	https://doi.org/10.6084/m9.figshare.c.4106036
record for patient with paiid 453	diagnosis and treatment data collection	data for patient with paiid 453	Sepsis_patients_data.xlsx	figshare	doi:10.6084/m9.figshare.c.4106036	https://doi.org/10.6084/m9.figshare.c.4106036
record for patient with paiid 461	diagnosis and treatment data collection	data for patient with paiid 461	Sepsis_patients_data.xlsx	figshare	doi:10.6084/m9.figshare.c.4106036	https://doi.org/10.6084/m9.figshare.c.4106036
record for patient with paiid 465	diagnosis and treatment data collection	data for patient with paiid 465	Sepsis_patients_data.xlsx	figshare	doi:10.6084/m9.figshare.c.4106036	https://doi.org/10.6084/m9.figshare.c.4106036
record for patient with paiid 471	diagnosis and treatment data collection	data for patient with paiid 471	Sepsis_patients_data.xlsx	figshare	doi:10.6084/m9.figshare.c.4106036	https://doi.org/10.6084/m9.figshare.c.4106036
record for patient with paiid 477	diagnosis and treatment data collection	data for patient with paiid 477	Sepsis_patients_data.xlsx	figshare	doi:10.6084/m9.figshare.c.4106036	https://doi.org/10.6084/m9.figshare.c.4106036
record for patient with paiid 479	diagnosis and treatment data collection	data for patient with paiid 479	Sepsis_patients_data.xlsx	figshare	doi:10.6084/m9.figshare.c.4106036	https://doi.org/10.6084/m9.figshare.c.4106036
record for patient with paiid 495	diagnosis and treatment data collection	data for patient with paiid 495	Sepsis_patients_data.xlsx	figshare	doi:10.6084/m9.figshare.c.4106036	https://doi.org/10.6084/m9.figshare.c.4106036
record for patient with paiid 557	diagnosis and treatment data collection	data for patient with paiid 557	Sepsis_patients_data.xlsx	figshare	doi:10.6084/m9.figshare.c.4106036	https://doi.org/10.6084/m9.figshare.c.4106036
record for patient with paiid 580	diagnosis and treatment data collection	data for patient with paiid 580	Sepsis_patients_data.xlsx	figshare	doi:10.6084/m9.figshare.c.4106036	https://doi.org/10.6084/m9.figshare.c.4106036
record for patient with paiid 619	diagnosis and treatment data collection	data for patient with paiid 619	Sepsis_patients_data.xlsx	figshare	doi:10.6084/m9.figshare.c.4106036	https://doi.org/10.6084/m9.figshare.c.4106036
record for patient with paiid 658	diagnosis and treatment data collection	data for patient with paiid 658	Sepsis_patients_data.xlsx	figshare	doi:10.6084/m9.figshare.c.4106036	https://doi.org/10.6084/m9.figshare.c.4106036
record for patient with paiid 668	diagnosis and treatment data collection	data for patient with paiid 668	Sepsis_patients_data.xlsx	figshare	doi:10.6084/m9.figshare.c.4106036	https://doi.org/10.6084/m9.figshare.c.4106036
record for patient with paiid 669	diagnosis and treatment data collection	data for patient with paiid 669	Sepsis_patients_data.xlsx	figshare	doi:10.6084/m9.figshare.c.4106036	https://doi.org/10.6084/m9.figshare.c.4106036
record for patient with paiid 672	diagnosis and treatment data collection	data for patient with paiid 672	Sepsis_patients_data.xlsx	figshare	doi:10.6084/m9.figshare.c.4106036	https://doi.org/10.6084/m9.figshare.c.4106036
record for patient with paiid 765	diagnosis and treatment data collection	data for patient with paiid 765	Sepsis_patients_data.xlsx	figshare	doi:10.6084/m9.figshare.c.4106036	https://doi.org/10.6084/m9.figshare.c.4106036
record for patient with paiid 803	diagnosis and treatment data collection	data for patient with paiid 803	Sepsis_patients_data.xlsx	figshare	doi:10.6084/m9.figshare.c.4106036	https://doi.org/10.6084/m9.figshare.c.4106036
record for patient with paiid 877	diagnosis and treatment data collection	data for patient with paiid 877	Sepsis_patients_data.xlsx	figshare	doi:10.6084/m9.figshare.c.4106036	https://doi.org/10.6084/m9.figshare.c.4106036
record for patient with paiid 907	diagnosis and treatment data collection	data for patient with paiid 907	Sepsis_patients_data.xlsx	figshare	doi:10.6084/m9.figshare.c.4106036	https://doi.org/10.6084/m9.figshare.c.4106036
record for patient with paiid 910	diagnosis and treatment data collection	data for patient with paiid 910	Sepsis_patients_data.xlsx	figshare	doi:10.6084/m9.figshare.c.4106036	https://doi.org/10.6084/m9.figshare.c.4106036
record for patient with paiid 979	diagnosis and treatment data collection	data for patient with paiid 979	Sepsis_patients_data.xlsx	figshare	doi:10.6084/m9.figshare.c.4106036	https://doi.org/10.6084/m9.figshare.c.4106036
record for patient with paiid 1003	diagnosis and treatment data collection	data for patient with paiid 1003	Sepsis_patients_data.xlsx	figshare	doi:10.6084/m9.figshare.c.4106036	https://doi.org/10.6084/m9.figshare.c.4106036
record for patient with paiid 1079	diagnosis and treatment data collection	data for patient with paiid 1079	Sepsis_patients_data.xlsx	figshare	doi:10.6084/m9.figshare.c.4106036	https://doi.org/10.6084/m9.figshare.c.4106036
record for patient with paiid 1091	diagnosis and treatment data collection	data for patient with paiid 1091	Sepsis_patients_data.xlsx	figshare	doi:10.6084/m9.figshare.c.4106036	https://doi.org/10.6084/m9.figshare.c.4106036
record for patient with paiid 1095	diagnosis and treatment data collection	data for patient with paiid 1095	Sepsis_patients_data.xlsx	figshare	doi:10.6084/m9.figshare.c.4106036	https://doi.org/10.6084/m9.figshare.c.4106036
record for patient with paiid 1244	diagnosis and treatment data collection	data for patient with paiid 1244	Sepsis_patients_data.xlsx	figshare	doi:10.6084/m9.figshare.c.4106036	https://doi.org/10.6084/m9.figshare.c.4106036
record for patient with paiid 1278	diagnosis and treatment data collection	data for patient with paiid 1278	Sepsis_patients_data.xlsx	figshare	doi:10.6084/m9.figshare.c.4106036	https://doi.org/10.6084/m9.figshare.c.4106036
record for patient with paiid 1302	diagnosis and treatment data collection	data for patient with paiid 1302	Sepsis_patients_data.xlsx	figshare	doi:10.6084/m9.figshare.c.4106036	https://doi.org/10.6084/m9.figshare.c.4106036
record for patient with paiid 1331	diagnosis and treatment data collection	data for patient with paiid 1331	Sepsis_patients_data.xlsx	figshare	doi:10.6084/m9.figshare.c.4106036	https://doi.org/10.6084/m9.figshare.c.4106036
record for patient with paiid 1340	diagnosis and treatment data collection	data for patient with paiid 1340	Sepsis_patients_data.xlsx	figshare	doi:10.6084/m9.figshare.c.4106036	https://doi.org/10.6084/m9.figshare.c.4106036
record for patient with paiid 1351	diagnosis and treatment data collection	data for patient with paiid 1351	Sepsis_patients_data.xlsx	figshare	doi:10.6084/m9.figshare.c.4106036	https://doi.org/10.6084/m9.figshare.c.4106036
record for patient with paiid 1384	diagnosis and treatment data collection	data for patient with paiid 1384	Sepsis_patients_data.xlsx	figshare	doi:10.6084/m9.figshare.c.4106036	https://doi.org/10.6084/m9.figshare.c.4106036
record for patient with paiid 1398	diagnosis and treatment data collection	data for patient with paiid 1398	Sepsis_patients_data.xlsx	figshare	doi:10.6084/m9.figshare.c.4106036	https://doi.org/10.6084/m9.figshare.c.4106036
record for patient with paiid 1401	diagnosis and treatment data collection	data for patient with paiid 1401	Sepsis_patients_data.xlsx	figshare	doi:10.6084/m9.figshare.c.4106036	https://doi.org/10.6084/m9.figshare.c.4106036
record for patient with paiid 1444	diagnosis and treatment data collection	data for patient with paiid 1444	Sepsis_patients_data.xlsx	figshare	doi:10.6084/m9.figshare.c.4106036	https://doi.org/10.6084/m9.figshare.c.4106036
record for patient with paiid 1470	diagnosis and treatment data collection	data for patient with paiid 1470	Sepsis_patients_data.xlsx	figshare	doi:10.6084/m9.figshare.c.4106036	https://doi.org/10.6084/m9.figshare.c.4106036
record for patient with paiid 1529	diagnosis and treatment data collection	data for patient with paiid 1529	Sepsis_patients_data.xlsx	figshare	doi:10.6084/m9.figshare.c.4106036	https://doi.org/10.6084/m9.figshare.c.4106036
record for patient with paiid 1579	diagnosis and treatment data collection	data for patient with paiid 1579	Sepsis_patients_data.xlsx	figshare	doi:10.6084/m9.figshare.c.4106036	https://doi.org/10.6084/m9.figshare.c.4106036
record for patient with paiid 1592	diagnosis and treatment data collection	data for patient with paiid 1592	Sepsis_patients_data.xlsx	figshare	doi:10.6084/m9.figshare.c.4106036	https://doi.org/10.6084/m9.figshare.c.4106036
record for patient with paiid 1619	diagnosis and treatment data collection	data for patient with paiid 1619	Sepsis_patients_data.xlsx	figshare	doi:10.6084/m9.figshare.c.4106036	https://doi.org/10.6084/m9.figshare.c.4106036
record for patient with paiid 1625	diagnosis and treatment data collection	data for patient with paiid 1625	Sepsis_patients_data.xlsx	figshare	doi:10.6084/m9.figshare.c.4106036	https://doi.org/10.6084/m9.figshare.c.4106036
record for patient with paiid 1627	diagnosis and treatment data collection	data for patient with paiid 1627	Sepsis_patients_data.xlsx	figshare	doi:10.6084/m9.figshare.c.4106036	https://doi.org/10.6084/m9.figshare.c.4106036
record for patient with paiid 1630	diagnosis and treatment data collection	data for patient with paiid 1630	Sepsis_patients_data.xlsx	figshare	doi:10.6084/m9.figshare.c.4106036	https://doi.org/10.6084/m9.figshare.c.4106036
record for patient with paiid 1638	diagnosis and treatment data collection	data for patient with paiid 1638	Sepsis_patients_data.xlsx	figshare	doi:10.6084/m9.figshare.c.4106036	https://doi.org/10.6084/m9.figshare.c.4106036
record for patient with paiid 1668	diagnosis and treatment data collection	data for patient with paiid 1668	Sepsis_patients_data.xlsx	figshare	doi:10.6084/m9.figshare.c.4106036	https://doi.org/10.6084/m9.figshare.c.4106036
record for patient with paiid 1680	diagnosis and treatment data collection	data for patient with paiid 1680	Sepsis_patients_data.xlsx	figshare	doi:10.6084/m9.figshare.c.4106036	https://doi.org/10.6084/m9.figshare.c.4106036
record for patient with paiid 1695	diagnosis and treatment data collection	data for patient with paiid 1695	Sepsis_patients_data.xlsx	figshare	doi:10.6084/m9.figshare.c.4106036	https://doi.org/10.6084/m9.figshare.c.4106036
record for patient with paiid 1756	diagnosis and treatment data collection	data for patient with paiid 1756	Sepsis_patients_data.xlsx	figshare	doi:10.6084/m9.figshare.c.4106036	https://doi.org/10.6084/m9.figshare.c.4106036
record for patient with paiid 1910	diagnosis and treatment data collection	data for patient with paiid 1910	Sepsis_patients_data.xlsx	figshare	doi:10.6084/m9.figshare.c.4106036	https://doi.org/10.6084/m9.figshare.c.4106036
record for patient with paiid 1911	diagnosis and treatment data collection	data for patient with paiid 1911	Sepsis_patients_data.xlsx	figshare	doi:10.6084/m9.figshare.c.4106036	https://doi.org/10.6084/m9.figshare.c.4106036
record for patient with paiid 1923	diagnosis and treatment data collection	data for patient with paiid 1923	Sepsis_patients_data.xlsx	figshare	doi:10.6084/m9.figshare.c.4106036	https://doi.org/10.6084/m9.figshare.c.4106036
record for patient with paiid 1926	diagnosis and treatment data collection	data for patient with paiid 1926	Sepsis_patients_data.xlsx	figshare	doi:10.6084/m9.figshare.c.4106036	https://doi.org/10.6084/m9.figshare.c.4106036
record for patient with paiid 1929	diagnosis and treatment data collection	data for patient with paiid 1929	Sepsis_patients_data.xlsx	figshare	doi:10.6084/m9.figshare.c.4106036	https://doi.org/10.6084/m9.figshare.c.4106036
record for patient with paiid 1999	diagnosis and treatment data collection	data for patient with paiid 1999	Sepsis_patients_data.xlsx	figshare	doi:10.6084/m9.figshare.c.4106036	https://doi.org/10.6084/m9.figshare.c.4106036
record for patient with paiid 2010	diagnosis and treatment data collection	data for patient with paiid 2010	Sepsis_patients_data.xlsx	figshare	doi:10.6084/m9.figshare.c.4106036	https://doi.org/10.6084/m9.figshare.c.4106036
record for patient with paiid 2020	diagnosis and treatment data collection	data for patient with paiid 2020	Sepsis_patients_data.xlsx	figshare	doi:10.6084/m9.figshare.c.4106036	https://doi.org/10.6084/m9.figshare.c.4106036
record for patient with paiid 2031	diagnosis and treatment data collection	data for patient with paiid 2031	Sepsis_patients_data.xlsx	figshare	doi:10.6084/m9.figshare.c.4106036	https://doi.org/10.6084/m9.figshare.c.4106036
record for patient with paiid 2035	diagnosis and treatment data collection	data for patient with paiid 2035	Sepsis_patients_data.xlsx	figshare	doi:10.6084/m9.figshare.c.4106036	https://doi.org/10.6084/m9.figshare.c.4106036
record for patient with paiid 2043	diagnosis and treatment data collection	data for patient with paiid 2043	Sepsis_patients_data.xlsx	figshare	doi:10.6084/m9.figshare.c.4106036	https://doi.org/10.6084/m9.figshare.c.4106036
record for patient with paiid 2046	diagnosis and treatment data collection	data for patient with paiid 2046	Sepsis_patients_data.xlsx	figshare	doi:10.6084/m9.figshare.c.4106036	https://doi.org/10.6084/m9.figshare.c.4106036
record for patient with paiid 2062	diagnosis and treatment data collection	data for patient with paiid 2062	Sepsis_patients_data.xlsx	figshare	doi:10.6084/m9.figshare.c.4106036	https://doi.org/10.6084/m9.figshare.c.4106036
record for patient with paiid 2072	diagnosis and treatment data collection	data for patient with paiid 2072	Sepsis_patients_data.xlsx	figshare	doi:10.6084/m9.figshare.c.4106036	https://doi.org/10.6084/m9.figshare.c.4106036
record for patient with paiid 2076	diagnosis and treatment data collection	data for patient with paiid 2076	Sepsis_patients_data.xlsx	figshare	doi:10.6084/m9.figshare.c.4106036	https://doi.org/10.6084/m9.figshare.c.4106036
record for patient with paiid 2079	diagnosis and treatment data collection	data for patient with paiid 2079	Sepsis_patients_data.xlsx	figshare	doi:10.6084/m9.figshare.c.4106036	https://doi.org/10.6084/m9.figshare.c.4106036
record for patient with paiid 2152	diagnosis and treatment data collection	data for patient with paiid 2152	Sepsis_patients_data.xlsx	figshare	doi:10.6084/m9.figshare.c.4106036	https://doi.org/10.6084/m9.figshare.c.4106036
record for patient with paiid 2153	diagnosis and treatment data collection	data for patient with paiid 2153	Sepsis_patients_data.xlsx	figshare	doi:10.6084/m9.figshare.c.4106036	https://doi.org/10.6084/m9.figshare.c.4106036
record for patient with paiid 2175	diagnosis and treatment data collection	data for patient with paiid 2175	Sepsis_patients_data.xlsx	figshare	doi:10.6084/m9.figshare.c.4106036	https://doi.org/10.6084/m9.figshare.c.4106036
record for patient with paiid 2235	diagnosis and treatment data collection	data for patient with paiid 2235	Sepsis_patients_data.xlsx	figshare	doi:10.6084/m9.figshare.c.4106036	https://doi.org/10.6084/m9.figshare.c.4106036
record for patient with paiid 2241	diagnosis and treatment data collection	data for patient with paiid 2241	Sepsis_patients_data.xlsx	figshare	doi:10.6084/m9.figshare.c.4106036	https://doi.org/10.6084/m9.figshare.c.4106036
record for patient with paiid 2243	diagnosis and treatment data collection	data for patient with paiid 2243	Sepsis_patients_data.xlsx	figshare	doi:10.6084/m9.figshare.c.4106036	https://doi.org/10.6084/m9.figshare.c.4106036
record for patient with paiid 2260	diagnosis and treatment data collection	data for patient with paiid 2260	Sepsis_patients_data.xlsx	figshare	doi:10.6084/m9.figshare.c.4106036	https://doi.org/10.6084/m9.figshare.c.4106036
record for patient with paiid 2262	diagnosis and treatment data collection	data for patient with paiid 2262	Sepsis_patients_data.xlsx	figshare	doi:10.6084/m9.figshare.c.4106036	https://doi.org/10.6084/m9.figshare.c.4106036
record for patient with paiid 2283	diagnosis and treatment data collection	data for patient with paiid 2283	Sepsis_patients_data.xlsx	figshare	doi:10.6084/m9.figshare.c.4106036	https://doi.org/10.6084/m9.figshare.c.4106036
record for patient with paiid 2285	diagnosis and treatment data collection	data for patient with paiid 2285	Sepsis_patients_data.xlsx	figshare	doi:10.6084/m9.figshare.c.4106036	https://doi.org/10.6084/m9.figshare.c.4106036
record for patient with paiid 2335	diagnosis and treatment data collection	data for patient with paiid 2335	Sepsis_patients_data.xlsx	figshare	doi:10.6084/m9.figshare.c.4106036	https://doi.org/10.6084/m9.figshare.c.4106036
record for patient with paiid 2367	diagnosis and treatment data collection	data for patient with paiid 2367	Sepsis_patients_data.xlsx	figshare	doi:10.6084/m9.figshare.c.4106036	https://doi.org/10.6084/m9.figshare.c.4106036
record for patient with paiid 2389	diagnosis and treatment data collection	data for patient with paiid 2389	Sepsis_patients_data.xlsx	figshare	doi:10.6084/m9.figshare.c.4106036	https://doi.org/10.6084/m9.figshare.c.4106036
record for patient with paiid 2409	diagnosis and treatment data collection	data for patient with paiid 2409	Sepsis_patients_data.xlsx	figshare	doi:10.6084/m9.figshare.c.4106036	https://doi.org/10.6084/m9.figshare.c.4106036
record for patient with paiid 2429	diagnosis and treatment data collection	data for patient with paiid 2429	Sepsis_patients_data.xlsx	figshare	doi:10.6084/m9.figshare.c.4106036	https://doi.org/10.6084/m9.figshare.c.4106036
record for patient with paiid 2434	diagnosis and treatment data collection	data for patient with paiid 2434	Sepsis_patients_data.xlsx	figshare	doi:10.6084/m9.figshare.c.4106036	https://doi.org/10.6084/m9.figshare.c.4106036
record for patient with paiid 2450	diagnosis and treatment data collection	data for patient with paiid 2450	Sepsis_patients_data.xlsx	figshare	doi:10.6084/m9.figshare.c.4106036	https://doi.org/10.6084/m9.figshare.c.4106036
record for patient with paiid 2451	diagnosis and treatment data collection	data for patient with paiid 2451	Sepsis_patients_data.xlsx	figshare	doi:10.6084/m9.figshare.c.4106036	https://doi.org/10.6084/m9.figshare.c.4106036
record for patient with paiid 2467	diagnosis and treatment data collection	data for patient with paiid 2467	Sepsis_patients_data.xlsx	figshare	doi:10.6084/m9.figshare.c.4106036	https://doi.org/10.6084/m9.figshare.c.4106036
record for patient with paiid 2468	diagnosis and treatment data collection	data for patient with paiid 2468	Sepsis_patients_data.xlsx	figshare	doi:10.6084/m9.figshare.c.4106036	https://doi.org/10.6084/m9.figshare.c.4106036
record for patient with paiid 2473	diagnosis and treatment data collection	data for patient with paiid 2473	Sepsis_patients_data.xlsx	figshare	doi:10.6084/m9.figshare.c.4106036	https://doi.org/10.6084/m9.figshare.c.4106036
record for patient with paiid 2487	diagnosis and treatment data collection	data for patient with paiid 2487	Sepsis_patients_data.xlsx	figshare	doi:10.6084/m9.figshare.c.4106036	https://doi.org/10.6084/m9.figshare.c.4106036
record for patient with paiid 2495	diagnosis and treatment data collection	data for patient with paiid 2495	Sepsis_patients_data.xlsx	figshare	doi:10.6084/m9.figshare.c.4106036	https://doi.org/10.6084/m9.figshare.c.4106036
record for patient with paiid 2496	diagnosis and treatment data collection	data for patient with paiid 2496	Sepsis_patients_data.xlsx	figshare	doi:10.6084/m9.figshare.c.4106036	https://doi.org/10.6084/m9.figshare.c.4106036
record for patient with paiid 2497	diagnosis and treatment data collection	data for patient with paiid 2497	Sepsis_patients_data.xlsx	figshare	doi:10.6084/m9.figshare.c.4106036	https://doi.org/10.6084/m9.figshare.c.4106036
record for patient with paiid 2504	diagnosis and treatment data collection	data for patient with paiid 2504	Sepsis_patients_data.xlsx	figshare	doi:10.6084/m9.figshare.c.4106036	https://doi.org/10.6084/m9.figshare.c.4106036
record for patient with paiid 2509	diagnosis and treatment data collection	data for patient with paiid 2509	Sepsis_patients_data.xlsx	figshare	doi:10.6084/m9.figshare.c.4106036	https://doi.org/10.6084/m9.figshare.c.4106036
record for patient with paiid 2510	diagnosis and treatment data collection	data for patient with paiid 2510	Sepsis_patients_data.xlsx	figshare	doi:10.6084/m9.figshare.c.4106036	https://doi.org/10.6084/m9.figshare.c.4106036
record for patient with paiid 2514	diagnosis and treatment data collection	data for patient with paiid 2514	Sepsis_patients_data.xlsx	figshare	doi:10.6084/m9.figshare.c.4106036	https://doi.org/10.6084/m9.figshare.c.4106036
record for patient with paiid 2516	diagnosis and treatment data collection	data for patient with paiid 2516	Sepsis_patients_data.xlsx	figshare	doi:10.6084/m9.figshare.c.4106036	https://doi.org/10.6084/m9.figshare.c.4106036
record for patient with paiid 2519	diagnosis and treatment data collection	data for patient with paiid 2519	Sepsis_patients_data.xlsx	figshare	doi:10.6084/m9.figshare.c.4106036	https://doi.org/10.6084/m9.figshare.c.4106036
record for patient with paiid 2533	diagnosis and treatment data collection	data for patient with paiid 2533	Sepsis_patients_data.xlsx	figshare	doi:10.6084/m9.figshare.c.4106036	https://doi.org/10.6084/m9.figshare.c.4106036
record for patient with paiid 2570	diagnosis and treatment data collection	data for patient with paiid 2570	Sepsis_patients_data.xlsx	figshare	doi:10.6084/m9.figshare.c.4106036	https://doi.org/10.6084/m9.figshare.c.4106036
record for patient with paiid 2611	diagnosis and treatment data collection	data for patient with paiid 2611	Sepsis_patients_data.xlsx	figshare	doi:10.6084/m9.figshare.c.4106036	https://doi.org/10.6084/m9.figshare.c.4106036
record for patient with paiid 2627	diagnosis and treatment data collection	data for patient with paiid 2627	Sepsis_patients_data.xlsx	figshare	doi:10.6084/m9.figshare.c.4106036	https://doi.org/10.6084/m9.figshare.c.4106036
record for patient with paiid 2714	diagnosis and treatment data collection	data for patient with paiid 2714	Sepsis_patients_data.xlsx	figshare	doi:10.6084/m9.figshare.c.4106036	https://doi.org/10.6084/m9.figshare.c.4106036
record for patient with paiid 2747	diagnosis and treatment data collection	data for patient with paiid 2747	Sepsis_patients_data.xlsx	figshare	doi:10.6084/m9.figshare.c.4106036	https://doi.org/10.6084/m9.figshare.c.4106036
record for patient with paiid 2780	diagnosis and treatment data collection	data for patient with paiid 2780	Sepsis_patients_data.xlsx	figshare	doi:10.6084/m9.figshare.c.4106036	https://doi.org/10.6084/m9.figshare.c.4106036
record for patient with paiid 2786	diagnosis and treatment data collection	data for patient with paiid 2786	Sepsis_patients_data.xlsx	figshare	doi:10.6084/m9.figshare.c.4106036	https://doi.org/10.6084/m9.figshare.c.4106036
record for patient with paiid 2826	diagnosis and treatment data collection	data for patient with paiid 2826	Sepsis_patients_data.xlsx	figshare	doi:10.6084/m9.figshare.c.4106036	https://doi.org/10.6084/m9.figshare.c.4106036
record for patient with paiid 2865	diagnosis and treatment data collection	data for patient with paiid 2865	Sepsis_patients_data.xlsx	figshare	doi:10.6084/m9.figshare.c.4106036	https://doi.org/10.6084/m9.figshare.c.4106036
record for patient with paiid 2872	diagnosis and treatment data collection	data for patient with paiid 2872	Sepsis_patients_data.xlsx	figshare	doi:10.6084/m9.figshare.c.4106036	https://doi.org/10.6084/m9.figshare.c.4106036
record for patient with paiid 2878	diagnosis and treatment data collection	data for patient with paiid 2878	Sepsis_patients_data.xlsx	figshare	doi:10.6084/m9.figshare.c.4106036	https://doi.org/10.6084/m9.figshare.c.4106036
record for patient with paiid 2914	diagnosis and treatment data collection	data for patient with paiid 2914	Sepsis_patients_data.xlsx	figshare	doi:10.6084/m9.figshare.c.4106036	https://doi.org/10.6084/m9.figshare.c.4106036
record for patient with paiid 2923	diagnosis and treatment data collection	data for patient with paiid 2923	Sepsis_patients_data.xlsx	figshare	doi:10.6084/m9.figshare.c.4106036	https://doi.org/10.6084/m9.figshare.c.4106036
record for patient with paiid 2928	diagnosis and treatment data collection	data for patient with paiid 2928	Sepsis_patients_data.xlsx	figshare	doi:10.6084/m9.figshare.c.4106036	https://doi.org/10.6084/m9.figshare.c.4106036
record for patient with paiid 2945	diagnosis and treatment data collection	data for patient with paiid 2945	Sepsis_patients_data.xlsx	figshare	doi:10.6084/m9.figshare.c.4106036	https://doi.org/10.6084/m9.figshare.c.4106036
record for patient with paiid 2959	diagnosis and treatment data collection	data for patient with paiid 2959	Sepsis_patients_data.xlsx	figshare	doi:10.6084/m9.figshare.c.4106036	https://doi.org/10.6084/m9.figshare.c.4106036
record for patient with paiid 2963	diagnosis and treatment data collection	data for patient with paiid 2963	Sepsis_patients_data.xlsx	figshare	doi:10.6084/m9.figshare.c.4106036	https://doi.org/10.6084/m9.figshare.c.4106036
record for patient with paiid 2969	diagnosis and treatment data collection	data for patient with paiid 2969	Sepsis_patients_data.xlsx	figshare	doi:10.6084/m9.figshare.c.4106036	https://doi.org/10.6084/m9.figshare.c.4106036
record for patient with paiid 2982	diagnosis and treatment data collection	data for patient with paiid 2982	Sepsis_patients_data.xlsx	figshare	doi:10.6084/m9.figshare.c.4106036	https://doi.org/10.6084/m9.figshare.c.4106036
record for patient with paiid 2990	diagnosis and treatment data collection	data for patient with paiid 2990	Sepsis_patients_data.xlsx	figshare	doi:10.6084/m9.figshare.c.4106036	https://doi.org/10.6084/m9.figshare.c.4106036
record for patient with paiid 2994	diagnosis and treatment data collection	data for patient with paiid 2994	Sepsis_patients_data.xlsx	figshare	doi:10.6084/m9.figshare.c.4106036	https://doi.org/10.6084/m9.figshare.c.4106036
record for patient with paiid 3022	diagnosis and treatment data collection	data for patient with paiid 3022	Sepsis_patients_data.xlsx	figshare	doi:10.6084/m9.figshare.c.4106036	https://doi.org/10.6084/m9.figshare.c.4106036
record for patient with paiid 3070	diagnosis and treatment data collection	data for patient with paiid 3070	Sepsis_patients_data.xlsx	figshare	doi:10.6084/m9.figshare.c.4106036	https://doi.org/10.6084/m9.figshare.c.4106036
record for patient with paiid 3075	diagnosis and treatment data collection	data for patient with paiid 3075	Sepsis_patients_data.xlsx	figshare	doi:10.6084/m9.figshare.c.4106036	https://doi.org/10.6084/m9.figshare.c.4106036
record for patient with paiid 3120	diagnosis and treatment data collection	data for patient with paiid 3120	Sepsis_patients_data.xlsx	figshare	doi:10.6084/m9.figshare.c.4106036	https://doi.org/10.6084/m9.figshare.c.4106036
record for patient with paiid 3154	diagnosis and treatment data collection	data for patient with paiid 3154	Sepsis_patients_data.xlsx	figshare	doi:10.6084/m9.figshare.c.4106036	https://doi.org/10.6084/m9.figshare.c.4106036
record for patient with paiid 3165	diagnosis and treatment data collection	data for patient with paiid 3165	Sepsis_patients_data.xlsx	figshare	doi:10.6084/m9.figshare.c.4106036	https://doi.org/10.6084/m9.figshare.c.4106036
record for patient with paiid 3169	diagnosis and treatment data collection	data for patient with paiid 3169	Sepsis_patients_data.xlsx	figshare	doi:10.6084/m9.figshare.c.4106036	https://doi.org/10.6084/m9.figshare.c.4106036
record for patient with paiid 3177	diagnosis and treatment data collection	data for patient with paiid 3177	Sepsis_patients_data.xlsx	figshare	doi:10.6084/m9.figshare.c.4106036	https://doi.org/10.6084/m9.figshare.c.4106036
record for patient with paiid 3184	diagnosis and treatment data collection	data for patient with paiid 3184	Sepsis_patients_data.xlsx	figshare	doi:10.6084/m9.figshare.c.4106036	https://doi.org/10.6084/m9.figshare.c.4106036
record for patient with paiid 3186	diagnosis and treatment data collection	data for patient with paiid 3186	Sepsis_patients_data.xlsx	figshare	doi:10.6084/m9.figshare.c.4106036	https://doi.org/10.6084/m9.figshare.c.4106036
record for patient with paiid 3190	diagnosis and treatment data collection	data for patient with paiid 3190	Sepsis_patients_data.xlsx	figshare	doi:10.6084/m9.figshare.c.4106036	https://doi.org/10.6084/m9.figshare.c.4106036
record for patient with paiid 53	diagnosis and treatment data collection	data for patient with paiid 53	Sepsis_patients_data.xlsx	figshare	doi:10.6084/m9.figshare.c.4106036	https://doi.org/10.6084/m9.figshare.c.4106036
record for patient with paiid 122	diagnosis and treatment data collection	data for patient with paiid 122	Sepsis_patients_data.xlsx	figshare	doi:10.6084/m9.figshare.c.4106036	https://doi.org/10.6084/m9.figshare.c.4106036
record for patient with paiid 125	diagnosis and treatment data collection	data for patient with paiid 125	Sepsis_patients_data.xlsx	figshare	doi:10.6084/m9.figshare.c.4106036	https://doi.org/10.6084/m9.figshare.c.4106036
record for patient with paiid 143	diagnosis and treatment data collection	data for patient with paiid 143	Sepsis_patients_data.xlsx	figshare	doi:10.6084/m9.figshare.c.4106036	https://doi.org/10.6084/m9.figshare.c.4106036
record for patient with paiid 258	diagnosis and treatment data collection	data for patient with paiid 258	Sepsis_patients_data.xlsx	figshare	doi:10.6084/m9.figshare.c.4106036	https://doi.org/10.6084/m9.figshare.c.4106036
record for patient with paiid 322	diagnosis and treatment data collection	data for patient with paiid 322	Sepsis_patients_data.xlsx	figshare	doi:10.6084/m9.figshare.c.4106036	https://doi.org/10.6084/m9.figshare.c.4106036
record for patient with paiid 336	diagnosis and treatment data collection	data for patient with paiid 336	Sepsis_patients_data.xlsx	figshare	doi:10.6084/m9.figshare.c.4106036	https://doi.org/10.6084/m9.figshare.c.4106036
record for patient with paiid 343	diagnosis and treatment data collection	data for patient with paiid 343	Sepsis_patients_data.xlsx	figshare	doi:10.6084/m9.figshare.c.4106036	https://doi.org/10.6084/m9.figshare.c.4106036
record for patient with paiid 350	diagnosis and treatment data collection	data for patient with paiid 350	Sepsis_patients_data.xlsx	figshare	doi:10.6084/m9.figshare.c.4106036	https://doi.org/10.6084/m9.figshare.c.4106036
record for patient with paiid 355	diagnosis and treatment data collection	data for patient with paiid 355	Sepsis_patients_data.xlsx	figshare	doi:10.6084/m9.figshare.c.4106036	https://doi.org/10.6084/m9.figshare.c.4106036
record for patient with paiid 357	diagnosis and treatment data collection	data for patient with paiid 357	Sepsis_patients_data.xlsx	figshare	doi:10.6084/m9.figshare.c.4106036	https://doi.org/10.6084/m9.figshare.c.4106036
record for patient with paiid 376	diagnosis and treatment data collection	data for patient with paiid 376	Sepsis_patients_data.xlsx	figshare	doi:10.6084/m9.figshare.c.4106036	https://doi.org/10.6084/m9.figshare.c.4106036
record for patient with paiid 474	diagnosis and treatment data collection	data for patient with paiid 474	Sepsis_patients_data.xlsx	figshare	doi:10.6084/m9.figshare.c.4106036	https://doi.org/10.6084/m9.figshare.c.4106036
record for patient with paiid 475	diagnosis and treatment data collection	data for patient with paiid 475	Sepsis_patients_data.xlsx	figshare	doi:10.6084/m9.figshare.c.4106036	https://doi.org/10.6084/m9.figshare.c.4106036
record for patient with paiid 625	diagnosis and treatment data collection	data for patient with paiid 625	Sepsis_patients_data.xlsx	figshare	doi:10.6084/m9.figshare.c.4106036	https://doi.org/10.6084/m9.figshare.c.4106036
record for patient with paiid 634	diagnosis and treatment data collection	data for patient with paiid 634	Sepsis_patients_data.xlsx	figshare	doi:10.6084/m9.figshare.c.4106036	https://doi.org/10.6084/m9.figshare.c.4106036
record for patient with paiid 640	diagnosis and treatment data collection	data for patient with paiid 640	Sepsis_patients_data.xlsx	figshare	doi:10.6084/m9.figshare.c.4106036	https://doi.org/10.6084/m9.figshare.c.4106036
record for patient with paiid 643	diagnosis and treatment data collection	data for patient with paiid 643	Sepsis_patients_data.xlsx	figshare	doi:10.6084/m9.figshare.c.4106036	https://doi.org/10.6084/m9.figshare.c.4106036
record for patient with paiid 671	diagnosis and treatment data collection	data for patient with paiid 671	Sepsis_patients_data.xlsx	figshare	doi:10.6084/m9.figshare.c.4106036	https://doi.org/10.6084/m9.figshare.c.4106036
record for patient with paiid 889	diagnosis and treatment data collection	data for patient with paiid 889	Sepsis_patients_data.xlsx	figshare	doi:10.6084/m9.figshare.c.4106036	https://doi.org/10.6084/m9.figshare.c.4106036
record for patient with paiid 902	diagnosis and treatment data collection	data for patient with paiid 902	Sepsis_patients_data.xlsx	figshare	doi:10.6084/m9.figshare.c.4106036	https://doi.org/10.6084/m9.figshare.c.4106036
record for patient with paiid 947	diagnosis and treatment data collection	data for patient with paiid 947	Sepsis_patients_data.xlsx	figshare	doi:10.6084/m9.figshare.c.4106036	https://doi.org/10.6084/m9.figshare.c.4106036
record for patient with paiid 984	diagnosis and treatment data collection	data for patient with paiid 984	Sepsis_patients_data.xlsx	figshare	doi:10.6084/m9.figshare.c.4106036	https://doi.org/10.6084/m9.figshare.c.4106036
record for patient with paiid 1002	diagnosis and treatment data collection	data for patient with paiid 1002	Sepsis_patients_data.xlsx	figshare	doi:10.6084/m9.figshare.c.4106036	https://doi.org/10.6084/m9.figshare.c.4106036
record for patient with paiid 1076	diagnosis and treatment data collection	data for patient with paiid 1076	Sepsis_patients_data.xlsx	figshare	doi:10.6084/m9.figshare.c.4106036	https://doi.org/10.6084/m9.figshare.c.4106036
record for patient with paiid 1131	diagnosis and treatment data collection	data for patient with paiid 1131	Sepsis_patients_data.xlsx	figshare	doi:10.6084/m9.figshare.c.4106036	https://doi.org/10.6084/m9.figshare.c.4106036
record for patient with paiid 1145	diagnosis and treatment data collection	data for patient with paiid 1145	Sepsis_patients_data.xlsx	figshare	doi:10.6084/m9.figshare.c.4106036	https://doi.org/10.6084/m9.figshare.c.4106036
record for patient with paiid 1149	diagnosis and treatment data collection	data for patient with paiid 1149	Sepsis_patients_data.xlsx	figshare	doi:10.6084/m9.figshare.c.4106036	https://doi.org/10.6084/m9.figshare.c.4106036
record for patient with paiid 1177	diagnosis and treatment data collection	data for patient with paiid 1177	Sepsis_patients_data.xlsx	figshare	doi:10.6084/m9.figshare.c.4106036	https://doi.org/10.6084/m9.figshare.c.4106036
record for patient with paiid 1218	diagnosis and treatment data collection	data for patient with paiid 1218	Sepsis_patients_data.xlsx	figshare	doi:10.6084/m9.figshare.c.4106036	https://doi.org/10.6084/m9.figshare.c.4106036
record for patient with paiid 1233	diagnosis and treatment data collection	data for patient with paiid 1233	Sepsis_patients_data.xlsx	figshare	doi:10.6084/m9.figshare.c.4106036	https://doi.org/10.6084/m9.figshare.c.4106036
record for patient with paiid 1258	diagnosis and treatment data collection	data for patient with paiid 1258	Sepsis_patients_data.xlsx	figshare	doi:10.6084/m9.figshare.c.4106036	https://doi.org/10.6084/m9.figshare.c.4106036
record for patient with paiid 1299	diagnosis and treatment data collection	data for patient with paiid 1299	Sepsis_patients_data.xlsx	figshare	doi:10.6084/m9.figshare.c.4106036	https://doi.org/10.6084/m9.figshare.c.4106036
record for patient with paiid 1345	diagnosis and treatment data collection	data for patient with paiid 1345	Sepsis_patients_data.xlsx	figshare	doi:10.6084/m9.figshare.c.4106036	https://doi.org/10.6084/m9.figshare.c.4106036
record for patient with paiid 1385	diagnosis and treatment data collection	data for patient with paiid 1385	Sepsis_patients_data.xlsx	figshare	doi:10.6084/m9.figshare.c.4106036	https://doi.org/10.6084/m9.figshare.c.4106036
record for patient with paiid 1425	diagnosis and treatment data collection	data for patient with paiid 1425	Sepsis_patients_data.xlsx	figshare	doi:10.6084/m9.figshare.c.4106036	https://doi.org/10.6084/m9.figshare.c.4106036
record for patient with paiid 1455	diagnosis and treatment data collection	data for patient with paiid 1455	Sepsis_patients_data.xlsx	figshare	doi:10.6084/m9.figshare.c.4106036	https://doi.org/10.6084/m9.figshare.c.4106036
record for patient with paiid 1462	diagnosis and treatment data collection	data for patient with paiid 1462	Sepsis_patients_data.xlsx	figshare	doi:10.6084/m9.figshare.c.4106036	https://doi.org/10.6084/m9.figshare.c.4106036
record for patient with paiid 1468	diagnosis and treatment data collection	data for patient with paiid 1468	Sepsis_patients_data.xlsx	figshare	doi:10.6084/m9.figshare.c.4106036	https://doi.org/10.6084/m9.figshare.c.4106036
record for patient with paiid 1492	diagnosis and treatment data collection	data for patient with paiid 1492	Sepsis_patients_data.xlsx	figshare	doi:10.6084/m9.figshare.c.4106036	https://doi.org/10.6084/m9.figshare.c.4106036
record for patient with paiid 1699	diagnosis and treatment data collection	data for patient with paiid 1699	Sepsis_patients_data.xlsx	figshare	doi:10.6084/m9.figshare.c.4106036	https://doi.org/10.6084/m9.figshare.c.4106036
record for patient with paiid 1717	diagnosis and treatment data collection	data for patient with paiid 1717	Sepsis_patients_data.xlsx	figshare	doi:10.6084/m9.figshare.c.4106036	https://doi.org/10.6084/m9.figshare.c.4106036
record for patient with paiid 1855	diagnosis and treatment data collection	data for patient with paiid 1855	Sepsis_patients_data.xlsx	figshare	doi:10.6084/m9.figshare.c.4106036	https://doi.org/10.6084/m9.figshare.c.4106036
record for patient with paiid 1864	diagnosis and treatment data collection	data for patient with paiid 1864	Sepsis_patients_data.xlsx	figshare	doi:10.6084/m9.figshare.c.4106036	https://doi.org/10.6084/m9.figshare.c.4106036
record for patient with paiid 1881	diagnosis and treatment data collection	data for patient with paiid 1881	Sepsis_patients_data.xlsx	figshare	doi:10.6084/m9.figshare.c.4106036	https://doi.org/10.6084/m9.figshare.c.4106036
record for patient with paiid 1891	diagnosis and treatment data collection	data for patient with paiid 1891	Sepsis_patients_data.xlsx	figshare	doi:10.6084/m9.figshare.c.4106036	https://doi.org/10.6084/m9.figshare.c.4106036
record for patient with paiid 1903	diagnosis and treatment data collection	data for patient with paiid 1903	Sepsis_patients_data.xlsx	figshare	doi:10.6084/m9.figshare.c.4106036	https://doi.org/10.6084/m9.figshare.c.4106036
record for patient with paiid 2037	diagnosis and treatment data collection	data for patient with paiid 2037	Sepsis_patients_data.xlsx	figshare	doi:10.6084/m9.figshare.c.4106036	https://doi.org/10.6084/m9.figshare.c.4106036
record for patient with paiid 2039	diagnosis and treatment data collection	data for patient with paiid 2039	Sepsis_patients_data.xlsx	figshare	doi:10.6084/m9.figshare.c.4106036	https://doi.org/10.6084/m9.figshare.c.4106036
record for patient with paiid 2040	diagnosis and treatment data collection	data for patient with paiid 2040	Sepsis_patients_data.xlsx	figshare	doi:10.6084/m9.figshare.c.4106036	https://doi.org/10.6084/m9.figshare.c.4106036
record for patient with paiid 2055	diagnosis and treatment data collection	data for patient with paiid 2055	Sepsis_patients_data.xlsx	figshare	doi:10.6084/m9.figshare.c.4106036	https://doi.org/10.6084/m9.figshare.c.4106036
record for patient with paiid 2058	diagnosis and treatment data collection	data for patient with paiid 2058	Sepsis_patients_data.xlsx	figshare	doi:10.6084/m9.figshare.c.4106036	https://doi.org/10.6084/m9.figshare.c.4106036
record for patient with paiid 2102	diagnosis and treatment data collection	data for patient with paiid 2102	Sepsis_patients_data.xlsx	figshare	doi:10.6084/m9.figshare.c.4106036	https://doi.org/10.6084/m9.figshare.c.4106036
record for patient with paiid 2141	diagnosis and treatment data collection	data for patient with paiid 2141	Sepsis_patients_data.xlsx	figshare	doi:10.6084/m9.figshare.c.4106036	https://doi.org/10.6084/m9.figshare.c.4106036
record for patient with paiid 2240	diagnosis and treatment data collection	data for patient with paiid 2240	Sepsis_patients_data.xlsx	figshare	doi:10.6084/m9.figshare.c.4106036	https://doi.org/10.6084/m9.figshare.c.4106036
record for patient with paiid 2249	diagnosis and treatment data collection	data for patient with paiid 2249	Sepsis_patients_data.xlsx	figshare	doi:10.6084/m9.figshare.c.4106036	https://doi.org/10.6084/m9.figshare.c.4106036
record for patient with paiid 2251	diagnosis and treatment data collection	data for patient with paiid 2251	Sepsis_patients_data.xlsx	figshare	doi:10.6084/m9.figshare.c.4106036	https://doi.org/10.6084/m9.figshare.c.4106036
record for patient with paiid 2252	diagnosis and treatment data collection	data for patient with paiid 2252	Sepsis_patients_data.xlsx	figshare	doi:10.6084/m9.figshare.c.4106036	https://doi.org/10.6084/m9.figshare.c.4106036
record for patient with paiid 2253	diagnosis and treatment data collection	data for patient with paiid 2253	Sepsis_patients_data.xlsx	figshare	doi:10.6084/m9.figshare.c.4106036	https://doi.org/10.6084/m9.figshare.c.4106036
record for patient with paiid 2259	diagnosis and treatment data collection	data for patient with paiid 2259	Sepsis_patients_data.xlsx	figshare	doi:10.6084/m9.figshare.c.4106036	https://doi.org/10.6084/m9.figshare.c.4106036
record for patient with paiid 2282	diagnosis and treatment data collection	data for patient with paiid 2282	Sepsis_patients_data.xlsx	figshare	doi:10.6084/m9.figshare.c.4106036	https://doi.org/10.6084/m9.figshare.c.4106036
record for patient with paiid 2316	diagnosis and treatment data collection	data for patient with paiid 2316	Sepsis_patients_data.xlsx	figshare	doi:10.6084/m9.figshare.c.4106036	https://doi.org/10.6084/m9.figshare.c.4106036
record for patient with paiid 2347	diagnosis and treatment data collection	data for patient with paiid 2347	Sepsis_patients_data.xlsx	figshare	doi:10.6084/m9.figshare.c.4106036	https://doi.org/10.6084/m9.figshare.c.4106036
record for patient with paiid 2436	diagnosis and treatment data collection	data for patient with paiid 2436	Sepsis_patients_data.xlsx	figshare	doi:10.6084/m9.figshare.c.4106036	https://doi.org/10.6084/m9.figshare.c.4106036
record for patient with paiid 2442	diagnosis and treatment data collection	data for patient with paiid 2442	Sepsis_patients_data.xlsx	figshare	doi:10.6084/m9.figshare.c.4106036	https://doi.org/10.6084/m9.figshare.c.4106036
record for patient with paiid 2448	diagnosis and treatment data collection	data for patient with paiid 2448	Sepsis_patients_data.xlsx	figshare	doi:10.6084/m9.figshare.c.4106036	https://doi.org/10.6084/m9.figshare.c.4106036
record for patient with paiid 2453	diagnosis and treatment data collection	data for patient with paiid 2453	Sepsis_patients_data.xlsx	figshare	doi:10.6084/m9.figshare.c.4106036	https://doi.org/10.6084/m9.figshare.c.4106036
record for patient with paiid 2463	diagnosis and treatment data collection	data for patient with paiid 2463	Sepsis_patients_data.xlsx	figshare	doi:10.6084/m9.figshare.c.4106036	https://doi.org/10.6084/m9.figshare.c.4106036
record for patient with paiid 2472	diagnosis and treatment data collection	data for patient with paiid 2472	Sepsis_patients_data.xlsx	figshare	doi:10.6084/m9.figshare.c.4106036	https://doi.org/10.6084/m9.figshare.c.4106036
record for patient with paiid 2505	diagnosis and treatment data collection	data for patient with paiid 2505	Sepsis_patients_data.xlsx	figshare	doi:10.6084/m9.figshare.c.4106036	https://doi.org/10.6084/m9.figshare.c.4106036
record for patient with paiid 2515	diagnosis and treatment data collection	data for patient with paiid 2515	Sepsis_patients_data.xlsx	figshare	doi:10.6084/m9.figshare.c.4106036	https://doi.org/10.6084/m9.figshare.c.4106036
record for patient with paiid 2520	diagnosis and treatment data collection	data for patient with paiid 2520	Sepsis_patients_data.xlsx	figshare	doi:10.6084/m9.figshare.c.4106036	https://doi.org/10.6084/m9.figshare.c.4106036
record for patient with paiid 2557	diagnosis and treatment data collection	data for patient with paiid 2557	Sepsis_patients_data.xlsx	figshare	doi:10.6084/m9.figshare.c.4106036	https://doi.org/10.6084/m9.figshare.c.4106036
record for patient with paiid 2566	diagnosis and treatment data collection	data for patient with paiid 2566	Sepsis_patients_data.xlsx	figshare	doi:10.6084/m9.figshare.c.4106036	https://doi.org/10.6084/m9.figshare.c.4106036
record for patient with paiid 2607	diagnosis and treatment data collection	data for patient with paiid 2607	Sepsis_patients_data.xlsx	figshare	doi:10.6084/m9.figshare.c.4106036	https://doi.org/10.6084/m9.figshare.c.4106036
record for patient with paiid 2617	diagnosis and treatment data collection	data for patient with paiid 2617	Sepsis_patients_data.xlsx	figshare	doi:10.6084/m9.figshare.c.4106036	https://doi.org/10.6084/m9.figshare.c.4106036
record for patient with paiid 2890	diagnosis and treatment data collection	data for patient with paiid 2890	Sepsis_patients_data.xlsx	figshare	doi:10.6084/m9.figshare.c.4106036	https://doi.org/10.6084/m9.figshare.c.4106036
record for patient with paiid 2906	diagnosis and treatment data collection	data for patient with paiid 2906	Sepsis_patients_data.xlsx	figshare	doi:10.6084/m9.figshare.c.4106036	https://doi.org/10.6084/m9.figshare.c.4106036
record for patient with paiid 2911	diagnosis and treatment data collection	data for patient with paiid 2911	Sepsis_patients_data.xlsx	figshare	doi:10.6084/m9.figshare.c.4106036	https://doi.org/10.6084/m9.figshare.c.4106036
record for patient with paiid 2916	diagnosis and treatment data collection	data for patient with paiid 2916	Sepsis_patients_data.xlsx	figshare	doi:10.6084/m9.figshare.c.4106036	https://doi.org/10.6084/m9.figshare.c.4106036
record for patient with paiid 2918	diagnosis and treatment data collection	data for patient with paiid 2918	Sepsis_patients_data.xlsx	figshare	doi:10.6084/m9.figshare.c.4106036	https://doi.org/10.6084/m9.figshare.c.4106036
record for patient with paiid 2952	diagnosis and treatment data collection	data for patient with paiid 2952	Sepsis_patients_data.xlsx	figshare	doi:10.6084/m9.figshare.c.4106036	https://doi.org/10.6084/m9.figshare.c.4106036
record for patient with paiid 2965	diagnosis and treatment data collection	data for patient with paiid 2965	Sepsis_patients_data.xlsx	figshare	doi:10.6084/m9.figshare.c.4106036	https://doi.org/10.6084/m9.figshare.c.4106036
record for patient with paiid 2976	diagnosis and treatment data collection	data for patient with paiid 2976	Sepsis_patients_data.xlsx	figshare	doi:10.6084/m9.figshare.c.4106036	https://doi.org/10.6084/m9.figshare.c.4106036
record for patient with paiid 2980	diagnosis and treatment data collection	data for patient with paiid 2980	Sepsis_patients_data.xlsx	figshare	doi:10.6084/m9.figshare.c.4106036	https://doi.org/10.6084/m9.figshare.c.4106036
record for patient with paiid 2984	diagnosis and treatment data collection	data for patient with paiid 2984	Sepsis_patients_data.xlsx	figshare	doi:10.6084/m9.figshare.c.4106036	https://doi.org/10.6084/m9.figshare.c.4106036
record for patient with paiid 2993	diagnosis and treatment data collection	data for patient with paiid 2993	Sepsis_patients_data.xlsx	figshare	doi:10.6084/m9.figshare.c.4106036	https://doi.org/10.6084/m9.figshare.c.4106036
record for patient with paiid 3006	diagnosis and treatment data collection	data for patient with paiid 3006	Sepsis_patients_data.xlsx	figshare	doi:10.6084/m9.figshare.c.4106036	https://doi.org/10.6084/m9.figshare.c.4106036
record for patient with paiid 5	diagnosis and treatment data collection	data for patient with paiid 5	Sepsis_patients_data.xlsx	figshare	doi:10.6084/m9.figshare.c.4106036	https://doi.org/10.6084/m9.figshare.c.4106036
record for patient with paiid 105	diagnosis and treatment data collection	data for patient with paiid 105	Sepsis_patients_data.xlsx	figshare	doi:10.6084/m9.figshare.c.4106036	https://doi.org/10.6084/m9.figshare.c.4106036
record for patient with paiid 108	diagnosis and treatment data collection	data for patient with paiid 108	Sepsis_patients_data.xlsx	figshare	doi:10.6084/m9.figshare.c.4106036	https://doi.org/10.6084/m9.figshare.c.4106036
record for patient with paiid 111	diagnosis and treatment data collection	data for patient with paiid 111	Sepsis_patients_data.xlsx	figshare	doi:10.6084/m9.figshare.c.4106036	https://doi.org/10.6084/m9.figshare.c.4106036
record for patient with paiid 158	diagnosis and treatment data collection	data for patient with paiid 158	Sepsis_patients_data.xlsx	figshare	doi:10.6084/m9.figshare.c.4106036	https://doi.org/10.6084/m9.figshare.c.4106036
record for patient with paiid 325	diagnosis and treatment data collection	data for patient with paiid 325	Sepsis_patients_data.xlsx	figshare	doi:10.6084/m9.figshare.c.4106036	https://doi.org/10.6084/m9.figshare.c.4106036
record for patient with paiid 385	diagnosis and treatment data collection	data for patient with paiid 385	Sepsis_patients_data.xlsx	figshare	doi:10.6084/m9.figshare.c.4106036	https://doi.org/10.6084/m9.figshare.c.4106036
record for patient with paiid 397	diagnosis and treatment data collection	data for patient with paiid 397	Sepsis_patients_data.xlsx	figshare	doi:10.6084/m9.figshare.c.4106036	https://doi.org/10.6084/m9.figshare.c.4106036
record for patient with paiid 402	diagnosis and treatment data collection	data for patient with paiid 402	Sepsis_patients_data.xlsx	figshare	doi:10.6084/m9.figshare.c.4106036	https://doi.org/10.6084/m9.figshare.c.4106036
record for patient with paiid 440	diagnosis and treatment data collection	data for patient with paiid 440	Sepsis_patients_data.xlsx	figshare	doi:10.6084/m9.figshare.c.4106036	https://doi.org/10.6084/m9.figshare.c.4106036
record for patient with paiid 547	diagnosis and treatment data collection	data for patient with paiid 547	Sepsis_patients_data.xlsx	figshare	doi:10.6084/m9.figshare.c.4106036	https://doi.org/10.6084/m9.figshare.c.4106036
record for patient with paiid 605	diagnosis and treatment data collection	data for patient with paiid 605	Sepsis_patients_data.xlsx	figshare	doi:10.6084/m9.figshare.c.4106036	https://doi.org/10.6084/m9.figshare.c.4106036
record for patient with paiid 633	diagnosis and treatment data collection	data for patient with paiid 633	Sepsis_patients_data.xlsx	figshare	doi:10.6084/m9.figshare.c.4106036	https://doi.org/10.6084/m9.figshare.c.4106036
record for patient with paiid 849	diagnosis and treatment data collection	data for patient with paiid 849	Sepsis_patients_data.xlsx	figshare	doi:10.6084/m9.figshare.c.4106036	https://doi.org/10.6084/m9.figshare.c.4106036
record for patient with paiid 873	diagnosis and treatment data collection	data for patient with paiid 873	Sepsis_patients_data.xlsx	figshare	doi:10.6084/m9.figshare.c.4106036	https://doi.org/10.6084/m9.figshare.c.4106036
record for patient with paiid 876	diagnosis and treatment data collection	data for patient with paiid 876	Sepsis_patients_data.xlsx	figshare	doi:10.6084/m9.figshare.c.4106036	https://doi.org/10.6084/m9.figshare.c.4106036
record for patient with paiid 892	diagnosis and treatment data collection	data for patient with paiid 892	Sepsis_patients_data.xlsx	figshare	doi:10.6084/m9.figshare.c.4106036	https://doi.org/10.6084/m9.figshare.c.4106036
record for patient with paiid 964	diagnosis and treatment data collection	data for patient with paiid 964	Sepsis_patients_data.xlsx	figshare	doi:10.6084/m9.figshare.c.4106036	https://doi.org/10.6084/m9.figshare.c.4106036
record for patient with paiid 1151	diagnosis and treatment data collection	data for patient with paiid 1151	Sepsis_patients_data.xlsx	figshare	doi:10.6084/m9.figshare.c.4106036	https://doi.org/10.6084/m9.figshare.c.4106036
record for patient with paiid 1216	diagnosis and treatment data collection	data for patient with paiid 1216	Sepsis_patients_data.xlsx	figshare	doi:10.6084/m9.figshare.c.4106036	https://doi.org/10.6084/m9.figshare.c.4106036
record for patient with paiid 1253	diagnosis and treatment data collection	data for patient with paiid 1253	Sepsis_patients_data.xlsx	figshare	doi:10.6084/m9.figshare.c.4106036	https://doi.org/10.6084/m9.figshare.c.4106036
record for patient with paiid 1256	diagnosis and treatment data collection	data for patient with paiid 1256	Sepsis_patients_data.xlsx	figshare	doi:10.6084/m9.figshare.c.4106036	https://doi.org/10.6084/m9.figshare.c.4106036
record for patient with paiid 1265	diagnosis and treatment data collection	data for patient with paiid 1265	Sepsis_patients_data.xlsx	figshare	doi:10.6084/m9.figshare.c.4106036	https://doi.org/10.6084/m9.figshare.c.4106036
record for patient with paiid 1316	diagnosis and treatment data collection	data for patient with paiid 1316	Sepsis_patients_data.xlsx	figshare	doi:10.6084/m9.figshare.c.4106036	https://doi.org/10.6084/m9.figshare.c.4106036
record for patient with paiid 1486	diagnosis and treatment data collection	data for patient with paiid 1486	Sepsis_patients_data.xlsx	figshare	doi:10.6084/m9.figshare.c.4106036	https://doi.org/10.6084/m9.figshare.c.4106036
record for patient with paiid 1515	diagnosis and treatment data collection	data for patient with paiid 1515	Sepsis_patients_data.xlsx	figshare	doi:10.6084/m9.figshare.c.4106036	https://doi.org/10.6084/m9.figshare.c.4106036
record for patient with paiid 1546	diagnosis and treatment data collection	data for patient with paiid 1546	Sepsis_patients_data.xlsx	figshare	doi:10.6084/m9.figshare.c.4106036	https://doi.org/10.6084/m9.figshare.c.4106036
record for patient with paiid 1553	diagnosis and treatment data collection	data for patient with paiid 1553	Sepsis_patients_data.xlsx	figshare	doi:10.6084/m9.figshare.c.4106036	https://doi.org/10.6084/m9.figshare.c.4106036
record for patient with paiid 1571	diagnosis and treatment data collection	data for patient with paiid 1571	Sepsis_patients_data.xlsx	figshare	doi:10.6084/m9.figshare.c.4106036	https://doi.org/10.6084/m9.figshare.c.4106036
record for patient with paiid 1728	diagnosis and treatment data collection	data for patient with paiid 1728	Sepsis_patients_data.xlsx	figshare	doi:10.6084/m9.figshare.c.4106036	https://doi.org/10.6084/m9.figshare.c.4106036
record for patient with paiid 1794	diagnosis and treatment data collection	data for patient with paiid 1794	Sepsis_patients_data.xlsx	figshare	doi:10.6084/m9.figshare.c.4106036	https://doi.org/10.6084/m9.figshare.c.4106036
record for patient with paiid 1851	diagnosis and treatment data collection	data for patient with paiid 1851	Sepsis_patients_data.xlsx	figshare	doi:10.6084/m9.figshare.c.4106036	https://doi.org/10.6084/m9.figshare.c.4106036
record for patient with paiid 2002	diagnosis and treatment data collection	data for patient with paiid 2002	Sepsis_patients_data.xlsx	figshare	doi:10.6084/m9.figshare.c.4106036	https://doi.org/10.6084/m9.figshare.c.4106036
record for patient with paiid 2029	diagnosis and treatment data collection	data for patient with paiid 2029	Sepsis_patients_data.xlsx	figshare	doi:10.6084/m9.figshare.c.4106036	https://doi.org/10.6084/m9.figshare.c.4106036
record for patient with paiid 2057	diagnosis and treatment data collection	data for patient with paiid 2057	Sepsis_patients_data.xlsx	figshare	doi:10.6084/m9.figshare.c.4106036	https://doi.org/10.6084/m9.figshare.c.4106036
record for patient with paiid 2081	diagnosis and treatment data collection	data for patient with paiid 2081	Sepsis_patients_data.xlsx	figshare	doi:10.6084/m9.figshare.c.4106036	https://doi.org/10.6084/m9.figshare.c.4106036
record for patient with paiid 2237	diagnosis and treatment data collection	data for patient with paiid 2237	Sepsis_patients_data.xlsx	figshare	doi:10.6084/m9.figshare.c.4106036	https://doi.org/10.6084/m9.figshare.c.4106036
record for patient with paiid 2268	diagnosis and treatment data collection	data for patient with paiid 2268	Sepsis_patients_data.xlsx	figshare	doi:10.6084/m9.figshare.c.4106036	https://doi.org/10.6084/m9.figshare.c.4106036
record for patient with paiid 2297	diagnosis and treatment data collection	data for patient with paiid 2297	Sepsis_patients_data.xlsx	figshare	doi:10.6084/m9.figshare.c.4106036	https://doi.org/10.6084/m9.figshare.c.4106036
record for patient with paiid 2355	diagnosis and treatment data collection	data for patient with paiid 2355	Sepsis_patients_data.xlsx	figshare	doi:10.6084/m9.figshare.c.4106036	https://doi.org/10.6084/m9.figshare.c.4106036
record for patient with paiid 2380	diagnosis and treatment data collection	data for patient with paiid 2380	Sepsis_patients_data.xlsx	figshare	doi:10.6084/m9.figshare.c.4106036	https://doi.org/10.6084/m9.figshare.c.4106036
record for patient with paiid 2461	diagnosis and treatment data collection	data for patient with paiid 2461	Sepsis_patients_data.xlsx	figshare	doi:10.6084/m9.figshare.c.4106036	https://doi.org/10.6084/m9.figshare.c.4106036
record for patient with paiid 2474	diagnosis and treatment data collection	data for patient with paiid 2474	Sepsis_patients_data.xlsx	figshare	doi:10.6084/m9.figshare.c.4106036	https://doi.org/10.6084/m9.figshare.c.4106036
record for patient with paiid 2525	diagnosis and treatment data collection	data for patient with paiid 2525	Sepsis_patients_data.xlsx	figshare	doi:10.6084/m9.figshare.c.4106036	https://doi.org/10.6084/m9.figshare.c.4106036
record for patient with paiid 2530	diagnosis and treatment data collection	data for patient with paiid 2530	Sepsis_patients_data.xlsx	figshare	doi:10.6084/m9.figshare.c.4106036	https://doi.org/10.6084/m9.figshare.c.4106036
record for patient with paiid 2542	diagnosis and treatment data collection	data for patient with paiid 2542	Sepsis_patients_data.xlsx	figshare	doi:10.6084/m9.figshare.c.4106036	https://doi.org/10.6084/m9.figshare.c.4106036
record for patient with paiid 2560	diagnosis and treatment data collection	data for patient with paiid 2560	Sepsis_patients_data.xlsx	figshare	doi:10.6084/m9.figshare.c.4106036	https://doi.org/10.6084/m9.figshare.c.4106036
record for patient with paiid 2578	diagnosis and treatment data collection	data for patient with paiid 2578	Sepsis_patients_data.xlsx	figshare	doi:10.6084/m9.figshare.c.4106036	https://doi.org/10.6084/m9.figshare.c.4106036
record for patient with paiid 2591	diagnosis and treatment data collection	data for patient with paiid 2591	Sepsis_patients_data.xlsx	figshare	doi:10.6084/m9.figshare.c.4106036	https://doi.org/10.6084/m9.figshare.c.4106036
record for patient with paiid 2596	diagnosis and treatment data collection	data for patient with paiid 2596	Sepsis_patients_data.xlsx	figshare	doi:10.6084/m9.figshare.c.4106036	https://doi.org/10.6084/m9.figshare.c.4106036
record for patient with paiid 2619	diagnosis and treatment data collection	data for patient with paiid 2619	Sepsis_patients_data.xlsx	figshare	doi:10.6084/m9.figshare.c.4106036	https://doi.org/10.6084/m9.figshare.c.4106036
record for patient with paiid 2712	diagnosis and treatment data collection	data for patient with paiid 2712	Sepsis_patients_data.xlsx	figshare	doi:10.6084/m9.figshare.c.4106036	https://doi.org/10.6084/m9.figshare.c.4106036
record for patient with paiid 2767	diagnosis and treatment data collection	data for patient with paiid 2767	Sepsis_patients_data.xlsx	figshare	doi:10.6084/m9.figshare.c.4106036	https://doi.org/10.6084/m9.figshare.c.4106036
record for patient with paiid 2785	diagnosis and treatment data collection	data for patient with paiid 2785	Sepsis_patients_data.xlsx	figshare	doi:10.6084/m9.figshare.c.4106036	https://doi.org/10.6084/m9.figshare.c.4106036
record for patient with paiid 2985	diagnosis and treatment data collection	data for patient with paiid 2985	Sepsis_patients_data.xlsx	figshare	doi:10.6084/m9.figshare.c.4106036	https://doi.org/10.6084/m9.figshare.c.4106036
record for patient with paiid 88	diagnosis and treatment data collection	data for patient with paiid 88	Sepsis_patients_data.xlsx	figshare	doi:10.6084/m9.figshare.c.4106036	https://doi.org/10.6084/m9.figshare.c.4106036
record for patient with paiid 116	diagnosis and treatment data collection	data for patient with paiid 116	Sepsis_patients_data.xlsx	figshare	doi:10.6084/m9.figshare.c.4106036	https://doi.org/10.6084/m9.figshare.c.4106036
record for patient with paiid 206	diagnosis and treatment data collection	data for patient with paiid 206	Sepsis_patients_data.xlsx	figshare	doi:10.6084/m9.figshare.c.4106036	https://doi.org/10.6084/m9.figshare.c.4106036
record for patient with paiid 226	diagnosis and treatment data collection	data for patient with paiid 226	Sepsis_patients_data.xlsx	figshare	doi:10.6084/m9.figshare.c.4106036	https://doi.org/10.6084/m9.figshare.c.4106036
record for patient with paiid 446	diagnosis and treatment data collection	data for patient with paiid 446	Sepsis_patients_data.xlsx	figshare	doi:10.6084/m9.figshare.c.4106036	https://doi.org/10.6084/m9.figshare.c.4106036
record for patient with paiid 558	diagnosis and treatment data collection	data for patient with paiid 558	Sepsis_patients_data.xlsx	figshare	doi:10.6084/m9.figshare.c.4106036	https://doi.org/10.6084/m9.figshare.c.4106036
record for patient with paiid 629	diagnosis and treatment data collection	data for patient with paiid 629	Sepsis_patients_data.xlsx	figshare	doi:10.6084/m9.figshare.c.4106036	https://doi.org/10.6084/m9.figshare.c.4106036
record for patient with paiid 632	diagnosis and treatment data collection	data for patient with paiid 632	Sepsis_patients_data.xlsx	figshare	doi:10.6084/m9.figshare.c.4106036	https://doi.org/10.6084/m9.figshare.c.4106036
record for patient with paiid 636	diagnosis and treatment data collection	data for patient with paiid 636	Sepsis_patients_data.xlsx	figshare	doi:10.6084/m9.figshare.c.4106036	https://doi.org/10.6084/m9.figshare.c.4106036
record for patient with paiid 852	diagnosis and treatment data collection	data for patient with paiid 852	Sepsis_patients_data.xlsx	figshare	doi:10.6084/m9.figshare.c.4106036	https://doi.org/10.6084/m9.figshare.c.4106036
record for patient with paiid 968	diagnosis and treatment data collection	data for patient with paiid 968	Sepsis_patients_data.xlsx	figshare	doi:10.6084/m9.figshare.c.4106036	https://doi.org/10.6084/m9.figshare.c.4106036
record for patient with paiid 1170	diagnosis and treatment data collection	data for patient with paiid 1170	Sepsis_patients_data.xlsx	figshare	doi:10.6084/m9.figshare.c.4106036	https://doi.org/10.6084/m9.figshare.c.4106036
record for patient with paiid 1342	diagnosis and treatment data collection	data for patient with paiid 1342	Sepsis_patients_data.xlsx	figshare	doi:10.6084/m9.figshare.c.4106036	https://doi.org/10.6084/m9.figshare.c.4106036
record for patient with paiid 1372	diagnosis and treatment data collection	data for patient with paiid 1372	Sepsis_patients_data.xlsx	figshare	doi:10.6084/m9.figshare.c.4106036	https://doi.org/10.6084/m9.figshare.c.4106036
record for patient with paiid 1530	diagnosis and treatment data collection	data for patient with paiid 1530	Sepsis_patients_data.xlsx	figshare	doi:10.6084/m9.figshare.c.4106036	https://doi.org/10.6084/m9.figshare.c.4106036
record for patient with paiid 1559	diagnosis and treatment data collection	data for patient with paiid 1559	Sepsis_patients_data.xlsx	figshare	doi:10.6084/m9.figshare.c.4106036	https://doi.org/10.6084/m9.figshare.c.4106036
record for patient with paiid 1577	diagnosis and treatment data collection	data for patient with paiid 1577	Sepsis_patients_data.xlsx	figshare	doi:10.6084/m9.figshare.c.4106036	https://doi.org/10.6084/m9.figshare.c.4106036
record for patient with paiid 1601	diagnosis and treatment data collection	data for patient with paiid 1601	Sepsis_patients_data.xlsx	figshare	doi:10.6084/m9.figshare.c.4106036	https://doi.org/10.6084/m9.figshare.c.4106036
record for patient with paiid 1740	diagnosis and treatment data collection	data for patient with paiid 1740	Sepsis_patients_data.xlsx	figshare	doi:10.6084/m9.figshare.c.4106036	https://doi.org/10.6084/m9.figshare.c.4106036
record for patient with paiid 1785	diagnosis and treatment data collection	data for patient with paiid 1785	Sepsis_patients_data.xlsx	figshare	doi:10.6084/m9.figshare.c.4106036	https://doi.org/10.6084/m9.figshare.c.4106036
record for patient with paiid 1796	diagnosis and treatment data collection	data for patient with paiid 1796	Sepsis_patients_data.xlsx	figshare	doi:10.6084/m9.figshare.c.4106036	https://doi.org/10.6084/m9.figshare.c.4106036
record for patient with paiid 1797	diagnosis and treatment data collection	data for patient with paiid 1797	Sepsis_patients_data.xlsx	figshare	doi:10.6084/m9.figshare.c.4106036	https://doi.org/10.6084/m9.figshare.c.4106036
record for patient with paiid 1943	diagnosis and treatment data collection	data for patient with paiid 1943	Sepsis_patients_data.xlsx	figshare	doi:10.6084/m9.figshare.c.4106036	https://doi.org/10.6084/m9.figshare.c.4106036
record for patient with paiid 1957	diagnosis and treatment data collection	data for patient with paiid 1957	Sepsis_patients_data.xlsx	figshare	doi:10.6084/m9.figshare.c.4106036	https://doi.org/10.6084/m9.figshare.c.4106036
record for patient with paiid 1980	diagnosis and treatment data collection	data for patient with paiid 1980	Sepsis_patients_data.xlsx	figshare	doi:10.6084/m9.figshare.c.4106036	https://doi.org/10.6084/m9.figshare.c.4106036
record for patient with paiid 2013	diagnosis and treatment data collection	data for patient with paiid 2013	Sepsis_patients_data.xlsx	figshare	doi:10.6084/m9.figshare.c.4106036	https://doi.org/10.6084/m9.figshare.c.4106036
record for patient with paiid 2075	diagnosis and treatment data collection	data for patient with paiid 2075	Sepsis_patients_data.xlsx	figshare	doi:10.6084/m9.figshare.c.4106036	https://doi.org/10.6084/m9.figshare.c.4106036
record for patient with paiid 2078	diagnosis and treatment data collection	data for patient with paiid 2078	Sepsis_patients_data.xlsx	figshare	doi:10.6084/m9.figshare.c.4106036	https://doi.org/10.6084/m9.figshare.c.4106036
record for patient with paiid 2116	diagnosis and treatment data collection	data for patient with paiid 2116	Sepsis_patients_data.xlsx	figshare	doi:10.6084/m9.figshare.c.4106036	https://doi.org/10.6084/m9.figshare.c.4106036
record for patient with paiid 2162	diagnosis and treatment data collection	data for patient with paiid 2162	Sepsis_patients_data.xlsx	figshare	doi:10.6084/m9.figshare.c.4106036	https://doi.org/10.6084/m9.figshare.c.4106036
record for patient with paiid 2248	diagnosis and treatment data collection	data for patient with paiid 2248	Sepsis_patients_data.xlsx	figshare	doi:10.6084/m9.figshare.c.4106036	https://doi.org/10.6084/m9.figshare.c.4106036
record for patient with paiid 2343	diagnosis and treatment data collection	data for patient with paiid 2343	Sepsis_patients_data.xlsx	figshare	doi:10.6084/m9.figshare.c.4106036	https://doi.org/10.6084/m9.figshare.c.4106036
record for patient with paiid 2479	diagnosis and treatment data collection	data for patient with paiid 2479	Sepsis_patients_data.xlsx	figshare	doi:10.6084/m9.figshare.c.4106036	https://doi.org/10.6084/m9.figshare.c.4106036
record for patient with paiid 2480	diagnosis and treatment data collection	data for patient with paiid 2480	Sepsis_patients_data.xlsx	figshare	doi:10.6084/m9.figshare.c.4106036	https://doi.org/10.6084/m9.figshare.c.4106036
record for patient with paiid 2483	diagnosis and treatment data collection	data for patient with paiid 2483	Sepsis_patients_data.xlsx	figshare	doi:10.6084/m9.figshare.c.4106036	https://doi.org/10.6084/m9.figshare.c.4106036
record for patient with paiid 2562	diagnosis and treatment data collection	data for patient with paiid 2562	Sepsis_patients_data.xlsx	figshare	doi:10.6084/m9.figshare.c.4106036	https://doi.org/10.6084/m9.figshare.c.4106036
record for patient with paiid 2593	diagnosis and treatment data collection	data for patient with paiid 2593	Sepsis_patients_data.xlsx	figshare	doi:10.6084/m9.figshare.c.4106036	https://doi.org/10.6084/m9.figshare.c.4106036
record for patient with paiid 2603	diagnosis and treatment data collection	data for patient with paiid 2603	Sepsis_patients_data.xlsx	figshare	doi:10.6084/m9.figshare.c.4106036	https://doi.org/10.6084/m9.figshare.c.4106036
record for patient with paiid 2613	diagnosis and treatment data collection	data for patient with paiid 2613	Sepsis_patients_data.xlsx	figshare	doi:10.6084/m9.figshare.c.4106036	https://doi.org/10.6084/m9.figshare.c.4106036
record for patient with paiid 2680	diagnosis and treatment data collection	data for patient with paiid 2680	Sepsis_patients_data.xlsx	figshare	doi:10.6084/m9.figshare.c.4106036	https://doi.org/10.6084/m9.figshare.c.4106036
record for patient with paiid 2792	diagnosis and treatment data collection	data for patient with paiid 2792	Sepsis_patients_data.xlsx	figshare	doi:10.6084/m9.figshare.c.4106036	https://doi.org/10.6084/m9.figshare.c.4106036
record for patient with paiid 2817	diagnosis and treatment data collection	data for patient with paiid 2817	Sepsis_patients_data.xlsx	figshare	doi:10.6084/m9.figshare.c.4106036	https://doi.org/10.6084/m9.figshare.c.4106036
record for patient with paiid 2998	diagnosis and treatment data collection	data for patient with paiid 2998	Sepsis_patients_data.xlsx	figshare	doi:10.6084/m9.figshare.c.4106036	https://doi.org/10.6084/m9.figshare.c.4106036
record for patient with paiid 3085	diagnosis and treatment data collection	data for patient with paiid 3085	Sepsis_patients_data.xlsx	figshare	doi:10.6084/m9.figshare.c.4106036	https://doi.org/10.6084/m9.figshare.c.4106036
record for patient with paiid 3121	diagnosis and treatment data collection	data for patient with paiid 3121	Sepsis_patients_data.xlsx	figshare	doi:10.6084/m9.figshare.c.4106036	https://doi.org/10.6084/m9.figshare.c.4106036
record for patient with paiid 82	diagnosis and treatment data collection	data for patient with paiid 82	Sepsis_patients_data.xlsx	figshare	doi:10.6084/m9.figshare.c.4106036	https://doi.org/10.6084/m9.figshare.c.4106036
record for patient with paiid 151	diagnosis and treatment data collection	data for patient with paiid 151	Sepsis_patients_data.xlsx	figshare	doi:10.6084/m9.figshare.c.4106036	https://doi.org/10.6084/m9.figshare.c.4106036
record for patient with paiid 241	diagnosis and treatment data collection	data for patient with paiid 241	Sepsis_patients_data.xlsx	figshare	doi:10.6084/m9.figshare.c.4106036	https://doi.org/10.6084/m9.figshare.c.4106036
record for patient with paiid 254	diagnosis and treatment data collection	data for patient with paiid 254	Sepsis_patients_data.xlsx	figshare	doi:10.6084/m9.figshare.c.4106036	https://doi.org/10.6084/m9.figshare.c.4106036
record for patient with paiid 369	diagnosis and treatment data collection	data for patient with paiid 369	Sepsis_patients_data.xlsx	figshare	doi:10.6084/m9.figshare.c.4106036	https://doi.org/10.6084/m9.figshare.c.4106036
record for patient with paiid 437	diagnosis and treatment data collection	data for patient with paiid 437	Sepsis_patients_data.xlsx	figshare	doi:10.6084/m9.figshare.c.4106036	https://doi.org/10.6084/m9.figshare.c.4106036
record for patient with paiid 488	diagnosis and treatment data collection	data for patient with paiid 488	Sepsis_patients_data.xlsx	figshare	doi:10.6084/m9.figshare.c.4106036	https://doi.org/10.6084/m9.figshare.c.4106036
record for patient with paiid 499	diagnosis and treatment data collection	data for patient with paiid 499	Sepsis_patients_data.xlsx	figshare	doi:10.6084/m9.figshare.c.4106036	https://doi.org/10.6084/m9.figshare.c.4106036
record for patient with paiid 543	diagnosis and treatment data collection	data for patient with paiid 543	Sepsis_patients_data.xlsx	figshare	doi:10.6084/m9.figshare.c.4106036	https://doi.org/10.6084/m9.figshare.c.4106036
record for patient with paiid 561	diagnosis and treatment data collection	data for patient with paiid 561	Sepsis_patients_data.xlsx	figshare	doi:10.6084/m9.figshare.c.4106036	https://doi.org/10.6084/m9.figshare.c.4106036
record for patient with paiid 606	diagnosis and treatment data collection	data for patient with paiid 606	Sepsis_patients_data.xlsx	figshare	doi:10.6084/m9.figshare.c.4106036	https://doi.org/10.6084/m9.figshare.c.4106036
record for patient with paiid 649	diagnosis and treatment data collection	data for patient with paiid 649	Sepsis_patients_data.xlsx	figshare	doi:10.6084/m9.figshare.c.4106036	https://doi.org/10.6084/m9.figshare.c.4106036
record for patient with paiid 843	diagnosis and treatment data collection	data for patient with paiid 843	Sepsis_patients_data.xlsx	figshare	doi:10.6084/m9.figshare.c.4106036	https://doi.org/10.6084/m9.figshare.c.4106036
record for patient with paiid 863	diagnosis and treatment data collection	data for patient with paiid 863	Sepsis_patients_data.xlsx	figshare	doi:10.6084/m9.figshare.c.4106036	https://doi.org/10.6084/m9.figshare.c.4106036
record for patient with paiid 944	diagnosis and treatment data collection	data for patient with paiid 944	Sepsis_patients_data.xlsx	figshare	doi:10.6084/m9.figshare.c.4106036	https://doi.org/10.6084/m9.figshare.c.4106036
record for patient with paiid 978	diagnosis and treatment data collection	data for patient with paiid 978	Sepsis_patients_data.xlsx	figshare	doi:10.6084/m9.figshare.c.4106036	https://doi.org/10.6084/m9.figshare.c.4106036
record for patient with paiid 983	diagnosis and treatment data collection	data for patient with paiid 983	Sepsis_patients_data.xlsx	figshare	doi:10.6084/m9.figshare.c.4106036	https://doi.org/10.6084/m9.figshare.c.4106036
record for patient with paiid 1080	diagnosis and treatment data collection	data for patient with paiid 1080	Sepsis_patients_data.xlsx	figshare	doi:10.6084/m9.figshare.c.4106036	https://doi.org/10.6084/m9.figshare.c.4106036
record for patient with paiid 1130	diagnosis and treatment data collection	data for patient with paiid 1130	Sepsis_patients_data.xlsx	figshare	doi:10.6084/m9.figshare.c.4106036	https://doi.org/10.6084/m9.figshare.c.4106036
record for patient with paiid 1209	diagnosis and treatment data collection	data for patient with paiid 1209	Sepsis_patients_data.xlsx	figshare	doi:10.6084/m9.figshare.c.4106036	https://doi.org/10.6084/m9.figshare.c.4106036
record for patient with paiid 1224	diagnosis and treatment data collection	data for patient with paiid 1224	Sepsis_patients_data.xlsx	figshare	doi:10.6084/m9.figshare.c.4106036	https://doi.org/10.6084/m9.figshare.c.4106036
record for patient with paiid 1295	diagnosis and treatment data collection	data for patient with paiid 1295	Sepsis_patients_data.xlsx	figshare	doi:10.6084/m9.figshare.c.4106036	https://doi.org/10.6084/m9.figshare.c.4106036
record for patient with paiid 1332	diagnosis and treatment data collection	data for patient with paiid 1332	Sepsis_patients_data.xlsx	figshare	doi:10.6084/m9.figshare.c.4106036	https://doi.org/10.6084/m9.figshare.c.4106036
record for patient with paiid 1428	diagnosis and treatment data collection	data for patient with paiid 1428	Sepsis_patients_data.xlsx	figshare	doi:10.6084/m9.figshare.c.4106036	https://doi.org/10.6084/m9.figshare.c.4106036
record for patient with paiid 1533	diagnosis and treatment data collection	data for patient with paiid 1533	Sepsis_patients_data.xlsx	figshare	doi:10.6084/m9.figshare.c.4106036	https://doi.org/10.6084/m9.figshare.c.4106036
record for patient with paiid 1606	diagnosis and treatment data collection	data for patient with paiid 1606	Sepsis_patients_data.xlsx	figshare	doi:10.6084/m9.figshare.c.4106036	https://doi.org/10.6084/m9.figshare.c.4106036
record for patient with paiid 1654	diagnosis and treatment data collection	data for patient with paiid 1654	Sepsis_patients_data.xlsx	figshare	doi:10.6084/m9.figshare.c.4106036	https://doi.org/10.6084/m9.figshare.c.4106036
record for patient with paiid 1656	diagnosis and treatment data collection	data for patient with paiid 1656	Sepsis_patients_data.xlsx	figshare	doi:10.6084/m9.figshare.c.4106036	https://doi.org/10.6084/m9.figshare.c.4106036
record for patient with paiid 1678	diagnosis and treatment data collection	data for patient with paiid 1678	Sepsis_patients_data.xlsx	figshare	doi:10.6084/m9.figshare.c.4106036	https://doi.org/10.6084/m9.figshare.c.4106036
record for patient with paiid 1693	diagnosis and treatment data collection	data for patient with paiid 1693	Sepsis_patients_data.xlsx	figshare	doi:10.6084/m9.figshare.c.4106036	https://doi.org/10.6084/m9.figshare.c.4106036
record for patient with paiid 1866	diagnosis and treatment data collection	data for patient with paiid 1866	Sepsis_patients_data.xlsx	figshare	doi:10.6084/m9.figshare.c.4106036	https://doi.org/10.6084/m9.figshare.c.4106036
record for patient with paiid 1952	diagnosis and treatment data collection	data for patient with paiid 1952	Sepsis_patients_data.xlsx	figshare	doi:10.6084/m9.figshare.c.4106036	https://doi.org/10.6084/m9.figshare.c.4106036
record for patient with paiid 1995	diagnosis and treatment data collection	data for patient with paiid 1995	Sepsis_patients_data.xlsx	figshare	doi:10.6084/m9.figshare.c.4106036	https://doi.org/10.6084/m9.figshare.c.4106036
record for patient with paiid 2302	diagnosis and treatment data collection	data for patient with paiid 2302	Sepsis_patients_data.xlsx	figshare	doi:10.6084/m9.figshare.c.4106036	https://doi.org/10.6084/m9.figshare.c.4106036
record for patient with paiid 2449	diagnosis and treatment data collection	data for patient with paiid 2449	Sepsis_patients_data.xlsx	figshare	doi:10.6084/m9.figshare.c.4106036	https://doi.org/10.6084/m9.figshare.c.4106036
record for patient with paiid 2455	diagnosis and treatment data collection	data for patient with paiid 2455	Sepsis_patients_data.xlsx	figshare	doi:10.6084/m9.figshare.c.4106036	https://doi.org/10.6084/m9.figshare.c.4106036
record for patient with paiid 2493	diagnosis and treatment data collection	data for patient with paiid 2493	Sepsis_patients_data.xlsx	figshare	doi:10.6084/m9.figshare.c.4106036	https://doi.org/10.6084/m9.figshare.c.4106036
record for patient with paiid 2537	diagnosis and treatment data collection	data for patient with paiid 2537	Sepsis_patients_data.xlsx	figshare	doi:10.6084/m9.figshare.c.4106036	https://doi.org/10.6084/m9.figshare.c.4106036
record for patient with paiid 2543	diagnosis and treatment data collection	data for patient with paiid 2543	Sepsis_patients_data.xlsx	figshare	doi:10.6084/m9.figshare.c.4106036	https://doi.org/10.6084/m9.figshare.c.4106036
record for patient with paiid 2556	diagnosis and treatment data collection	data for patient with paiid 2556	Sepsis_patients_data.xlsx	figshare	doi:10.6084/m9.figshare.c.4106036	https://doi.org/10.6084/m9.figshare.c.4106036
record for patient with paiid 2558	diagnosis and treatment data collection	data for patient with paiid 2558	Sepsis_patients_data.xlsx	figshare	doi:10.6084/m9.figshare.c.4106036	https://doi.org/10.6084/m9.figshare.c.4106036
record for patient with paiid 2564	diagnosis and treatment data collection	data for patient with paiid 2564	Sepsis_patients_data.xlsx	figshare	doi:10.6084/m9.figshare.c.4106036	https://doi.org/10.6084/m9.figshare.c.4106036
record for patient with paiid 2623	diagnosis and treatment data collection	data for patient with paiid 2623	Sepsis_patients_data.xlsx	figshare	doi:10.6084/m9.figshare.c.4106036	https://doi.org/10.6084/m9.figshare.c.4106036
record for patient with paiid 2638	diagnosis and treatment data collection	data for patient with paiid 2638	Sepsis_patients_data.xlsx	figshare	doi:10.6084/m9.figshare.c.4106036	https://doi.org/10.6084/m9.figshare.c.4106036
record for patient with paiid 2647	diagnosis and treatment data collection	data for patient with paiid 2647	Sepsis_patients_data.xlsx	figshare	doi:10.6084/m9.figshare.c.4106036	https://doi.org/10.6084/m9.figshare.c.4106036
record for patient with paiid 2663	diagnosis and treatment data collection	data for patient with paiid 2663	Sepsis_patients_data.xlsx	figshare	doi:10.6084/m9.figshare.c.4106036	https://doi.org/10.6084/m9.figshare.c.4106036
record for patient with paiid 2701	diagnosis and treatment data collection	data for patient with paiid 2701	Sepsis_patients_data.xlsx	figshare	doi:10.6084/m9.figshare.c.4106036	https://doi.org/10.6084/m9.figshare.c.4106036
record for patient with paiid 2794	diagnosis and treatment data collection	data for patient with paiid 2794	Sepsis_patients_data.xlsx	figshare	doi:10.6084/m9.figshare.c.4106036	https://doi.org/10.6084/m9.figshare.c.4106036
record for patient with paiid 2939	diagnosis and treatment data collection	data for patient with paiid 2939	Sepsis_patients_data.xlsx	figshare	doi:10.6084/m9.figshare.c.4106036	https://doi.org/10.6084/m9.figshare.c.4106036
record for patient with paiid 2960	diagnosis and treatment data collection	data for patient with paiid 2960	Sepsis_patients_data.xlsx	figshare	doi:10.6084/m9.figshare.c.4106036	https://doi.org/10.6084/m9.figshare.c.4106036
record for patient with paiid 3106	diagnosis and treatment data collection	data for patient with paiid 3106	Sepsis_patients_data.xlsx	figshare	doi:10.6084/m9.figshare.c.4106036	https://doi.org/10.6084/m9.figshare.c.4106036
record for patient with paiid 3122	diagnosis and treatment data collection	data for patient with paiid 3122	Sepsis_patients_data.xlsx	figshare	doi:10.6084/m9.figshare.c.4106036	https://doi.org/10.6084/m9.figshare.c.4106036
record for patient with paiid 50	diagnosis and treatment data collection	data for patient with paiid 50	Sepsis_patients_data.xlsx	figshare	doi:10.6084/m9.figshare.c.4106036	https://doi.org/10.6084/m9.figshare.c.4106036
record for patient with paiid 142	diagnosis and treatment data collection	data for patient with paiid 142	Sepsis_patients_data.xlsx	figshare	doi:10.6084/m9.figshare.c.4106036	https://doi.org/10.6084/m9.figshare.c.4106036
record for patient with paiid 291	diagnosis and treatment data collection	data for patient with paiid 291	Sepsis_patients_data.xlsx	figshare	doi:10.6084/m9.figshare.c.4106036	https://doi.org/10.6084/m9.figshare.c.4106036
record for patient with paiid 321	diagnosis and treatment data collection	data for patient with paiid 321	Sepsis_patients_data.xlsx	figshare	doi:10.6084/m9.figshare.c.4106036	https://doi.org/10.6084/m9.figshare.c.4106036
record for patient with paiid 377	diagnosis and treatment data collection	data for patient with paiid 377	Sepsis_patients_data.xlsx	figshare	doi:10.6084/m9.figshare.c.4106036	https://doi.org/10.6084/m9.figshare.c.4106036
record for patient with paiid 616	diagnosis and treatment data collection	data for patient with paiid 616	Sepsis_patients_data.xlsx	figshare	doi:10.6084/m9.figshare.c.4106036	https://doi.org/10.6084/m9.figshare.c.4106036
record for patient with paiid 661	diagnosis and treatment data collection	data for patient with paiid 661	Sepsis_patients_data.xlsx	figshare	doi:10.6084/m9.figshare.c.4106036	https://doi.org/10.6084/m9.figshare.c.4106036
record for patient with paiid 697	diagnosis and treatment data collection	data for patient with paiid 697	Sepsis_patients_data.xlsx	figshare	doi:10.6084/m9.figshare.c.4106036	https://doi.org/10.6084/m9.figshare.c.4106036
record for patient with paiid 888	diagnosis and treatment data collection	data for patient with paiid 888	Sepsis_patients_data.xlsx	figshare	doi:10.6084/m9.figshare.c.4106036	https://doi.org/10.6084/m9.figshare.c.4106036
record for patient with paiid 927	diagnosis and treatment data collection	data for patient with paiid 927	Sepsis_patients_data.xlsx	figshare	doi:10.6084/m9.figshare.c.4106036	https://doi.org/10.6084/m9.figshare.c.4106036
record for patient with paiid 942	diagnosis and treatment data collection	data for patient with paiid 942	Sepsis_patients_data.xlsx	figshare	doi:10.6084/m9.figshare.c.4106036	https://doi.org/10.6084/m9.figshare.c.4106036
record for patient with paiid 1030	diagnosis and treatment data collection	data for patient with paiid 1030	Sepsis_patients_data.xlsx	figshare	doi:10.6084/m9.figshare.c.4106036	https://doi.org/10.6084/m9.figshare.c.4106036
record for patient with paiid 1160	diagnosis and treatment data collection	data for patient with paiid 1160	Sepsis_patients_data.xlsx	figshare	doi:10.6084/m9.figshare.c.4106036	https://doi.org/10.6084/m9.figshare.c.4106036
record for patient with paiid 1337	diagnosis and treatment data collection	data for patient with paiid 1337	Sepsis_patients_data.xlsx	figshare	doi:10.6084/m9.figshare.c.4106036	https://doi.org/10.6084/m9.figshare.c.4106036
record for patient with paiid 1514	diagnosis and treatment data collection	data for patient with paiid 1514	Sepsis_patients_data.xlsx	figshare	doi:10.6084/m9.figshare.c.4106036	https://doi.org/10.6084/m9.figshare.c.4106036
record for patient with paiid 1534	diagnosis and treatment data collection	data for patient with paiid 1534	Sepsis_patients_data.xlsx	figshare	doi:10.6084/m9.figshare.c.4106036	https://doi.org/10.6084/m9.figshare.c.4106036
record for patient with paiid 1539	diagnosis and treatment data collection	data for patient with paiid 1539	Sepsis_patients_data.xlsx	figshare	doi:10.6084/m9.figshare.c.4106036	https://doi.org/10.6084/m9.figshare.c.4106036
record for patient with paiid 1562	diagnosis and treatment data collection	data for patient with paiid 1562	Sepsis_patients_data.xlsx	figshare	doi:10.6084/m9.figshare.c.4106036	https://doi.org/10.6084/m9.figshare.c.4106036
record for patient with paiid 1580	diagnosis and treatment data collection	data for patient with paiid 1580	Sepsis_patients_data.xlsx	figshare	doi:10.6084/m9.figshare.c.4106036	https://doi.org/10.6084/m9.figshare.c.4106036
record for patient with paiid 1621	diagnosis and treatment data collection	data for patient with paiid 1621	Sepsis_patients_data.xlsx	figshare	doi:10.6084/m9.figshare.c.4106036	https://doi.org/10.6084/m9.figshare.c.4106036
record for patient with paiid 1659	diagnosis and treatment data collection	data for patient with paiid 1659	Sepsis_patients_data.xlsx	figshare	doi:10.6084/m9.figshare.c.4106036	https://doi.org/10.6084/m9.figshare.c.4106036
record for patient with paiid 1773	diagnosis and treatment data collection	data for patient with paiid 1773	Sepsis_patients_data.xlsx	figshare	doi:10.6084/m9.figshare.c.4106036	https://doi.org/10.6084/m9.figshare.c.4106036
record for patient with paiid 1786	diagnosis and treatment data collection	data for patient with paiid 1786	Sepsis_patients_data.xlsx	figshare	doi:10.6084/m9.figshare.c.4106036	https://doi.org/10.6084/m9.figshare.c.4106036
record for patient with paiid 1873	diagnosis and treatment data collection	data for patient with paiid 1873	Sepsis_patients_data.xlsx	figshare	doi:10.6084/m9.figshare.c.4106036	https://doi.org/10.6084/m9.figshare.c.4106036
record for patient with paiid 1931	diagnosis and treatment data collection	data for patient with paiid 1931	Sepsis_patients_data.xlsx	figshare	doi:10.6084/m9.figshare.c.4106036	https://doi.org/10.6084/m9.figshare.c.4106036
record for patient with paiid 2027	diagnosis and treatment data collection	data for patient with paiid 2027	Sepsis_patients_data.xlsx	figshare	doi:10.6084/m9.figshare.c.4106036	https://doi.org/10.6084/m9.figshare.c.4106036
record for patient with paiid 2036	diagnosis and treatment data collection	data for patient with paiid 2036	Sepsis_patients_data.xlsx	figshare	doi:10.6084/m9.figshare.c.4106036	https://doi.org/10.6084/m9.figshare.c.4106036
record for patient with paiid 2132	diagnosis and treatment data collection	data for patient with paiid 2132	Sepsis_patients_data.xlsx	figshare	doi:10.6084/m9.figshare.c.4106036	https://doi.org/10.6084/m9.figshare.c.4106036
record for patient with paiid 2210	diagnosis and treatment data collection	data for patient with paiid 2210	Sepsis_patients_data.xlsx	figshare	doi:10.6084/m9.figshare.c.4106036	https://doi.org/10.6084/m9.figshare.c.4106036
record for patient with paiid 2255	diagnosis and treatment data collection	data for patient with paiid 2255	Sepsis_patients_data.xlsx	figshare	doi:10.6084/m9.figshare.c.4106036	https://doi.org/10.6084/m9.figshare.c.4106036
record for patient with paiid 2275	diagnosis and treatment data collection	data for patient with paiid 2275	Sepsis_patients_data.xlsx	figshare	doi:10.6084/m9.figshare.c.4106036	https://doi.org/10.6084/m9.figshare.c.4106036
record for patient with paiid 2280	diagnosis and treatment data collection	data for patient with paiid 2280	Sepsis_patients_data.xlsx	figshare	doi:10.6084/m9.figshare.c.4106036	https://doi.org/10.6084/m9.figshare.c.4106036
record for patient with paiid 2390	diagnosis and treatment data collection	data for patient with paiid 2390	Sepsis_patients_data.xlsx	figshare	doi:10.6084/m9.figshare.c.4106036	https://doi.org/10.6084/m9.figshare.c.4106036
record for patient with paiid 2484	diagnosis and treatment data collection	data for patient with paiid 2484	Sepsis_patients_data.xlsx	figshare	doi:10.6084/m9.figshare.c.4106036	https://doi.org/10.6084/m9.figshare.c.4106036
record for patient with paiid 2498	diagnosis and treatment data collection	data for patient with paiid 2498	Sepsis_patients_data.xlsx	figshare	doi:10.6084/m9.figshare.c.4106036	https://doi.org/10.6084/m9.figshare.c.4106036
record for patient with paiid 2500	diagnosis and treatment data collection	data for patient with paiid 2500	Sepsis_patients_data.xlsx	figshare	doi:10.6084/m9.figshare.c.4106036	https://doi.org/10.6084/m9.figshare.c.4106036
record for patient with paiid 2501	diagnosis and treatment data collection	data for patient with paiid 2501	Sepsis_patients_data.xlsx	figshare	doi:10.6084/m9.figshare.c.4106036	https://doi.org/10.6084/m9.figshare.c.4106036
record for patient with paiid 2571	diagnosis and treatment data collection	data for patient with paiid 2571	Sepsis_patients_data.xlsx	figshare	doi:10.6084/m9.figshare.c.4106036	https://doi.org/10.6084/m9.figshare.c.4106036
record for patient with paiid 2584	diagnosis and treatment data collection	data for patient with paiid 2584	Sepsis_patients_data.xlsx	figshare	doi:10.6084/m9.figshare.c.4106036	https://doi.org/10.6084/m9.figshare.c.4106036
record for patient with paiid 2592	diagnosis and treatment data collection	data for patient with paiid 2592	Sepsis_patients_data.xlsx	figshare	doi:10.6084/m9.figshare.c.4106036	https://doi.org/10.6084/m9.figshare.c.4106036
record for patient with paiid 2595	diagnosis and treatment data collection	data for patient with paiid 2595	Sepsis_patients_data.xlsx	figshare	doi:10.6084/m9.figshare.c.4106036	https://doi.org/10.6084/m9.figshare.c.4106036
record for patient with paiid 2599	diagnosis and treatment data collection	data for patient with paiid 2599	Sepsis_patients_data.xlsx	figshare	doi:10.6084/m9.figshare.c.4106036	https://doi.org/10.6084/m9.figshare.c.4106036
record for patient with paiid 2620	diagnosis and treatment data collection	data for patient with paiid 2620	Sepsis_patients_data.xlsx	figshare	doi:10.6084/m9.figshare.c.4106036	https://doi.org/10.6084/m9.figshare.c.4106036
record for patient with paiid 2681	diagnosis and treatment data collection	data for patient with paiid 2681	Sepsis_patients_data.xlsx	figshare	doi:10.6084/m9.figshare.c.4106036	https://doi.org/10.6084/m9.figshare.c.4106036
record for patient with paiid 2736	diagnosis and treatment data collection	data for patient with paiid 2736	Sepsis_patients_data.xlsx	figshare	doi:10.6084/m9.figshare.c.4106036	https://doi.org/10.6084/m9.figshare.c.4106036
record for patient with paiid 2783	diagnosis and treatment data collection	data for patient with paiid 2783	Sepsis_patients_data.xlsx	figshare	doi:10.6084/m9.figshare.c.4106036	https://doi.org/10.6084/m9.figshare.c.4106036
record for patient with paiid 2891	diagnosis and treatment data collection	data for patient with paiid 2891	Sepsis_patients_data.xlsx	figshare	doi:10.6084/m9.figshare.c.4106036	https://doi.org/10.6084/m9.figshare.c.4106036
record for patient with paiid 3026	diagnosis and treatment data collection	data for patient with paiid 3026	Sepsis_patients_data.xlsx	figshare	doi:10.6084/m9.figshare.c.4106036	https://doi.org/10.6084/m9.figshare.c.4106036
record for patient with paiid 3035	diagnosis and treatment data collection	data for patient with paiid 3035	Sepsis_patients_data.xlsx	figshare	doi:10.6084/m9.figshare.c.4106036	https://doi.org/10.6084/m9.figshare.c.4106036
record for patient with paiid 3062	diagnosis and treatment data collection	data for patient with paiid 3062	Sepsis_patients_data.xlsx	figshare	doi:10.6084/m9.figshare.c.4106036	https://doi.org/10.6084/m9.figshare.c.4106036
record for patient with paiid 3101	diagnosis and treatment data collection	data for patient with paiid 3101	Sepsis_patients_data.xlsx	figshare	doi:10.6084/m9.figshare.c.4106036	https://doi.org/10.6084/m9.figshare.c.4106036
record for patient with paiid 3112	diagnosis and treatment data collection	data for patient with paiid 3112	Sepsis_patients_data.xlsx	figshare	doi:10.6084/m9.figshare.c.4106036	https://doi.org/10.6084/m9.figshare.c.4106036
record for patient with paiid 3171	diagnosis and treatment data collection	data for patient with paiid 3171	Sepsis_patients_data.xlsx	figshare	doi:10.6084/m9.figshare.c.4106036	https://doi.org/10.6084/m9.figshare.c.4106036
record for patient with paiid 6	diagnosis and treatment data collection	data for patient with paiid 6	Sepsis_patients_data.xlsx	figshare	doi:10.6084/m9.figshare.c.4106036	https://doi.org/10.6084/m9.figshare.c.4106036
record for patient with paiid 19	diagnosis and treatment data collection	data for patient with paiid 19	Sepsis_patients_data.xlsx	figshare	doi:10.6084/m9.figshare.c.4106036	https://doi.org/10.6084/m9.figshare.c.4106036
record for patient with paiid 65	diagnosis and treatment data collection	data for patient with paiid 65	Sepsis_patients_data.xlsx	figshare	doi:10.6084/m9.figshare.c.4106036	https://doi.org/10.6084/m9.figshare.c.4106036
record for patient with paiid 134	diagnosis and treatment data collection	data for patient with paiid 134	Sepsis_patients_data.xlsx	figshare	doi:10.6084/m9.figshare.c.4106036	https://doi.org/10.6084/m9.figshare.c.4106036
record for patient with paiid 269	diagnosis and treatment data collection	data for patient with paiid 269	Sepsis_patients_data.xlsx	figshare	doi:10.6084/m9.figshare.c.4106036	https://doi.org/10.6084/m9.figshare.c.4106036
record for patient with paiid 278	diagnosis and treatment data collection	data for patient with paiid 278	Sepsis_patients_data.xlsx	figshare	doi:10.6084/m9.figshare.c.4106036	https://doi.org/10.6084/m9.figshare.c.4106036
record for patient with paiid 394	diagnosis and treatment data collection	data for patient with paiid 394	Sepsis_patients_data.xlsx	figshare	doi:10.6084/m9.figshare.c.4106036	https://doi.org/10.6084/m9.figshare.c.4106036
record for patient with paiid 400	diagnosis and treatment data collection	data for patient with paiid 400	Sepsis_patients_data.xlsx	figshare	doi:10.6084/m9.figshare.c.4106036	https://doi.org/10.6084/m9.figshare.c.4106036
record for patient with paiid 470	diagnosis and treatment data collection	data for patient with paiid 470	Sepsis_patients_data.xlsx	figshare	doi:10.6084/m9.figshare.c.4106036	https://doi.org/10.6084/m9.figshare.c.4106036
record for patient with paiid 641	diagnosis and treatment data collection	data for patient with paiid 641	Sepsis_patients_data.xlsx	figshare	doi:10.6084/m9.figshare.c.4106036	https://doi.org/10.6084/m9.figshare.c.4106036
record for patient with paiid 747	diagnosis and treatment data collection	data for patient with paiid 747	Sepsis_patients_data.xlsx	figshare	doi:10.6084/m9.figshare.c.4106036	https://doi.org/10.6084/m9.figshare.c.4106036
record for patient with paiid 832	diagnosis and treatment data collection	data for patient with paiid 832	Sepsis_patients_data.xlsx	figshare	doi:10.6084/m9.figshare.c.4106036	https://doi.org/10.6084/m9.figshare.c.4106036
record for patient with paiid 833	diagnosis and treatment data collection	data for patient with paiid 833	Sepsis_patients_data.xlsx	figshare	doi:10.6084/m9.figshare.c.4106036	https://doi.org/10.6084/m9.figshare.c.4106036
record for patient with paiid 1094	diagnosis and treatment data collection	data for patient with paiid 1094	Sepsis_patients_data.xlsx	figshare	doi:10.6084/m9.figshare.c.4106036	https://doi.org/10.6084/m9.figshare.c.4106036
record for patient with paiid 1126	diagnosis and treatment data collection	data for patient with paiid 1126	Sepsis_patients_data.xlsx	figshare	doi:10.6084/m9.figshare.c.4106036	https://doi.org/10.6084/m9.figshare.c.4106036
record for patient with paiid 1191	diagnosis and treatment data collection	data for patient with paiid 1191	Sepsis_patients_data.xlsx	figshare	doi:10.6084/m9.figshare.c.4106036	https://doi.org/10.6084/m9.figshare.c.4106036
record for patient with paiid 1229	diagnosis and treatment data collection	data for patient with paiid 1229	Sepsis_patients_data.xlsx	figshare	doi:10.6084/m9.figshare.c.4106036	https://doi.org/10.6084/m9.figshare.c.4106036
record for patient with paiid 1282	diagnosis and treatment data collection	data for patient with paiid 1282	Sepsis_patients_data.xlsx	figshare	doi:10.6084/m9.figshare.c.4106036	https://doi.org/10.6084/m9.figshare.c.4106036
record for patient with paiid 1291	diagnosis and treatment data collection	data for patient with paiid 1291	Sepsis_patients_data.xlsx	figshare	doi:10.6084/m9.figshare.c.4106036	https://doi.org/10.6084/m9.figshare.c.4106036
record for patient with paiid 1368	diagnosis and treatment data collection	data for patient with paiid 1368	Sepsis_patients_data.xlsx	figshare	doi:10.6084/m9.figshare.c.4106036	https://doi.org/10.6084/m9.figshare.c.4106036
record for patient with paiid 1377	diagnosis and treatment data collection	data for patient with paiid 1377	Sepsis_patients_data.xlsx	figshare	doi:10.6084/m9.figshare.c.4106036	https://doi.org/10.6084/m9.figshare.c.4106036
record for patient with paiid 1417	diagnosis and treatment data collection	data for patient with paiid 1417	Sepsis_patients_data.xlsx	figshare	doi:10.6084/m9.figshare.c.4106036	https://doi.org/10.6084/m9.figshare.c.4106036
record for patient with paiid 1445	diagnosis and treatment data collection	data for patient with paiid 1445	Sepsis_patients_data.xlsx	figshare	doi:10.6084/m9.figshare.c.4106036	https://doi.org/10.6084/m9.figshare.c.4106036
record for patient with paiid 1641	diagnosis and treatment data collection	data for patient with paiid 1641	Sepsis_patients_data.xlsx	figshare	doi:10.6084/m9.figshare.c.4106036	https://doi.org/10.6084/m9.figshare.c.4106036
record for patient with paiid 1772	diagnosis and treatment data collection	data for patient with paiid 1772	Sepsis_patients_data.xlsx	figshare	doi:10.6084/m9.figshare.c.4106036	https://doi.org/10.6084/m9.figshare.c.4106036
record for patient with paiid 1801	diagnosis and treatment data collection	data for patient with paiid 1801	Sepsis_patients_data.xlsx	figshare	doi:10.6084/m9.figshare.c.4106036	https://doi.org/10.6084/m9.figshare.c.4106036
record for patient with paiid 1847	diagnosis and treatment data collection	data for patient with paiid 1847	Sepsis_patients_data.xlsx	figshare	doi:10.6084/m9.figshare.c.4106036	https://doi.org/10.6084/m9.figshare.c.4106036
record for patient with paiid 1849	diagnosis and treatment data collection	data for patient with paiid 1849	Sepsis_patients_data.xlsx	figshare	doi:10.6084/m9.figshare.c.4106036	https://doi.org/10.6084/m9.figshare.c.4106036
record for patient with paiid 2006	diagnosis and treatment data collection	data for patient with paiid 2006	Sepsis_patients_data.xlsx	figshare	doi:10.6084/m9.figshare.c.4106036	https://doi.org/10.6084/m9.figshare.c.4106036
record for patient with paiid 2011	diagnosis and treatment data collection	data for patient with paiid 2011	Sepsis_patients_data.xlsx	figshare	doi:10.6084/m9.figshare.c.4106036	https://doi.org/10.6084/m9.figshare.c.4106036
record for patient with paiid 2021	diagnosis and treatment data collection	data for patient with paiid 2021	Sepsis_patients_data.xlsx	figshare	doi:10.6084/m9.figshare.c.4106036	https://doi.org/10.6084/m9.figshare.c.4106036
record for patient with paiid 2052	diagnosis and treatment data collection	data for patient with paiid 2052	Sepsis_patients_data.xlsx	figshare	doi:10.6084/m9.figshare.c.4106036	https://doi.org/10.6084/m9.figshare.c.4106036
record for patient with paiid 2074	diagnosis and treatment data collection	data for patient with paiid 2074	Sepsis_patients_data.xlsx	figshare	doi:10.6084/m9.figshare.c.4106036	https://doi.org/10.6084/m9.figshare.c.4106036
record for patient with paiid 2119	diagnosis and treatment data collection	data for patient with paiid 2119	Sepsis_patients_data.xlsx	figshare	doi:10.6084/m9.figshare.c.4106036	https://doi.org/10.6084/m9.figshare.c.4106036
record for patient with paiid 2146	diagnosis and treatment data collection	data for patient with paiid 2146	Sepsis_patients_data.xlsx	figshare	doi:10.6084/m9.figshare.c.4106036	https://doi.org/10.6084/m9.figshare.c.4106036
record for patient with paiid 2318	diagnosis and treatment data collection	data for patient with paiid 2318	Sepsis_patients_data.xlsx	figshare	doi:10.6084/m9.figshare.c.4106036	https://doi.org/10.6084/m9.figshare.c.4106036
record for patient with paiid 2353	diagnosis and treatment data collection	data for patient with paiid 2353	Sepsis_patients_data.xlsx	figshare	doi:10.6084/m9.figshare.c.4106036	https://doi.org/10.6084/m9.figshare.c.4106036
record for patient with paiid 2361	diagnosis and treatment data collection	data for patient with paiid 2361	Sepsis_patients_data.xlsx	figshare	doi:10.6084/m9.figshare.c.4106036	https://doi.org/10.6084/m9.figshare.c.4106036
record for patient with paiid 2411	diagnosis and treatment data collection	data for patient with paiid 2411	Sepsis_patients_data.xlsx	figshare	doi:10.6084/m9.figshare.c.4106036	https://doi.org/10.6084/m9.figshare.c.4106036
record for patient with paiid 2444	diagnosis and treatment data collection	data for patient with paiid 2444	Sepsis_patients_data.xlsx	figshare	doi:10.6084/m9.figshare.c.4106036	https://doi.org/10.6084/m9.figshare.c.4106036
record for patient with paiid 2456	diagnosis and treatment data collection	data for patient with paiid 2456	Sepsis_patients_data.xlsx	figshare	doi:10.6084/m9.figshare.c.4106036	https://doi.org/10.6084/m9.figshare.c.4106036
record for patient with paiid 2494	diagnosis and treatment data collection	data for patient with paiid 2494	Sepsis_patients_data.xlsx	figshare	doi:10.6084/m9.figshare.c.4106036	https://doi.org/10.6084/m9.figshare.c.4106036
record for patient with paiid 2527	diagnosis and treatment data collection	data for patient with paiid 2527	Sepsis_patients_data.xlsx	figshare	doi:10.6084/m9.figshare.c.4106036	https://doi.org/10.6084/m9.figshare.c.4106036
record for patient with paiid 2554	diagnosis and treatment data collection	data for patient with paiid 2554	Sepsis_patients_data.xlsx	figshare	doi:10.6084/m9.figshare.c.4106036	https://doi.org/10.6084/m9.figshare.c.4106036
record for patient with paiid 2588	diagnosis and treatment data collection	data for patient with paiid 2588	Sepsis_patients_data.xlsx	figshare	doi:10.6084/m9.figshare.c.4106036	https://doi.org/10.6084/m9.figshare.c.4106036
record for patient with paiid 2590	diagnosis and treatment data collection	data for patient with paiid 2590	Sepsis_patients_data.xlsx	figshare	doi:10.6084/m9.figshare.c.4106036	https://doi.org/10.6084/m9.figshare.c.4106036
record for patient with paiid 2649	diagnosis and treatment data collection	data for patient with paiid 2649	Sepsis_patients_data.xlsx	figshare	doi:10.6084/m9.figshare.c.4106036	https://doi.org/10.6084/m9.figshare.c.4106036
record for patient with paiid 2761	diagnosis and treatment data collection	data for patient with paiid 2761	Sepsis_patients_data.xlsx	figshare	doi:10.6084/m9.figshare.c.4106036	https://doi.org/10.6084/m9.figshare.c.4106036
record for patient with paiid 3034	diagnosis and treatment data collection	data for patient with paiid 3034	Sepsis_patients_data.xlsx	figshare	doi:10.6084/m9.figshare.c.4106036	https://doi.org/10.6084/m9.figshare.c.4106036
record for patient with paiid 3094	diagnosis and treatment data collection	data for patient with paiid 3094	Sepsis_patients_data.xlsx	figshare	doi:10.6084/m9.figshare.c.4106036	https://doi.org/10.6084/m9.figshare.c.4106036
record for patient with paiid 3095	diagnosis and treatment data collection	data for patient with paiid 3095	Sepsis_patients_data.xlsx	figshare	doi:10.6084/m9.figshare.c.4106036	https://doi.org/10.6084/m9.figshare.c.4106036
record for patient with paiid 3099	diagnosis and treatment data collection	data for patient with paiid 3099	Sepsis_patients_data.xlsx	figshare	doi:10.6084/m9.figshare.c.4106036	https://doi.org/10.6084/m9.figshare.c.4106036
record for patient with paiid 68	diagnosis and treatment data collection	data for patient with paiid 68	Sepsis_patients_data.xlsx	figshare	doi:10.6084/m9.figshare.c.4106036	https://doi.org/10.6084/m9.figshare.c.4106036
record for patient with paiid 109	diagnosis and treatment data collection	data for patient with paiid 109	Sepsis_patients_data.xlsx	figshare	doi:10.6084/m9.figshare.c.4106036	https://doi.org/10.6084/m9.figshare.c.4106036
record for patient with paiid 166	diagnosis and treatment data collection	data for patient with paiid 166	Sepsis_patients_data.xlsx	figshare	doi:10.6084/m9.figshare.c.4106036	https://doi.org/10.6084/m9.figshare.c.4106036
record for patient with paiid 289	diagnosis and treatment data collection	data for patient with paiid 289	Sepsis_patients_data.xlsx	figshare	doi:10.6084/m9.figshare.c.4106036	https://doi.org/10.6084/m9.figshare.c.4106036
record for patient with paiid 319	diagnosis and treatment data collection	data for patient with paiid 319	Sepsis_patients_data.xlsx	figshare	doi:10.6084/m9.figshare.c.4106036	https://doi.org/10.6084/m9.figshare.c.4106036
record for patient with paiid 482	diagnosis and treatment data collection	data for patient with paiid 482	Sepsis_patients_data.xlsx	figshare	doi:10.6084/m9.figshare.c.4106036	https://doi.org/10.6084/m9.figshare.c.4106036
record for patient with paiid 506	diagnosis and treatment data collection	data for patient with paiid 506	Sepsis_patients_data.xlsx	figshare	doi:10.6084/m9.figshare.c.4106036	https://doi.org/10.6084/m9.figshare.c.4106036
record for patient with paiid 509	diagnosis and treatment data collection	data for patient with paiid 509	Sepsis_patients_data.xlsx	figshare	doi:10.6084/m9.figshare.c.4106036	https://doi.org/10.6084/m9.figshare.c.4106036
record for patient with paiid 523	diagnosis and treatment data collection	data for patient with paiid 523	Sepsis_patients_data.xlsx	figshare	doi:10.6084/m9.figshare.c.4106036	https://doi.org/10.6084/m9.figshare.c.4106036
record for patient with paiid 549	diagnosis and treatment data collection	data for patient with paiid 549	Sepsis_patients_data.xlsx	figshare	doi:10.6084/m9.figshare.c.4106036	https://doi.org/10.6084/m9.figshare.c.4106036
record for patient with paiid 573	diagnosis and treatment data collection	data for patient with paiid 573	Sepsis_patients_data.xlsx	figshare	doi:10.6084/m9.figshare.c.4106036	https://doi.org/10.6084/m9.figshare.c.4106036
record for patient with paiid 683	diagnosis and treatment data collection	data for patient with paiid 683	Sepsis_patients_data.xlsx	figshare	doi:10.6084/m9.figshare.c.4106036	https://doi.org/10.6084/m9.figshare.c.4106036
record for patient with paiid 726	diagnosis and treatment data collection	data for patient with paiid 726	Sepsis_patients_data.xlsx	figshare	doi:10.6084/m9.figshare.c.4106036	https://doi.org/10.6084/m9.figshare.c.4106036
record for patient with paiid 737	diagnosis and treatment data collection	data for patient with paiid 737	Sepsis_patients_data.xlsx	figshare	doi:10.6084/m9.figshare.c.4106036	https://doi.org/10.6084/m9.figshare.c.4106036
record for patient with paiid 769	diagnosis and treatment data collection	data for patient with paiid 769	Sepsis_patients_data.xlsx	figshare	doi:10.6084/m9.figshare.c.4106036	https://doi.org/10.6084/m9.figshare.c.4106036
record for patient with paiid 828	diagnosis and treatment data collection	data for patient with paiid 828	Sepsis_patients_data.xlsx	figshare	doi:10.6084/m9.figshare.c.4106036	https://doi.org/10.6084/m9.figshare.c.4106036
record for patient with paiid 896	diagnosis and treatment data collection	data for patient with paiid 896	Sepsis_patients_data.xlsx	figshare	doi:10.6084/m9.figshare.c.4106036	https://doi.org/10.6084/m9.figshare.c.4106036
record for patient with paiid 917	diagnosis and treatment data collection	data for patient with paiid 917	Sepsis_patients_data.xlsx	figshare	doi:10.6084/m9.figshare.c.4106036	https://doi.org/10.6084/m9.figshare.c.4106036
record for patient with paiid 921	diagnosis and treatment data collection	data for patient with paiid 921	Sepsis_patients_data.xlsx	figshare	doi:10.6084/m9.figshare.c.4106036	https://doi.org/10.6084/m9.figshare.c.4106036
record for patient with paiid 931	diagnosis and treatment data collection	data for patient with paiid 931	Sepsis_patients_data.xlsx	figshare	doi:10.6084/m9.figshare.c.4106036	https://doi.org/10.6084/m9.figshare.c.4106036
record for patient with paiid 936	diagnosis and treatment data collection	data for patient with paiid 936	Sepsis_patients_data.xlsx	figshare	doi:10.6084/m9.figshare.c.4106036	https://doi.org/10.6084/m9.figshare.c.4106036
record for patient with paiid 951	diagnosis and treatment data collection	data for patient with paiid 951	Sepsis_patients_data.xlsx	figshare	doi:10.6084/m9.figshare.c.4106036	https://doi.org/10.6084/m9.figshare.c.4106036
record for patient with paiid 995	diagnosis and treatment data collection	data for patient with paiid 995	Sepsis_patients_data.xlsx	figshare	doi:10.6084/m9.figshare.c.4106036	https://doi.org/10.6084/m9.figshare.c.4106036
record for patient with paiid 1107	diagnosis and treatment data collection	data for patient with paiid 1107	Sepsis_patients_data.xlsx	figshare	doi:10.6084/m9.figshare.c.4106036	https://doi.org/10.6084/m9.figshare.c.4106036
record for patient with paiid 1237	diagnosis and treatment data collection	data for patient with paiid 1237	Sepsis_patients_data.xlsx	figshare	doi:10.6084/m9.figshare.c.4106036	https://doi.org/10.6084/m9.figshare.c.4106036
record for patient with paiid 1266	diagnosis and treatment data collection	data for patient with paiid 1266	Sepsis_patients_data.xlsx	figshare	doi:10.6084/m9.figshare.c.4106036	https://doi.org/10.6084/m9.figshare.c.4106036
record for patient with paiid 1329	diagnosis and treatment data collection	data for patient with paiid 1329	Sepsis_patients_data.xlsx	figshare	doi:10.6084/m9.figshare.c.4106036	https://doi.org/10.6084/m9.figshare.c.4106036
record for patient with paiid 1551	diagnosis and treatment data collection	data for patient with paiid 1551	Sepsis_patients_data.xlsx	figshare	doi:10.6084/m9.figshare.c.4106036	https://doi.org/10.6084/m9.figshare.c.4106036
record for patient with paiid 1574	diagnosis and treatment data collection	data for patient with paiid 1574	Sepsis_patients_data.xlsx	figshare	doi:10.6084/m9.figshare.c.4106036	https://doi.org/10.6084/m9.figshare.c.4106036
record for patient with paiid 1614	diagnosis and treatment data collection	data for patient with paiid 1614	Sepsis_patients_data.xlsx	figshare	doi:10.6084/m9.figshare.c.4106036	https://doi.org/10.6084/m9.figshare.c.4106036
record for patient with paiid 1649	diagnosis and treatment data collection	data for patient with paiid 1649	Sepsis_patients_data.xlsx	figshare	doi:10.6084/m9.figshare.c.4106036	https://doi.org/10.6084/m9.figshare.c.4106036
record for patient with paiid 1667	diagnosis and treatment data collection	data for patient with paiid 1667	Sepsis_patients_data.xlsx	figshare	doi:10.6084/m9.figshare.c.4106036	https://doi.org/10.6084/m9.figshare.c.4106036
record for patient with paiid 1685	diagnosis and treatment data collection	data for patient with paiid 1685	Sepsis_patients_data.xlsx	figshare	doi:10.6084/m9.figshare.c.4106036	https://doi.org/10.6084/m9.figshare.c.4106036
record for patient with paiid 1722	diagnosis and treatment data collection	data for patient with paiid 1722	Sepsis_patients_data.xlsx	figshare	doi:10.6084/m9.figshare.c.4106036	https://doi.org/10.6084/m9.figshare.c.4106036
record for patient with paiid 1860	diagnosis and treatment data collection	data for patient with paiid 1860	Sepsis_patients_data.xlsx	figshare	doi:10.6084/m9.figshare.c.4106036	https://doi.org/10.6084/m9.figshare.c.4106036
record for patient with paiid 1953	diagnosis and treatment data collection	data for patient with paiid 1953	Sepsis_patients_data.xlsx	figshare	doi:10.6084/m9.figshare.c.4106036	https://doi.org/10.6084/m9.figshare.c.4106036
record for patient with paiid 2044	diagnosis and treatment data collection	data for patient with paiid 2044	Sepsis_patients_data.xlsx	figshare	doi:10.6084/m9.figshare.c.4106036	https://doi.org/10.6084/m9.figshare.c.4106036
record for patient with paiid 2104	diagnosis and treatment data collection	data for patient with paiid 2104	Sepsis_patients_data.xlsx	figshare	doi:10.6084/m9.figshare.c.4106036	https://doi.org/10.6084/m9.figshare.c.4106036
record for patient with paiid 2329	diagnosis and treatment data collection	data for patient with paiid 2329	Sepsis_patients_data.xlsx	figshare	doi:10.6084/m9.figshare.c.4106036	https://doi.org/10.6084/m9.figshare.c.4106036
record for patient with paiid 2352	diagnosis and treatment data collection	data for patient with paiid 2352	Sepsis_patients_data.xlsx	figshare	doi:10.6084/m9.figshare.c.4106036	https://doi.org/10.6084/m9.figshare.c.4106036
record for patient with paiid 2489	diagnosis and treatment data collection	data for patient with paiid 2489	Sepsis_patients_data.xlsx	figshare	doi:10.6084/m9.figshare.c.4106036	https://doi.org/10.6084/m9.figshare.c.4106036
record for patient with paiid 2508	diagnosis and treatment data collection	data for patient with paiid 2508	Sepsis_patients_data.xlsx	figshare	doi:10.6084/m9.figshare.c.4106036	https://doi.org/10.6084/m9.figshare.c.4106036
record for patient with paiid 2573	diagnosis and treatment data collection	data for patient with paiid 2573	Sepsis_patients_data.xlsx	figshare	doi:10.6084/m9.figshare.c.4106036	https://doi.org/10.6084/m9.figshare.c.4106036
record for patient with paiid 2580	diagnosis and treatment data collection	data for patient with paiid 2580	Sepsis_patients_data.xlsx	figshare	doi:10.6084/m9.figshare.c.4106036	https://doi.org/10.6084/m9.figshare.c.4106036
record for patient with paiid 2585	diagnosis and treatment data collection	data for patient with paiid 2585	Sepsis_patients_data.xlsx	figshare	doi:10.6084/m9.figshare.c.4106036	https://doi.org/10.6084/m9.figshare.c.4106036
record for patient with paiid 2614	diagnosis and treatment data collection	data for patient with paiid 2614	Sepsis_patients_data.xlsx	figshare	doi:10.6084/m9.figshare.c.4106036	https://doi.org/10.6084/m9.figshare.c.4106036
record for patient with paiid 2632	diagnosis and treatment data collection	data for patient with paiid 2632	Sepsis_patients_data.xlsx	figshare	doi:10.6084/m9.figshare.c.4106036	https://doi.org/10.6084/m9.figshare.c.4106036
record for patient with paiid 2636	diagnosis and treatment data collection	data for patient with paiid 2636	Sepsis_patients_data.xlsx	figshare	doi:10.6084/m9.figshare.c.4106036	https://doi.org/10.6084/m9.figshare.c.4106036
record for patient with paiid 2641	diagnosis and treatment data collection	data for patient with paiid 2641	Sepsis_patients_data.xlsx	figshare	doi:10.6084/m9.figshare.c.4106036	https://doi.org/10.6084/m9.figshare.c.4106036
record for patient with paiid 2797	diagnosis and treatment data collection	data for patient with paiid 2797	Sepsis_patients_data.xlsx	figshare	doi:10.6084/m9.figshare.c.4106036	https://doi.org/10.6084/m9.figshare.c.4106036
record for patient with paiid 2798	diagnosis and treatment data collection	data for patient with paiid 2798	Sepsis_patients_data.xlsx	figshare	doi:10.6084/m9.figshare.c.4106036	https://doi.org/10.6084/m9.figshare.c.4106036
record for patient with paiid 2816	diagnosis and treatment data collection	data for patient with paiid 2816	Sepsis_patients_data.xlsx	figshare	doi:10.6084/m9.figshare.c.4106036	https://doi.org/10.6084/m9.figshare.c.4106036
record for patient with paiid 2820	diagnosis and treatment data collection	data for patient with paiid 2820	Sepsis_patients_data.xlsx	figshare	doi:10.6084/m9.figshare.c.4106036	https://doi.org/10.6084/m9.figshare.c.4106036
record for patient with paiid 2830	diagnosis and treatment data collection	data for patient with paiid 2830	Sepsis_patients_data.xlsx	figshare	doi:10.6084/m9.figshare.c.4106036	https://doi.org/10.6084/m9.figshare.c.4106036
record for patient with paiid 2930	diagnosis and treatment data collection	data for patient with paiid 2930	Sepsis_patients_data.xlsx	figshare	doi:10.6084/m9.figshare.c.4106036	https://doi.org/10.6084/m9.figshare.c.4106036
record for patient with paiid 2951	diagnosis and treatment data collection	data for patient with paiid 2951	Sepsis_patients_data.xlsx	figshare	doi:10.6084/m9.figshare.c.4106036	https://doi.org/10.6084/m9.figshare.c.4106036
record for patient with paiid 2957	diagnosis and treatment data collection	data for patient with paiid 2957	Sepsis_patients_data.xlsx	figshare	doi:10.6084/m9.figshare.c.4106036	https://doi.org/10.6084/m9.figshare.c.4106036
record for patient with paiid 3003	diagnosis and treatment data collection	data for patient with paiid 3003	Sepsis_patients_data.xlsx	figshare	doi:10.6084/m9.figshare.c.4106036	https://doi.org/10.6084/m9.figshare.c.4106036
record for patient with paiid 3040	diagnosis and treatment data collection	data for patient with paiid 3040	Sepsis_patients_data.xlsx	figshare	doi:10.6084/m9.figshare.c.4106036	https://doi.org/10.6084/m9.figshare.c.4106036
record for patient with paiid 3047	diagnosis and treatment data collection	data for patient with paiid 3047	Sepsis_patients_data.xlsx	figshare	doi:10.6084/m9.figshare.c.4106036	https://doi.org/10.6084/m9.figshare.c.4106036
record for patient with paiid 3059	diagnosis and treatment data collection	data for patient with paiid 3059	Sepsis_patients_data.xlsx	figshare	doi:10.6084/m9.figshare.c.4106036	https://doi.org/10.6084/m9.figshare.c.4106036
record for patient with paiid 16	diagnosis and treatment data collection	data for patient with paiid 16	Sepsis_patients_data.xlsx	figshare	doi:10.6084/m9.figshare.c.4106036	https://doi.org/10.6084/m9.figshare.c.4106036
record for patient with paiid 74	diagnosis and treatment data collection	data for patient with paiid 74	Sepsis_patients_data.xlsx	figshare	doi:10.6084/m9.figshare.c.4106036	https://doi.org/10.6084/m9.figshare.c.4106036
record for patient with paiid 79	diagnosis and treatment data collection	data for patient with paiid 79	Sepsis_patients_data.xlsx	figshare	doi:10.6084/m9.figshare.c.4106036	https://doi.org/10.6084/m9.figshare.c.4106036
record for patient with paiid 115	diagnosis and treatment data collection	data for patient with paiid 115	Sepsis_patients_data.xlsx	figshare	doi:10.6084/m9.figshare.c.4106036	https://doi.org/10.6084/m9.figshare.c.4106036
record for patient with paiid 213	diagnosis and treatment data collection	data for patient with paiid 213	Sepsis_patients_data.xlsx	figshare	doi:10.6084/m9.figshare.c.4106036	https://doi.org/10.6084/m9.figshare.c.4106036
record for patient with paiid 247	diagnosis and treatment data collection	data for patient with paiid 247	Sepsis_patients_data.xlsx	figshare	doi:10.6084/m9.figshare.c.4106036	https://doi.org/10.6084/m9.figshare.c.4106036
record for patient with paiid 301	diagnosis and treatment data collection	data for patient with paiid 301	Sepsis_patients_data.xlsx	figshare	doi:10.6084/m9.figshare.c.4106036	https://doi.org/10.6084/m9.figshare.c.4106036
record for patient with paiid 304	diagnosis and treatment data collection	data for patient with paiid 304	Sepsis_patients_data.xlsx	figshare	doi:10.6084/m9.figshare.c.4106036	https://doi.org/10.6084/m9.figshare.c.4106036
record for patient with paiid 310	diagnosis and treatment data collection	data for patient with paiid 310	Sepsis_patients_data.xlsx	figshare	doi:10.6084/m9.figshare.c.4106036	https://doi.org/10.6084/m9.figshare.c.4106036
record for patient with paiid 439	diagnosis and treatment data collection	data for patient with paiid 439	Sepsis_patients_data.xlsx	figshare	doi:10.6084/m9.figshare.c.4106036	https://doi.org/10.6084/m9.figshare.c.4106036
record for patient with paiid 553	diagnosis and treatment data collection	data for patient with paiid 553	Sepsis_patients_data.xlsx	figshare	doi:10.6084/m9.figshare.c.4106036	https://doi.org/10.6084/m9.figshare.c.4106036
record for patient with paiid 624	diagnosis and treatment data collection	data for patient with paiid 624	Sepsis_patients_data.xlsx	figshare	doi:10.6084/m9.figshare.c.4106036	https://doi.org/10.6084/m9.figshare.c.4106036
record for patient with paiid 648	diagnosis and treatment data collection	data for patient with paiid 648	Sepsis_patients_data.xlsx	figshare	doi:10.6084/m9.figshare.c.4106036	https://doi.org/10.6084/m9.figshare.c.4106036
record for patient with paiid 738	diagnosis and treatment data collection	data for patient with paiid 738	Sepsis_patients_data.xlsx	figshare	doi:10.6084/m9.figshare.c.4106036	https://doi.org/10.6084/m9.figshare.c.4106036
record for patient with paiid 937	diagnosis and treatment data collection	data for patient with paiid 937	Sepsis_patients_data.xlsx	figshare	doi:10.6084/m9.figshare.c.4106036	https://doi.org/10.6084/m9.figshare.c.4106036
record for patient with paiid 959	diagnosis and treatment data collection	data for patient with paiid 959	Sepsis_patients_data.xlsx	figshare	doi:10.6084/m9.figshare.c.4106036	https://doi.org/10.6084/m9.figshare.c.4106036
record for patient with paiid 996	diagnosis and treatment data collection	data for patient with paiid 996	Sepsis_patients_data.xlsx	figshare	doi:10.6084/m9.figshare.c.4106036	https://doi.org/10.6084/m9.figshare.c.4106036
record for patient with paiid 997	diagnosis and treatment data collection	data for patient with paiid 997	Sepsis_patients_data.xlsx	figshare	doi:10.6084/m9.figshare.c.4106036	https://doi.org/10.6084/m9.figshare.c.4106036
record for patient with paiid 1017	diagnosis and treatment data collection	data for patient with paiid 1017	Sepsis_patients_data.xlsx	figshare	doi:10.6084/m9.figshare.c.4106036	https://doi.org/10.6084/m9.figshare.c.4106036
record for patient with paiid 1021	diagnosis and treatment data collection	data for patient with paiid 1021	Sepsis_patients_data.xlsx	figshare	doi:10.6084/m9.figshare.c.4106036	https://doi.org/10.6084/m9.figshare.c.4106036
record for patient with paiid 1065	diagnosis and treatment data collection	data for patient with paiid 1065	Sepsis_patients_data.xlsx	figshare	doi:10.6084/m9.figshare.c.4106036	https://doi.org/10.6084/m9.figshare.c.4106036
record for patient with paiid 1140	diagnosis and treatment data collection	data for patient with paiid 1140	Sepsis_patients_data.xlsx	figshare	doi:10.6084/m9.figshare.c.4106036	https://doi.org/10.6084/m9.figshare.c.4106036
record for patient with paiid 1227	diagnosis and treatment data collection	data for patient with paiid 1227	Sepsis_patients_data.xlsx	figshare	doi:10.6084/m9.figshare.c.4106036	https://doi.org/10.6084/m9.figshare.c.4106036
record for patient with paiid 1294	diagnosis and treatment data collection	data for patient with paiid 1294	Sepsis_patients_data.xlsx	figshare	doi:10.6084/m9.figshare.c.4106036	https://doi.org/10.6084/m9.figshare.c.4106036
record for patient with paiid 1298	diagnosis and treatment data collection	data for patient with paiid 1298	Sepsis_patients_data.xlsx	figshare	doi:10.6084/m9.figshare.c.4106036	https://doi.org/10.6084/m9.figshare.c.4106036
record for patient with paiid 1333	diagnosis and treatment data collection	data for patient with paiid 1333	Sepsis_patients_data.xlsx	figshare	doi:10.6084/m9.figshare.c.4106036	https://doi.org/10.6084/m9.figshare.c.4106036
record for patient with paiid 1371	diagnosis and treatment data collection	data for patient with paiid 1371	Sepsis_patients_data.xlsx	figshare	doi:10.6084/m9.figshare.c.4106036	https://doi.org/10.6084/m9.figshare.c.4106036
record for patient with paiid 1549	diagnosis and treatment data collection	data for patient with paiid 1549	Sepsis_patients_data.xlsx	figshare	doi:10.6084/m9.figshare.c.4106036	https://doi.org/10.6084/m9.figshare.c.4106036
record for patient with paiid 1588	diagnosis and treatment data collection	data for patient with paiid 1588	Sepsis_patients_data.xlsx	figshare	doi:10.6084/m9.figshare.c.4106036	https://doi.org/10.6084/m9.figshare.c.4106036
record for patient with paiid 1640	diagnosis and treatment data collection	data for patient with paiid 1640	Sepsis_patients_data.xlsx	figshare	doi:10.6084/m9.figshare.c.4106036	https://doi.org/10.6084/m9.figshare.c.4106036
record for patient with paiid 1691	diagnosis and treatment data collection	data for patient with paiid 1691	Sepsis_patients_data.xlsx	figshare	doi:10.6084/m9.figshare.c.4106036	https://doi.org/10.6084/m9.figshare.c.4106036
record for patient with paiid 1705	diagnosis and treatment data collection	data for patient with paiid 1705	Sepsis_patients_data.xlsx	figshare	doi:10.6084/m9.figshare.c.4106036	https://doi.org/10.6084/m9.figshare.c.4106036
record for patient with paiid 1747	diagnosis and treatment data collection	data for patient with paiid 1747	Sepsis_patients_data.xlsx	figshare	doi:10.6084/m9.figshare.c.4106036	https://doi.org/10.6084/m9.figshare.c.4106036
record for patient with paiid 1757	diagnosis and treatment data collection	data for patient with paiid 1757	Sepsis_patients_data.xlsx	figshare	doi:10.6084/m9.figshare.c.4106036	https://doi.org/10.6084/m9.figshare.c.4106036
record for patient with paiid 1777	diagnosis and treatment data collection	data for patient with paiid 1777	Sepsis_patients_data.xlsx	figshare	doi:10.6084/m9.figshare.c.4106036	https://doi.org/10.6084/m9.figshare.c.4106036
record for patient with paiid 1778	diagnosis and treatment data collection	data for patient with paiid 1778	Sepsis_patients_data.xlsx	figshare	doi:10.6084/m9.figshare.c.4106036	https://doi.org/10.6084/m9.figshare.c.4106036
record for patient with paiid 1787	diagnosis and treatment data collection	data for patient with paiid 1787	Sepsis_patients_data.xlsx	figshare	doi:10.6084/m9.figshare.c.4106036	https://doi.org/10.6084/m9.figshare.c.4106036
record for patient with paiid 1824	diagnosis and treatment data collection	data for patient with paiid 1824	Sepsis_patients_data.xlsx	figshare	doi:10.6084/m9.figshare.c.4106036	https://doi.org/10.6084/m9.figshare.c.4106036
record for patient with paiid 1854	diagnosis and treatment data collection	data for patient with paiid 1854	Sepsis_patients_data.xlsx	figshare	doi:10.6084/m9.figshare.c.4106036	https://doi.org/10.6084/m9.figshare.c.4106036
record for patient with paiid 2007	diagnosis and treatment data collection	data for patient with paiid 2007	Sepsis_patients_data.xlsx	figshare	doi:10.6084/m9.figshare.c.4106036	https://doi.org/10.6084/m9.figshare.c.4106036
record for patient with paiid 2008	diagnosis and treatment data collection	data for patient with paiid 2008	Sepsis_patients_data.xlsx	figshare	doi:10.6084/m9.figshare.c.4106036	https://doi.org/10.6084/m9.figshare.c.4106036
record for patient with paiid 2009	diagnosis and treatment data collection	data for patient with paiid 2009	Sepsis_patients_data.xlsx	figshare	doi:10.6084/m9.figshare.c.4106036	https://doi.org/10.6084/m9.figshare.c.4106036
record for patient with paiid 2033	diagnosis and treatment data collection	data for patient with paiid 2033	Sepsis_patients_data.xlsx	figshare	doi:10.6084/m9.figshare.c.4106036	https://doi.org/10.6084/m9.figshare.c.4106036
record for patient with paiid 2131	diagnosis and treatment data collection	data for patient with paiid 2131	Sepsis_patients_data.xlsx	figshare	doi:10.6084/m9.figshare.c.4106036	https://doi.org/10.6084/m9.figshare.c.4106036
record for patient with paiid 2267	diagnosis and treatment data collection	data for patient with paiid 2267	Sepsis_patients_data.xlsx	figshare	doi:10.6084/m9.figshare.c.4106036	https://doi.org/10.6084/m9.figshare.c.4106036
record for patient with paiid 2294	diagnosis and treatment data collection	data for patient with paiid 2294	Sepsis_patients_data.xlsx	figshare	doi:10.6084/m9.figshare.c.4106036	https://doi.org/10.6084/m9.figshare.c.4106036
record for patient with paiid 2457	diagnosis and treatment data collection	data for patient with paiid 2457	Sepsis_patients_data.xlsx	figshare	doi:10.6084/m9.figshare.c.4106036	https://doi.org/10.6084/m9.figshare.c.4106036
record for patient with paiid 2459	diagnosis and treatment data collection	data for patient with paiid 2459	Sepsis_patients_data.xlsx	figshare	doi:10.6084/m9.figshare.c.4106036	https://doi.org/10.6084/m9.figshare.c.4106036
record for patient with paiid 2460	diagnosis and treatment data collection	data for patient with paiid 2460	Sepsis_patients_data.xlsx	figshare	doi:10.6084/m9.figshare.c.4106036	https://doi.org/10.6084/m9.figshare.c.4106036
record for patient with paiid 2481	diagnosis and treatment data collection	data for patient with paiid 2481	Sepsis_patients_data.xlsx	figshare	doi:10.6084/m9.figshare.c.4106036	https://doi.org/10.6084/m9.figshare.c.4106036
record for patient with paiid 2568	diagnosis and treatment data collection	data for patient with paiid 2568	Sepsis_patients_data.xlsx	figshare	doi:10.6084/m9.figshare.c.4106036	https://doi.org/10.6084/m9.figshare.c.4106036
record for patient with paiid 2581	diagnosis and treatment data collection	data for patient with paiid 2581	Sepsis_patients_data.xlsx	figshare	doi:10.6084/m9.figshare.c.4106036	https://doi.org/10.6084/m9.figshare.c.4106036
record for patient with paiid 2594	diagnosis and treatment data collection	data for patient with paiid 2594	Sepsis_patients_data.xlsx	figshare	doi:10.6084/m9.figshare.c.4106036	https://doi.org/10.6084/m9.figshare.c.4106036
record for patient with paiid 2621	diagnosis and treatment data collection	data for patient with paiid 2621	Sepsis_patients_data.xlsx	figshare	doi:10.6084/m9.figshare.c.4106036	https://doi.org/10.6084/m9.figshare.c.4106036
record for patient with paiid 2651	diagnosis and treatment data collection	data for patient with paiid 2651	Sepsis_patients_data.xlsx	figshare	doi:10.6084/m9.figshare.c.4106036	https://doi.org/10.6084/m9.figshare.c.4106036
record for patient with paiid 2672	diagnosis and treatment data collection	data for patient with paiid 2672	Sepsis_patients_data.xlsx	figshare	doi:10.6084/m9.figshare.c.4106036	https://doi.org/10.6084/m9.figshare.c.4106036
record for patient with paiid 2795	diagnosis and treatment data collection	data for patient with paiid 2795	Sepsis_patients_data.xlsx	figshare	doi:10.6084/m9.figshare.c.4106036	https://doi.org/10.6084/m9.figshare.c.4106036
record for patient with paiid 2857	diagnosis and treatment data collection	data for patient with paiid 2857	Sepsis_patients_data.xlsx	figshare	doi:10.6084/m9.figshare.c.4106036	https://doi.org/10.6084/m9.figshare.c.4106036
record for patient with paiid 2867	diagnosis and treatment data collection	data for patient with paiid 2867	Sepsis_patients_data.xlsx	figshare	doi:10.6084/m9.figshare.c.4106036	https://doi.org/10.6084/m9.figshare.c.4106036
record for patient with paiid 2929	diagnosis and treatment data collection	data for patient with paiid 2929	Sepsis_patients_data.xlsx	figshare	doi:10.6084/m9.figshare.c.4106036	https://doi.org/10.6084/m9.figshare.c.4106036
record for patient with paiid 2954	diagnosis and treatment data collection	data for patient with paiid 2954	Sepsis_patients_data.xlsx	figshare	doi:10.6084/m9.figshare.c.4106036	https://doi.org/10.6084/m9.figshare.c.4106036
record for patient with paiid 2972	diagnosis and treatment data collection	data for patient with paiid 2972	Sepsis_patients_data.xlsx	figshare	doi:10.6084/m9.figshare.c.4106036	https://doi.org/10.6084/m9.figshare.c.4106036
record for patient with paiid 3023	diagnosis and treatment data collection	data for patient with paiid 3023	Sepsis_patients_data.xlsx	figshare	doi:10.6084/m9.figshare.c.4106036	https://doi.org/10.6084/m9.figshare.c.4106036
record for patient with paiid 3053	diagnosis and treatment data collection	data for patient with paiid 3053	Sepsis_patients_data.xlsx	figshare	doi:10.6084/m9.figshare.c.4106036	https://doi.org/10.6084/m9.figshare.c.4106036
record for patient with paiid 3077	diagnosis and treatment data collection	data for patient with paiid 3077	Sepsis_patients_data.xlsx	figshare	doi:10.6084/m9.figshare.c.4106036	https://doi.org/10.6084/m9.figshare.c.4106036
record for patient with paiid 3163	diagnosis and treatment data collection	data for patient with paiid 3163	Sepsis_patients_data.xlsx	figshare	doi:10.6084/m9.figshare.c.4106036	https://doi.org/10.6084/m9.figshare.c.4106036
record for patient with paiid 3	diagnosis and treatment data collection	data for patient with paiid 3	Sepsis_patients_data.xlsx	figshare	doi:10.6084/m9.figshare.c.4106036	https://doi.org/10.6084/m9.figshare.c.4106036
record for patient with paiid 23	diagnosis and treatment data collection	data for patient with paiid 23	Sepsis_patients_data.xlsx	figshare	doi:10.6084/m9.figshare.c.4106036	https://doi.org/10.6084/m9.figshare.c.4106036
record for patient with paiid 33	diagnosis and treatment data collection	data for patient with paiid 33	Sepsis_patients_data.xlsx	figshare	doi:10.6084/m9.figshare.c.4106036	https://doi.org/10.6084/m9.figshare.c.4106036
record for patient with paiid 193	diagnosis and treatment data collection	data for patient with paiid 193	Sepsis_patients_data.xlsx	figshare	doi:10.6084/m9.figshare.c.4106036	https://doi.org/10.6084/m9.figshare.c.4106036
record for patient with paiid 228	diagnosis and treatment data collection	data for patient with paiid 228	Sepsis_patients_data.xlsx	figshare	doi:10.6084/m9.figshare.c.4106036	https://doi.org/10.6084/m9.figshare.c.4106036
record for patient with paiid 265	diagnosis and treatment data collection	data for patient with paiid 265	Sepsis_patients_data.xlsx	figshare	doi:10.6084/m9.figshare.c.4106036	https://doi.org/10.6084/m9.figshare.c.4106036
record for patient with paiid 403	diagnosis and treatment data collection	data for patient with paiid 403	Sepsis_patients_data.xlsx	figshare	doi:10.6084/m9.figshare.c.4106036	https://doi.org/10.6084/m9.figshare.c.4106036
record for patient with paiid 423	diagnosis and treatment data collection	data for patient with paiid 423	Sepsis_patients_data.xlsx	figshare	doi:10.6084/m9.figshare.c.4106036	https://doi.org/10.6084/m9.figshare.c.4106036
record for patient with paiid 444	diagnosis and treatment data collection	data for patient with paiid 444	Sepsis_patients_data.xlsx	figshare	doi:10.6084/m9.figshare.c.4106036	https://doi.org/10.6084/m9.figshare.c.4106036
record for patient with paiid 512	diagnosis and treatment data collection	data for patient with paiid 512	Sepsis_patients_data.xlsx	figshare	doi:10.6084/m9.figshare.c.4106036	https://doi.org/10.6084/m9.figshare.c.4106036
record for patient with paiid 535	diagnosis and treatment data collection	data for patient with paiid 535	Sepsis_patients_data.xlsx	figshare	doi:10.6084/m9.figshare.c.4106036	https://doi.org/10.6084/m9.figshare.c.4106036
record for patient with paiid 537	diagnosis and treatment data collection	data for patient with paiid 537	Sepsis_patients_data.xlsx	figshare	doi:10.6084/m9.figshare.c.4106036	https://doi.org/10.6084/m9.figshare.c.4106036
record for patient with paiid 538	diagnosis and treatment data collection	data for patient with paiid 538	Sepsis_patients_data.xlsx	figshare	doi:10.6084/m9.figshare.c.4106036	https://doi.org/10.6084/m9.figshare.c.4106036
record for patient with paiid 569	diagnosis and treatment data collection	data for patient with paiid 569	Sepsis_patients_data.xlsx	figshare	doi:10.6084/m9.figshare.c.4106036	https://doi.org/10.6084/m9.figshare.c.4106036
record for patient with paiid 579	diagnosis and treatment data collection	data for patient with paiid 579	Sepsis_patients_data.xlsx	figshare	doi:10.6084/m9.figshare.c.4106036	https://doi.org/10.6084/m9.figshare.c.4106036
record for patient with paiid 588	diagnosis and treatment data collection	data for patient with paiid 588	Sepsis_patients_data.xlsx	figshare	doi:10.6084/m9.figshare.c.4106036	https://doi.org/10.6084/m9.figshare.c.4106036
record for patient with paiid 601	diagnosis and treatment data collection	data for patient with paiid 601	Sepsis_patients_data.xlsx	figshare	doi:10.6084/m9.figshare.c.4106036	https://doi.org/10.6084/m9.figshare.c.4106036
record for patient with paiid 602	diagnosis and treatment data collection	data for patient with paiid 602	Sepsis_patients_data.xlsx	figshare	doi:10.6084/m9.figshare.c.4106036	https://doi.org/10.6084/m9.figshare.c.4106036
record for patient with paiid 626	diagnosis and treatment data collection	data for patient with paiid 626	Sepsis_patients_data.xlsx	figshare	doi:10.6084/m9.figshare.c.4106036	https://doi.org/10.6084/m9.figshare.c.4106036
record for patient with paiid 659	diagnosis and treatment data collection	data for patient with paiid 659	Sepsis_patients_data.xlsx	figshare	doi:10.6084/m9.figshare.c.4106036	https://doi.org/10.6084/m9.figshare.c.4106036
record for patient with paiid 670	diagnosis and treatment data collection	data for patient with paiid 670	Sepsis_patients_data.xlsx	figshare	doi:10.6084/m9.figshare.c.4106036	https://doi.org/10.6084/m9.figshare.c.4106036
record for patient with paiid 776	diagnosis and treatment data collection	data for patient with paiid 776	Sepsis_patients_data.xlsx	figshare	doi:10.6084/m9.figshare.c.4106036	https://doi.org/10.6084/m9.figshare.c.4106036
record for patient with paiid 802	diagnosis and treatment data collection	data for patient with paiid 802	Sepsis_patients_data.xlsx	figshare	doi:10.6084/m9.figshare.c.4106036	https://doi.org/10.6084/m9.figshare.c.4106036
record for patient with paiid 880	diagnosis and treatment data collection	data for patient with paiid 880	Sepsis_patients_data.xlsx	figshare	doi:10.6084/m9.figshare.c.4106036	https://doi.org/10.6084/m9.figshare.c.4106036
record for patient with paiid 987	diagnosis and treatment data collection	data for patient with paiid 987	Sepsis_patients_data.xlsx	figshare	doi:10.6084/m9.figshare.c.4106036	https://doi.org/10.6084/m9.figshare.c.4106036
record for patient with paiid 1180	diagnosis and treatment data collection	data for patient with paiid 1180	Sepsis_patients_data.xlsx	figshare	doi:10.6084/m9.figshare.c.4106036	https://doi.org/10.6084/m9.figshare.c.4106036
record for patient with paiid 1234	diagnosis and treatment data collection	data for patient with paiid 1234	Sepsis_patients_data.xlsx	figshare	doi:10.6084/m9.figshare.c.4106036	https://doi.org/10.6084/m9.figshare.c.4106036
record for patient with paiid 1249	diagnosis and treatment data collection	data for patient with paiid 1249	Sepsis_patients_data.xlsx	figshare	doi:10.6084/m9.figshare.c.4106036	https://doi.org/10.6084/m9.figshare.c.4106036
record for patient with paiid 1338	diagnosis and treatment data collection	data for patient with paiid 1338	Sepsis_patients_data.xlsx	figshare	doi:10.6084/m9.figshare.c.4106036	https://doi.org/10.6084/m9.figshare.c.4106036
record for patient with paiid 1360	diagnosis and treatment data collection	data for patient with paiid 1360	Sepsis_patients_data.xlsx	figshare	doi:10.6084/m9.figshare.c.4106036	https://doi.org/10.6084/m9.figshare.c.4106036
record for patient with paiid 1437	diagnosis and treatment data collection	data for patient with paiid 1437	Sepsis_patients_data.xlsx	figshare	doi:10.6084/m9.figshare.c.4106036	https://doi.org/10.6084/m9.figshare.c.4106036
record for patient with paiid 1516	diagnosis and treatment data collection	data for patient with paiid 1516	Sepsis_patients_data.xlsx	figshare	doi:10.6084/m9.figshare.c.4106036	https://doi.org/10.6084/m9.figshare.c.4106036
record for patient with paiid 1560	diagnosis and treatment data collection	data for patient with paiid 1560	Sepsis_patients_data.xlsx	figshare	doi:10.6084/m9.figshare.c.4106036	https://doi.org/10.6084/m9.figshare.c.4106036
record for patient with paiid 1748	diagnosis and treatment data collection	data for patient with paiid 1748	Sepsis_patients_data.xlsx	figshare	doi:10.6084/m9.figshare.c.4106036	https://doi.org/10.6084/m9.figshare.c.4106036
record for patient with paiid 1750	diagnosis and treatment data collection	data for patient with paiid 1750	Sepsis_patients_data.xlsx	figshare	doi:10.6084/m9.figshare.c.4106036	https://doi.org/10.6084/m9.figshare.c.4106036
record for patient with paiid 1762	diagnosis and treatment data collection	data for patient with paiid 1762	Sepsis_patients_data.xlsx	figshare	doi:10.6084/m9.figshare.c.4106036	https://doi.org/10.6084/m9.figshare.c.4106036
record for patient with paiid 1780	diagnosis and treatment data collection	data for patient with paiid 1780	Sepsis_patients_data.xlsx	figshare	doi:10.6084/m9.figshare.c.4106036	https://doi.org/10.6084/m9.figshare.c.4106036
record for patient with paiid 1788	diagnosis and treatment data collection	data for patient with paiid 1788	Sepsis_patients_data.xlsx	figshare	doi:10.6084/m9.figshare.c.4106036	https://doi.org/10.6084/m9.figshare.c.4106036
record for patient with paiid 1792	diagnosis and treatment data collection	data for patient with paiid 1792	Sepsis_patients_data.xlsx	figshare	doi:10.6084/m9.figshare.c.4106036	https://doi.org/10.6084/m9.figshare.c.4106036
record for patient with paiid 1800	diagnosis and treatment data collection	data for patient with paiid 1800	Sepsis_patients_data.xlsx	figshare	doi:10.6084/m9.figshare.c.4106036	https://doi.org/10.6084/m9.figshare.c.4106036
record for patient with paiid 1822	diagnosis and treatment data collection	data for patient with paiid 1822	Sepsis_patients_data.xlsx	figshare	doi:10.6084/m9.figshare.c.4106036	https://doi.org/10.6084/m9.figshare.c.4106036
record for patient with paiid 1867	diagnosis and treatment data collection	data for patient with paiid 1867	Sepsis_patients_data.xlsx	figshare	doi:10.6084/m9.figshare.c.4106036	https://doi.org/10.6084/m9.figshare.c.4106036
record for patient with paiid 1948	diagnosis and treatment data collection	data for patient with paiid 1948	Sepsis_patients_data.xlsx	figshare	doi:10.6084/m9.figshare.c.4106036	https://doi.org/10.6084/m9.figshare.c.4106036
record for patient with paiid 2018	diagnosis and treatment data collection	data for patient with paiid 2018	Sepsis_patients_data.xlsx	figshare	doi:10.6084/m9.figshare.c.4106036	https://doi.org/10.6084/m9.figshare.c.4106036
record for patient with paiid 2067	diagnosis and treatment data collection	data for patient with paiid 2067	Sepsis_patients_data.xlsx	figshare	doi:10.6084/m9.figshare.c.4106036	https://doi.org/10.6084/m9.figshare.c.4106036
record for patient with paiid 2080	diagnosis and treatment data collection	data for patient with paiid 2080	Sepsis_patients_data.xlsx	figshare	doi:10.6084/m9.figshare.c.4106036	https://doi.org/10.6084/m9.figshare.c.4106036
record for patient with paiid 2107	diagnosis and treatment data collection	data for patient with paiid 2107	Sepsis_patients_data.xlsx	figshare	doi:10.6084/m9.figshare.c.4106036	https://doi.org/10.6084/m9.figshare.c.4106036
record for patient with paiid 2130	diagnosis and treatment data collection	data for patient with paiid 2130	Sepsis_patients_data.xlsx	figshare	doi:10.6084/m9.figshare.c.4106036	https://doi.org/10.6084/m9.figshare.c.4106036
record for patient with paiid 2142	diagnosis and treatment data collection	data for patient with paiid 2142	Sepsis_patients_data.xlsx	figshare	doi:10.6084/m9.figshare.c.4106036	https://doi.org/10.6084/m9.figshare.c.4106036
record for patient with paiid 2184	diagnosis and treatment data collection	data for patient with paiid 2184	Sepsis_patients_data.xlsx	figshare	doi:10.6084/m9.figshare.c.4106036	https://doi.org/10.6084/m9.figshare.c.4106036
record for patient with paiid 2307	diagnosis and treatment data collection	data for patient with paiid 2307	Sepsis_patients_data.xlsx	figshare	doi:10.6084/m9.figshare.c.4106036	https://doi.org/10.6084/m9.figshare.c.4106036
record for patient with paiid 2413	diagnosis and treatment data collection	data for patient with paiid 2413	Sepsis_patients_data.xlsx	figshare	doi:10.6084/m9.figshare.c.4106036	https://doi.org/10.6084/m9.figshare.c.4106036
record for patient with paiid 2503	diagnosis and treatment data collection	data for patient with paiid 2503	Sepsis_patients_data.xlsx	figshare	doi:10.6084/m9.figshare.c.4106036	https://doi.org/10.6084/m9.figshare.c.4106036
record for patient with paiid 2517	diagnosis and treatment data collection	data for patient with paiid 2517	Sepsis_patients_data.xlsx	figshare	doi:10.6084/m9.figshare.c.4106036	https://doi.org/10.6084/m9.figshare.c.4106036
record for patient with paiid 2545	diagnosis and treatment data collection	data for patient with paiid 2545	Sepsis_patients_data.xlsx	figshare	doi:10.6084/m9.figshare.c.4106036	https://doi.org/10.6084/m9.figshare.c.4106036
record for patient with paiid 2574	diagnosis and treatment data collection	data for patient with paiid 2574	Sepsis_patients_data.xlsx	figshare	doi:10.6084/m9.figshare.c.4106036	https://doi.org/10.6084/m9.figshare.c.4106036
record for patient with paiid 2597	diagnosis and treatment data collection	data for patient with paiid 2597	Sepsis_patients_data.xlsx	figshare	doi:10.6084/m9.figshare.c.4106036	https://doi.org/10.6084/m9.figshare.c.4106036
record for patient with paiid 2615	diagnosis and treatment data collection	data for patient with paiid 2615	Sepsis_patients_data.xlsx	figshare	doi:10.6084/m9.figshare.c.4106036	https://doi.org/10.6084/m9.figshare.c.4106036
record for patient with paiid 2799	diagnosis and treatment data collection	data for patient with paiid 2799	Sepsis_patients_data.xlsx	figshare	doi:10.6084/m9.figshare.c.4106036	https://doi.org/10.6084/m9.figshare.c.4106036
record for patient with paiid 2836	diagnosis and treatment data collection	data for patient with paiid 2836	Sepsis_patients_data.xlsx	figshare	doi:10.6084/m9.figshare.c.4106036	https://doi.org/10.6084/m9.figshare.c.4106036
record for patient with paiid 2855	diagnosis and treatment data collection	data for patient with paiid 2855	Sepsis_patients_data.xlsx	figshare	doi:10.6084/m9.figshare.c.4106036	https://doi.org/10.6084/m9.figshare.c.4106036
record for patient with paiid 2874	diagnosis and treatment data collection	data for patient with paiid 2874	Sepsis_patients_data.xlsx	figshare	doi:10.6084/m9.figshare.c.4106036	https://doi.org/10.6084/m9.figshare.c.4106036
record for patient with paiid 2882	diagnosis and treatment data collection	data for patient with paiid 2882	Sepsis_patients_data.xlsx	figshare	doi:10.6084/m9.figshare.c.4106036	https://doi.org/10.6084/m9.figshare.c.4106036
record for patient with paiid 3039	diagnosis and treatment data collection	data for patient with paiid 3039	Sepsis_patients_data.xlsx	figshare	doi:10.6084/m9.figshare.c.4106036	https://doi.org/10.6084/m9.figshare.c.4106036
record for patient with paiid 3081	diagnosis and treatment data collection	data for patient with paiid 3081	Sepsis_patients_data.xlsx	figshare	doi:10.6084/m9.figshare.c.4106036	https://doi.org/10.6084/m9.figshare.c.4106036
record for patient with paiid 3166	diagnosis and treatment data collection	data for patient with paiid 3166	Sepsis_patients_data.xlsx	figshare	doi:10.6084/m9.figshare.c.4106036	https://doi.org/10.6084/m9.figshare.c.4106036
record for patient with paiid 9	diagnosis and treatment data collection	data for patient with paiid 9	Sepsis_patients_data.xlsx	figshare	doi:10.6084/m9.figshare.c.4106036	https://doi.org/10.6084/m9.figshare.c.4106036
record for patient with paiid 12	diagnosis and treatment data collection	data for patient with paiid 12	Sepsis_patients_data.xlsx	figshare	doi:10.6084/m9.figshare.c.4106036	https://doi.org/10.6084/m9.figshare.c.4106036
record for patient with paiid 32	diagnosis and treatment data collection	data for patient with paiid 32	Sepsis_patients_data.xlsx	figshare	doi:10.6084/m9.figshare.c.4106036	https://doi.org/10.6084/m9.figshare.c.4106036
record for patient with paiid 202	diagnosis and treatment data collection	data for patient with paiid 202	Sepsis_patients_data.xlsx	figshare	doi:10.6084/m9.figshare.c.4106036	https://doi.org/10.6084/m9.figshare.c.4106036
record for patient with paiid 264	diagnosis and treatment data collection	data for patient with paiid 264	Sepsis_patients_data.xlsx	figshare	doi:10.6084/m9.figshare.c.4106036	https://doi.org/10.6084/m9.figshare.c.4106036
record for patient with paiid 266	diagnosis and treatment data collection	data for patient with paiid 266	Sepsis_patients_data.xlsx	figshare	doi:10.6084/m9.figshare.c.4106036	https://doi.org/10.6084/m9.figshare.c.4106036
record for patient with paiid 323	diagnosis and treatment data collection	data for patient with paiid 323	Sepsis_patients_data.xlsx	figshare	doi:10.6084/m9.figshare.c.4106036	https://doi.org/10.6084/m9.figshare.c.4106036
record for patient with paiid 333	diagnosis and treatment data collection	data for patient with paiid 333	Sepsis_patients_data.xlsx	figshare	doi:10.6084/m9.figshare.c.4106036	https://doi.org/10.6084/m9.figshare.c.4106036
record for patient with paiid 359	diagnosis and treatment data collection	data for patient with paiid 359	Sepsis_patients_data.xlsx	figshare	doi:10.6084/m9.figshare.c.4106036	https://doi.org/10.6084/m9.figshare.c.4106036
record for patient with paiid 447	diagnosis and treatment data collection	data for patient with paiid 447	Sepsis_patients_data.xlsx	figshare	doi:10.6084/m9.figshare.c.4106036	https://doi.org/10.6084/m9.figshare.c.4106036
record for patient with paiid 518	diagnosis and treatment data collection	data for patient with paiid 518	Sepsis_patients_data.xlsx	figshare	doi:10.6084/m9.figshare.c.4106036	https://doi.org/10.6084/m9.figshare.c.4106036
record for patient with paiid 574	diagnosis and treatment data collection	data for patient with paiid 574	Sepsis_patients_data.xlsx	figshare	doi:10.6084/m9.figshare.c.4106036	https://doi.org/10.6084/m9.figshare.c.4106036
record for patient with paiid 627	diagnosis and treatment data collection	data for patient with paiid 627	Sepsis_patients_data.xlsx	figshare	doi:10.6084/m9.figshare.c.4106036	https://doi.org/10.6084/m9.figshare.c.4106036
record for patient with paiid 869	diagnosis and treatment data collection	data for patient with paiid 869	Sepsis_patients_data.xlsx	figshare	doi:10.6084/m9.figshare.c.4106036	https://doi.org/10.6084/m9.figshare.c.4106036
record for patient with paiid 999	diagnosis and treatment data collection	data for patient with paiid 999	Sepsis_patients_data.xlsx	figshare	doi:10.6084/m9.figshare.c.4106036	https://doi.org/10.6084/m9.figshare.c.4106036
record for patient with paiid 1038	diagnosis and treatment data collection	data for patient with paiid 1038	Sepsis_patients_data.xlsx	figshare	doi:10.6084/m9.figshare.c.4106036	https://doi.org/10.6084/m9.figshare.c.4106036
record for patient with paiid 1128	diagnosis and treatment data collection	data for patient with paiid 1128	Sepsis_patients_data.xlsx	figshare	doi:10.6084/m9.figshare.c.4106036	https://doi.org/10.6084/m9.figshare.c.4106036
record for patient with paiid 1176	diagnosis and treatment data collection	data for patient with paiid 1176	Sepsis_patients_data.xlsx	figshare	doi:10.6084/m9.figshare.c.4106036	https://doi.org/10.6084/m9.figshare.c.4106036
record for patient with paiid 1286	diagnosis and treatment data collection	data for patient with paiid 1286	Sepsis_patients_data.xlsx	figshare	doi:10.6084/m9.figshare.c.4106036	https://doi.org/10.6084/m9.figshare.c.4106036
record for patient with paiid 1293	diagnosis and treatment data collection	data for patient with paiid 1293	Sepsis_patients_data.xlsx	figshare	doi:10.6084/m9.figshare.c.4106036	https://doi.org/10.6084/m9.figshare.c.4106036
record for patient with paiid 1311	diagnosis and treatment data collection	data for patient with paiid 1311	Sepsis_patients_data.xlsx	figshare	doi:10.6084/m9.figshare.c.4106036	https://doi.org/10.6084/m9.figshare.c.4106036
record for patient with paiid 1320	diagnosis and treatment data collection	data for patient with paiid 1320	Sepsis_patients_data.xlsx	figshare	doi:10.6084/m9.figshare.c.4106036	https://doi.org/10.6084/m9.figshare.c.4106036
record for patient with paiid 1359	diagnosis and treatment data collection	data for patient with paiid 1359	Sepsis_patients_data.xlsx	figshare	doi:10.6084/m9.figshare.c.4106036	https://doi.org/10.6084/m9.figshare.c.4106036
record for patient with paiid 1420	diagnosis and treatment data collection	data for patient with paiid 1420	Sepsis_patients_data.xlsx	figshare	doi:10.6084/m9.figshare.c.4106036	https://doi.org/10.6084/m9.figshare.c.4106036
record for patient with paiid 1421	diagnosis and treatment data collection	data for patient with paiid 1421	Sepsis_patients_data.xlsx	figshare	doi:10.6084/m9.figshare.c.4106036	https://doi.org/10.6084/m9.figshare.c.4106036
record for patient with paiid 1525	diagnosis and treatment data collection	data for patient with paiid 1525	Sepsis_patients_data.xlsx	figshare	doi:10.6084/m9.figshare.c.4106036	https://doi.org/10.6084/m9.figshare.c.4106036
record for patient with paiid 1540	diagnosis and treatment data collection	data for patient with paiid 1540	Sepsis_patients_data.xlsx	figshare	doi:10.6084/m9.figshare.c.4106036	https://doi.org/10.6084/m9.figshare.c.4106036
record for patient with paiid 1545	diagnosis and treatment data collection	data for patient with paiid 1545	Sepsis_patients_data.xlsx	figshare	doi:10.6084/m9.figshare.c.4106036	https://doi.org/10.6084/m9.figshare.c.4106036
record for patient with paiid 1552	diagnosis and treatment data collection	data for patient with paiid 1552	Sepsis_patients_data.xlsx	figshare	doi:10.6084/m9.figshare.c.4106036	https://doi.org/10.6084/m9.figshare.c.4106036
record for patient with paiid 1708	diagnosis and treatment data collection	data for patient with paiid 1708	Sepsis_patients_data.xlsx	figshare	doi:10.6084/m9.figshare.c.4106036	https://doi.org/10.6084/m9.figshare.c.4106036
record for patient with paiid 1712	diagnosis and treatment data collection	data for patient with paiid 1712	Sepsis_patients_data.xlsx	figshare	doi:10.6084/m9.figshare.c.4106036	https://doi.org/10.6084/m9.figshare.c.4106036
record for patient with paiid 1734	diagnosis and treatment data collection	data for patient with paiid 1734	Sepsis_patients_data.xlsx	figshare	doi:10.6084/m9.figshare.c.4106036	https://doi.org/10.6084/m9.figshare.c.4106036
record for patient with paiid 1770	diagnosis and treatment data collection	data for patient with paiid 1770	Sepsis_patients_data.xlsx	figshare	doi:10.6084/m9.figshare.c.4106036	https://doi.org/10.6084/m9.figshare.c.4106036
record for patient with paiid 1965	diagnosis and treatment data collection	data for patient with paiid 1965	Sepsis_patients_data.xlsx	figshare	doi:10.6084/m9.figshare.c.4106036	https://doi.org/10.6084/m9.figshare.c.4106036
record for patient with paiid 1977	diagnosis and treatment data collection	data for patient with paiid 1977	Sepsis_patients_data.xlsx	figshare	doi:10.6084/m9.figshare.c.4106036	https://doi.org/10.6084/m9.figshare.c.4106036
record for patient with paiid 2053	diagnosis and treatment data collection	data for patient with paiid 2053	Sepsis_patients_data.xlsx	figshare	doi:10.6084/m9.figshare.c.4106036	https://doi.org/10.6084/m9.figshare.c.4106036
record for patient with paiid 2059	diagnosis and treatment data collection	data for patient with paiid 2059	Sepsis_patients_data.xlsx	figshare	doi:10.6084/m9.figshare.c.4106036	https://doi.org/10.6084/m9.figshare.c.4106036
record for patient with paiid 2114	diagnosis and treatment data collection	data for patient with paiid 2114	Sepsis_patients_data.xlsx	figshare	doi:10.6084/m9.figshare.c.4106036	https://doi.org/10.6084/m9.figshare.c.4106036
record for patient with paiid 2169	diagnosis and treatment data collection	data for patient with paiid 2169	Sepsis_patients_data.xlsx	figshare	doi:10.6084/m9.figshare.c.4106036	https://doi.org/10.6084/m9.figshare.c.4106036
record for patient with paiid 2186	diagnosis and treatment data collection	data for patient with paiid 2186	Sepsis_patients_data.xlsx	figshare	doi:10.6084/m9.figshare.c.4106036	https://doi.org/10.6084/m9.figshare.c.4106036
record for patient with paiid 2257	diagnosis and treatment data collection	data for patient with paiid 2257	Sepsis_patients_data.xlsx	figshare	doi:10.6084/m9.figshare.c.4106036	https://doi.org/10.6084/m9.figshare.c.4106036
record for patient with paiid 2299	diagnosis and treatment data collection	data for patient with paiid 2299	Sepsis_patients_data.xlsx	figshare	doi:10.6084/m9.figshare.c.4106036	https://doi.org/10.6084/m9.figshare.c.4106036
record for patient with paiid 2305	diagnosis and treatment data collection	data for patient with paiid 2305	Sepsis_patients_data.xlsx	figshare	doi:10.6084/m9.figshare.c.4106036	https://doi.org/10.6084/m9.figshare.c.4106036
record for patient with paiid 2348	diagnosis and treatment data collection	data for patient with paiid 2348	Sepsis_patients_data.xlsx	figshare	doi:10.6084/m9.figshare.c.4106036	https://doi.org/10.6084/m9.figshare.c.4106036
record for patient with paiid 2464	diagnosis and treatment data collection	data for patient with paiid 2464	Sepsis_patients_data.xlsx	figshare	doi:10.6084/m9.figshare.c.4106036	https://doi.org/10.6084/m9.figshare.c.4106036
record for patient with paiid 2470	diagnosis and treatment data collection	data for patient with paiid 2470	Sepsis_patients_data.xlsx	figshare	doi:10.6084/m9.figshare.c.4106036	https://doi.org/10.6084/m9.figshare.c.4106036
record for patient with paiid 2522	diagnosis and treatment data collection	data for patient with paiid 2522	Sepsis_patients_data.xlsx	figshare	doi:10.6084/m9.figshare.c.4106036	https://doi.org/10.6084/m9.figshare.c.4106036
record for patient with paiid 2528	diagnosis and treatment data collection	data for patient with paiid 2528	Sepsis_patients_data.xlsx	figshare	doi:10.6084/m9.figshare.c.4106036	https://doi.org/10.6084/m9.figshare.c.4106036
record for patient with paiid 2534	diagnosis and treatment data collection	data for patient with paiid 2534	Sepsis_patients_data.xlsx	figshare	doi:10.6084/m9.figshare.c.4106036	https://doi.org/10.6084/m9.figshare.c.4106036
record for patient with paiid 2539	diagnosis and treatment data collection	data for patient with paiid 2539	Sepsis_patients_data.xlsx	figshare	doi:10.6084/m9.figshare.c.4106036	https://doi.org/10.6084/m9.figshare.c.4106036
record for patient with paiid 2589	diagnosis and treatment data collection	data for patient with paiid 2589	Sepsis_patients_data.xlsx	figshare	doi:10.6084/m9.figshare.c.4106036	https://doi.org/10.6084/m9.figshare.c.4106036
record for patient with paiid 2605	diagnosis and treatment data collection	data for patient with paiid 2605	Sepsis_patients_data.xlsx	figshare	doi:10.6084/m9.figshare.c.4106036	https://doi.org/10.6084/m9.figshare.c.4106036
record for patient with paiid 2630	diagnosis and treatment data collection	data for patient with paiid 2630	Sepsis_patients_data.xlsx	figshare	doi:10.6084/m9.figshare.c.4106036	https://doi.org/10.6084/m9.figshare.c.4106036
record for patient with paiid 2684	diagnosis and treatment data collection	data for patient with paiid 2684	Sepsis_patients_data.xlsx	figshare	doi:10.6084/m9.figshare.c.4106036	https://doi.org/10.6084/m9.figshare.c.4106036
record for patient with paiid 2704	diagnosis and treatment data collection	data for patient with paiid 2704	Sepsis_patients_data.xlsx	figshare	doi:10.6084/m9.figshare.c.4106036	https://doi.org/10.6084/m9.figshare.c.4106036
record for patient with paiid 2835	diagnosis and treatment data collection	data for patient with paiid 2835	Sepsis_patients_data.xlsx	figshare	doi:10.6084/m9.figshare.c.4106036	https://doi.org/10.6084/m9.figshare.c.4106036
record for patient with paiid 2883	diagnosis and treatment data collection	data for patient with paiid 2883	Sepsis_patients_data.xlsx	figshare	doi:10.6084/m9.figshare.c.4106036	https://doi.org/10.6084/m9.figshare.c.4106036
record for patient with paiid 3012	diagnosis and treatment data collection	data for patient with paiid 3012	Sepsis_patients_data.xlsx	figshare	doi:10.6084/m9.figshare.c.4106036	https://doi.org/10.6084/m9.figshare.c.4106036
record for patient with paiid 3057	diagnosis and treatment data collection	data for patient with paiid 3057	Sepsis_patients_data.xlsx	figshare	doi:10.6084/m9.figshare.c.4106036	https://doi.org/10.6084/m9.figshare.c.4106036
record for patient with paiid 3066	diagnosis and treatment data collection	data for patient with paiid 3066	Sepsis_patients_data.xlsx	figshare	doi:10.6084/m9.figshare.c.4106036	https://doi.org/10.6084/m9.figshare.c.4106036
record for patient with paiid 3158	diagnosis and treatment data collection	data for patient with paiid 3158	Sepsis_patients_data.xlsx	figshare	doi:10.6084/m9.figshare.c.4106036	https://doi.org/10.6084/m9.figshare.c.4106036
record for patient with paiid 3159	diagnosis and treatment data collection	data for patient with paiid 3159	Sepsis_patients_data.xlsx	figshare	doi:10.6084/m9.figshare.c.4106036	https://doi.org/10.6084/m9.figshare.c.4106036
record for patient with paiid 3174	diagnosis and treatment data collection	data for patient with paiid 3174	Sepsis_patients_data.xlsx	figshare	doi:10.6084/m9.figshare.c.4106036	https://doi.org/10.6084/m9.figshare.c.4106036
record for patient with paiid 35	diagnosis and treatment data collection	data for patient with paiid 35	Sepsis_patients_data.xlsx	figshare	doi:10.6084/m9.figshare.c.4106036	https://doi.org/10.6084/m9.figshare.c.4106036
record for patient with paiid 38	diagnosis and treatment data collection	data for patient with paiid 38	Sepsis_patients_data.xlsx	figshare	doi:10.6084/m9.figshare.c.4106036	https://doi.org/10.6084/m9.figshare.c.4106036
record for patient with paiid 52	diagnosis and treatment data collection	data for patient with paiid 52	Sepsis_patients_data.xlsx	figshare	doi:10.6084/m9.figshare.c.4106036	https://doi.org/10.6084/m9.figshare.c.4106036
record for patient with paiid 85	diagnosis and treatment data collection	data for patient with paiid 85	Sepsis_patients_data.xlsx	figshare	doi:10.6084/m9.figshare.c.4106036	https://doi.org/10.6084/m9.figshare.c.4106036
record for patient with paiid 136	diagnosis and treatment data collection	data for patient with paiid 136	Sepsis_patients_data.xlsx	figshare	doi:10.6084/m9.figshare.c.4106036	https://doi.org/10.6084/m9.figshare.c.4106036
record for patient with paiid 187	diagnosis and treatment data collection	data for patient with paiid 187	Sepsis_patients_data.xlsx	figshare	doi:10.6084/m9.figshare.c.4106036	https://doi.org/10.6084/m9.figshare.c.4106036
record for patient with paiid 214	diagnosis and treatment data collection	data for patient with paiid 214	Sepsis_patients_data.xlsx	figshare	doi:10.6084/m9.figshare.c.4106036	https://doi.org/10.6084/m9.figshare.c.4106036
record for patient with paiid 243	diagnosis and treatment data collection	data for patient with paiid 243	Sepsis_patients_data.xlsx	figshare	doi:10.6084/m9.figshare.c.4106036	https://doi.org/10.6084/m9.figshare.c.4106036
record for patient with paiid 250	diagnosis and treatment data collection	data for patient with paiid 250	Sepsis_patients_data.xlsx	figshare	doi:10.6084/m9.figshare.c.4106036	https://doi.org/10.6084/m9.figshare.c.4106036
record for patient with paiid 293	diagnosis and treatment data collection	data for patient with paiid 293	Sepsis_patients_data.xlsx	figshare	doi:10.6084/m9.figshare.c.4106036	https://doi.org/10.6084/m9.figshare.c.4106036
record for patient with paiid 297	diagnosis and treatment data collection	data for patient with paiid 297	Sepsis_patients_data.xlsx	figshare	doi:10.6084/m9.figshare.c.4106036	https://doi.org/10.6084/m9.figshare.c.4106036
record for patient with paiid 316	diagnosis and treatment data collection	data for patient with paiid 316	Sepsis_patients_data.xlsx	figshare	doi:10.6084/m9.figshare.c.4106036	https://doi.org/10.6084/m9.figshare.c.4106036
record for patient with paiid 334	diagnosis and treatment data collection	data for patient with paiid 334	Sepsis_patients_data.xlsx	figshare	doi:10.6084/m9.figshare.c.4106036	https://doi.org/10.6084/m9.figshare.c.4106036
record for patient with paiid 431	diagnosis and treatment data collection	data for patient with paiid 431	Sepsis_patients_data.xlsx	figshare	doi:10.6084/m9.figshare.c.4106036	https://doi.org/10.6084/m9.figshare.c.4106036
record for patient with paiid 666	diagnosis and treatment data collection	data for patient with paiid 666	Sepsis_patients_data.xlsx	figshare	doi:10.6084/m9.figshare.c.4106036	https://doi.org/10.6084/m9.figshare.c.4106036
record for patient with paiid 814	diagnosis and treatment data collection	data for patient with paiid 814	Sepsis_patients_data.xlsx	figshare	doi:10.6084/m9.figshare.c.4106036	https://doi.org/10.6084/m9.figshare.c.4106036
record for patient with paiid 826	diagnosis and treatment data collection	data for patient with paiid 826	Sepsis_patients_data.xlsx	figshare	doi:10.6084/m9.figshare.c.4106036	https://doi.org/10.6084/m9.figshare.c.4106036
record for patient with paiid 845	diagnosis and treatment data collection	data for patient with paiid 845	Sepsis_patients_data.xlsx	figshare	doi:10.6084/m9.figshare.c.4106036	https://doi.org/10.6084/m9.figshare.c.4106036
record for patient with paiid 866	diagnosis and treatment data collection	data for patient with paiid 866	Sepsis_patients_data.xlsx	figshare	doi:10.6084/m9.figshare.c.4106036	https://doi.org/10.6084/m9.figshare.c.4106036
record for patient with paiid 953	diagnosis and treatment data collection	data for patient with paiid 953	Sepsis_patients_data.xlsx	figshare	doi:10.6084/m9.figshare.c.4106036	https://doi.org/10.6084/m9.figshare.c.4106036
record for patient with paiid 1007	diagnosis and treatment data collection	data for patient with paiid 1007	Sepsis_patients_data.xlsx	figshare	doi:10.6084/m9.figshare.c.4106036	https://doi.org/10.6084/m9.figshare.c.4106036
record for patient with paiid 1143	diagnosis and treatment data collection	data for patient with paiid 1143	Sepsis_patients_data.xlsx	figshare	doi:10.6084/m9.figshare.c.4106036	https://doi.org/10.6084/m9.figshare.c.4106036
record for patient with paiid 1144	diagnosis and treatment data collection	data for patient with paiid 1144	Sepsis_patients_data.xlsx	figshare	doi:10.6084/m9.figshare.c.4106036	https://doi.org/10.6084/m9.figshare.c.4106036
record for patient with paiid 1182	diagnosis and treatment data collection	data for patient with paiid 1182	Sepsis_patients_data.xlsx	figshare	doi:10.6084/m9.figshare.c.4106036	https://doi.org/10.6084/m9.figshare.c.4106036
record for patient with paiid 1215	diagnosis and treatment data collection	data for patient with paiid 1215	Sepsis_patients_data.xlsx	figshare	doi:10.6084/m9.figshare.c.4106036	https://doi.org/10.6084/m9.figshare.c.4106036
record for patient with paiid 1228	diagnosis and treatment data collection	data for patient with paiid 1228	Sepsis_patients_data.xlsx	figshare	doi:10.6084/m9.figshare.c.4106036	https://doi.org/10.6084/m9.figshare.c.4106036
record for patient with paiid 1241	diagnosis and treatment data collection	data for patient with paiid 1241	Sepsis_patients_data.xlsx	figshare	doi:10.6084/m9.figshare.c.4106036	https://doi.org/10.6084/m9.figshare.c.4106036
record for patient with paiid 1243	diagnosis and treatment data collection	data for patient with paiid 1243	Sepsis_patients_data.xlsx	figshare	doi:10.6084/m9.figshare.c.4106036	https://doi.org/10.6084/m9.figshare.c.4106036
record for patient with paiid 1264	diagnosis and treatment data collection	data for patient with paiid 1264	Sepsis_patients_data.xlsx	figshare	doi:10.6084/m9.figshare.c.4106036	https://doi.org/10.6084/m9.figshare.c.4106036
record for patient with paiid 1352	diagnosis and treatment data collection	data for patient with paiid 1352	Sepsis_patients_data.xlsx	figshare	doi:10.6084/m9.figshare.c.4106036	https://doi.org/10.6084/m9.figshare.c.4106036
record for patient with paiid 1382	diagnosis and treatment data collection	data for patient with paiid 1382	Sepsis_patients_data.xlsx	figshare	doi:10.6084/m9.figshare.c.4106036	https://doi.org/10.6084/m9.figshare.c.4106036
record for patient with paiid 1389	diagnosis and treatment data collection	data for patient with paiid 1389	Sepsis_patients_data.xlsx	figshare	doi:10.6084/m9.figshare.c.4106036	https://doi.org/10.6084/m9.figshare.c.4106036
record for patient with paiid 1491	diagnosis and treatment data collection	data for patient with paiid 1491	Sepsis_patients_data.xlsx	figshare	doi:10.6084/m9.figshare.c.4106036	https://doi.org/10.6084/m9.figshare.c.4106036
record for patient with paiid 1517	diagnosis and treatment data collection	data for patient with paiid 1517	Sepsis_patients_data.xlsx	figshare	doi:10.6084/m9.figshare.c.4106036	https://doi.org/10.6084/m9.figshare.c.4106036
record for patient with paiid 1532	diagnosis and treatment data collection	data for patient with paiid 1532	Sepsis_patients_data.xlsx	figshare	doi:10.6084/m9.figshare.c.4106036	https://doi.org/10.6084/m9.figshare.c.4106036
record for patient with paiid 1547	diagnosis and treatment data collection	data for patient with paiid 1547	Sepsis_patients_data.xlsx	figshare	doi:10.6084/m9.figshare.c.4106036	https://doi.org/10.6084/m9.figshare.c.4106036
record for patient with paiid 1612	diagnosis and treatment data collection	data for patient with paiid 1612	Sepsis_patients_data.xlsx	figshare	doi:10.6084/m9.figshare.c.4106036	https://doi.org/10.6084/m9.figshare.c.4106036
record for patient with paiid 1645	diagnosis and treatment data collection	data for patient with paiid 1645	Sepsis_patients_data.xlsx	figshare	doi:10.6084/m9.figshare.c.4106036	https://doi.org/10.6084/m9.figshare.c.4106036
record for patient with paiid 1674	diagnosis and treatment data collection	data for patient with paiid 1674	Sepsis_patients_data.xlsx	figshare	doi:10.6084/m9.figshare.c.4106036	https://doi.org/10.6084/m9.figshare.c.4106036
record for patient with paiid 1679	diagnosis and treatment data collection	data for patient with paiid 1679	Sepsis_patients_data.xlsx	figshare	doi:10.6084/m9.figshare.c.4106036	https://doi.org/10.6084/m9.figshare.c.4106036
record for patient with paiid 1681	diagnosis and treatment data collection	data for patient with paiid 1681	Sepsis_patients_data.xlsx	figshare	doi:10.6084/m9.figshare.c.4106036	https://doi.org/10.6084/m9.figshare.c.4106036
record for patient with paiid 1686	diagnosis and treatment data collection	data for patient with paiid 1686	Sepsis_patients_data.xlsx	figshare	doi:10.6084/m9.figshare.c.4106036	https://doi.org/10.6084/m9.figshare.c.4106036
record for patient with paiid 1720	diagnosis and treatment data collection	data for patient with paiid 1720	Sepsis_patients_data.xlsx	figshare	doi:10.6084/m9.figshare.c.4106036	https://doi.org/10.6084/m9.figshare.c.4106036
record for patient with paiid 1791	diagnosis and treatment data collection	data for patient with paiid 1791	Sepsis_patients_data.xlsx	figshare	doi:10.6084/m9.figshare.c.4106036	https://doi.org/10.6084/m9.figshare.c.4106036
record for patient with paiid 2103	diagnosis and treatment data collection	data for patient with paiid 2103	Sepsis_patients_data.xlsx	figshare	doi:10.6084/m9.figshare.c.4106036	https://doi.org/10.6084/m9.figshare.c.4106036
record for patient with paiid 2148	diagnosis and treatment data collection	data for patient with paiid 2148	Sepsis_patients_data.xlsx	figshare	doi:10.6084/m9.figshare.c.4106036	https://doi.org/10.6084/m9.figshare.c.4106036
record for patient with paiid 2191	diagnosis and treatment data collection	data for patient with paiid 2191	Sepsis_patients_data.xlsx	figshare	doi:10.6084/m9.figshare.c.4106036	https://doi.org/10.6084/m9.figshare.c.4106036
record for patient with paiid 2193	diagnosis and treatment data collection	data for patient with paiid 2193	Sepsis_patients_data.xlsx	figshare	doi:10.6084/m9.figshare.c.4106036	https://doi.org/10.6084/m9.figshare.c.4106036
record for patient with paiid 2395	diagnosis and treatment data collection	data for patient with paiid 2395	Sepsis_patients_data.xlsx	figshare	doi:10.6084/m9.figshare.c.4106036	https://doi.org/10.6084/m9.figshare.c.4106036
record for patient with paiid 2447	diagnosis and treatment data collection	data for patient with paiid 2447	Sepsis_patients_data.xlsx	figshare	doi:10.6084/m9.figshare.c.4106036	https://doi.org/10.6084/m9.figshare.c.4106036
record for patient with paiid 2466	diagnosis and treatment data collection	data for patient with paiid 2466	Sepsis_patients_data.xlsx	figshare	doi:10.6084/m9.figshare.c.4106036	https://doi.org/10.6084/m9.figshare.c.4106036
record for patient with paiid 2524	diagnosis and treatment data collection	data for patient with paiid 2524	Sepsis_patients_data.xlsx	figshare	doi:10.6084/m9.figshare.c.4106036	https://doi.org/10.6084/m9.figshare.c.4106036
record for patient with paiid 2550	diagnosis and treatment data collection	data for patient with paiid 2550	Sepsis_patients_data.xlsx	figshare	doi:10.6084/m9.figshare.c.4106036	https://doi.org/10.6084/m9.figshare.c.4106036
record for patient with paiid 2602	diagnosis and treatment data collection	data for patient with paiid 2602	Sepsis_patients_data.xlsx	figshare	doi:10.6084/m9.figshare.c.4106036	https://doi.org/10.6084/m9.figshare.c.4106036
record for patient with paiid 2608	diagnosis and treatment data collection	data for patient with paiid 2608	Sepsis_patients_data.xlsx	figshare	doi:10.6084/m9.figshare.c.4106036	https://doi.org/10.6084/m9.figshare.c.4106036
record for patient with paiid 2629	diagnosis and treatment data collection	data for patient with paiid 2629	Sepsis_patients_data.xlsx	figshare	doi:10.6084/m9.figshare.c.4106036	https://doi.org/10.6084/m9.figshare.c.4106036
record for patient with paiid 2639	diagnosis and treatment data collection	data for patient with paiid 2639	Sepsis_patients_data.xlsx	figshare	doi:10.6084/m9.figshare.c.4106036	https://doi.org/10.6084/m9.figshare.c.4106036
record for patient with paiid 2652	diagnosis and treatment data collection	data for patient with paiid 2652	Sepsis_patients_data.xlsx	figshare	doi:10.6084/m9.figshare.c.4106036	https://doi.org/10.6084/m9.figshare.c.4106036
record for patient with paiid 2661	diagnosis and treatment data collection	data for patient with paiid 2661	Sepsis_patients_data.xlsx	figshare	doi:10.6084/m9.figshare.c.4106036	https://doi.org/10.6084/m9.figshare.c.4106036
record for patient with paiid 2676	diagnosis and treatment data collection	data for patient with paiid 2676	Sepsis_patients_data.xlsx	figshare	doi:10.6084/m9.figshare.c.4106036	https://doi.org/10.6084/m9.figshare.c.4106036
record for patient with paiid 2679	diagnosis and treatment data collection	data for patient with paiid 2679	Sepsis_patients_data.xlsx	figshare	doi:10.6084/m9.figshare.c.4106036	https://doi.org/10.6084/m9.figshare.c.4106036
record for patient with paiid 2682	diagnosis and treatment data collection	data for patient with paiid 2682	Sepsis_patients_data.xlsx	figshare	doi:10.6084/m9.figshare.c.4106036	https://doi.org/10.6084/m9.figshare.c.4106036
record for patient with paiid 2752	diagnosis and treatment data collection	data for patient with paiid 2752	Sepsis_patients_data.xlsx	figshare	doi:10.6084/m9.figshare.c.4106036	https://doi.org/10.6084/m9.figshare.c.4106036
record for patient with paiid 2793	diagnosis and treatment data collection	data for patient with paiid 2793	Sepsis_patients_data.xlsx	figshare	doi:10.6084/m9.figshare.c.4106036	https://doi.org/10.6084/m9.figshare.c.4106036
record for patient with paiid 2946	diagnosis and treatment data collection	data for patient with paiid 2946	Sepsis_patients_data.xlsx	figshare	doi:10.6084/m9.figshare.c.4106036	https://doi.org/10.6084/m9.figshare.c.4106036
record for patient with paiid 3054	diagnosis and treatment data collection	data for patient with paiid 3054	Sepsis_patients_data.xlsx	figshare	doi:10.6084/m9.figshare.c.4106036	https://doi.org/10.6084/m9.figshare.c.4106036
record for patient with paiid 3129	diagnosis and treatment data collection	data for patient with paiid 3129	Sepsis_patients_data.xlsx	figshare	doi:10.6084/m9.figshare.c.4106036	https://doi.org/10.6084/m9.figshare.c.4106036
record for patient with paiid 3149	diagnosis and treatment data collection	data for patient with paiid 3149	Sepsis_patients_data.xlsx	figshare	doi:10.6084/m9.figshare.c.4106036	https://doi.org/10.6084/m9.figshare.c.4106036
record for patient with paiid 3155	diagnosis and treatment data collection	data for patient with paiid 3155	Sepsis_patients_data.xlsx	figshare	doi:10.6084/m9.figshare.c.4106036	https://doi.org/10.6084/m9.figshare.c.4106036
record for patient with paiid 1	diagnosis and treatment data collection	data for patient with paiid 1	Sepsis_patients_data.xlsx	figshare	doi:10.6084/m9.figshare.c.4106036	https://doi.org/10.6084/m9.figshare.c.4106036
record for patient with paiid 11	diagnosis and treatment data collection	data for patient with paiid 11	Sepsis_patients_data.xlsx	figshare	doi:10.6084/m9.figshare.c.4106036	https://doi.org/10.6084/m9.figshare.c.4106036
record for patient with paiid 18	diagnosis and treatment data collection	data for patient with paiid 18	Sepsis_patients_data.xlsx	figshare	doi:10.6084/m9.figshare.c.4106036	https://doi.org/10.6084/m9.figshare.c.4106036
record for patient with paiid 27	diagnosis and treatment data collection	data for patient with paiid 27	Sepsis_patients_data.xlsx	figshare	doi:10.6084/m9.figshare.c.4106036	https://doi.org/10.6084/m9.figshare.c.4106036
record for patient with paiid 37	diagnosis and treatment data collection	data for patient with paiid 37	Sepsis_patients_data.xlsx	figshare	doi:10.6084/m9.figshare.c.4106036	https://doi.org/10.6084/m9.figshare.c.4106036
record for patient with paiid 41	diagnosis and treatment data collection	data for patient with paiid 41	Sepsis_patients_data.xlsx	figshare	doi:10.6084/m9.figshare.c.4106036	https://doi.org/10.6084/m9.figshare.c.4106036
record for patient with paiid 80	diagnosis and treatment data collection	data for patient with paiid 80	Sepsis_patients_data.xlsx	figshare	doi:10.6084/m9.figshare.c.4106036	https://doi.org/10.6084/m9.figshare.c.4106036
record for patient with paiid 113	diagnosis and treatment data collection	data for patient with paiid 113	Sepsis_patients_data.xlsx	figshare	doi:10.6084/m9.figshare.c.4106036	https://doi.org/10.6084/m9.figshare.c.4106036
record for patient with paiid 255	diagnosis and treatment data collection	data for patient with paiid 255	Sepsis_patients_data.xlsx	figshare	doi:10.6084/m9.figshare.c.4106036	https://doi.org/10.6084/m9.figshare.c.4106036
record for patient with paiid 411	diagnosis and treatment data collection	data for patient with paiid 411	Sepsis_patients_data.xlsx	figshare	doi:10.6084/m9.figshare.c.4106036	https://doi.org/10.6084/m9.figshare.c.4106036
record for patient with paiid 429	diagnosis and treatment data collection	data for patient with paiid 429	Sepsis_patients_data.xlsx	figshare	doi:10.6084/m9.figshare.c.4106036	https://doi.org/10.6084/m9.figshare.c.4106036
record for patient with paiid 497	diagnosis and treatment data collection	data for patient with paiid 497	Sepsis_patients_data.xlsx	figshare	doi:10.6084/m9.figshare.c.4106036	https://doi.org/10.6084/m9.figshare.c.4106036
record for patient with paiid 501	diagnosis and treatment data collection	data for patient with paiid 501	Sepsis_patients_data.xlsx	figshare	doi:10.6084/m9.figshare.c.4106036	https://doi.org/10.6084/m9.figshare.c.4106036
record for patient with paiid 556	diagnosis and treatment data collection	data for patient with paiid 556	Sepsis_patients_data.xlsx	figshare	doi:10.6084/m9.figshare.c.4106036	https://doi.org/10.6084/m9.figshare.c.4106036
record for patient with paiid 631	diagnosis and treatment data collection	data for patient with paiid 631	Sepsis_patients_data.xlsx	figshare	doi:10.6084/m9.figshare.c.4106036	https://doi.org/10.6084/m9.figshare.c.4106036
record for patient with paiid 716	diagnosis and treatment data collection	data for patient with paiid 716	Sepsis_patients_data.xlsx	figshare	doi:10.6084/m9.figshare.c.4106036	https://doi.org/10.6084/m9.figshare.c.4106036
record for patient with paiid 824	diagnosis and treatment data collection	data for patient with paiid 824	Sepsis_patients_data.xlsx	figshare	doi:10.6084/m9.figshare.c.4106036	https://doi.org/10.6084/m9.figshare.c.4106036
record for patient with paiid 835	diagnosis and treatment data collection	data for patient with paiid 835	Sepsis_patients_data.xlsx	figshare	doi:10.6084/m9.figshare.c.4106036	https://doi.org/10.6084/m9.figshare.c.4106036
record for patient with paiid 945	diagnosis and treatment data collection	data for patient with paiid 945	Sepsis_patients_data.xlsx	figshare	doi:10.6084/m9.figshare.c.4106036	https://doi.org/10.6084/m9.figshare.c.4106036
record for patient with paiid 994	diagnosis and treatment data collection	data for patient with paiid 994	Sepsis_patients_data.xlsx	figshare	doi:10.6084/m9.figshare.c.4106036	https://doi.org/10.6084/m9.figshare.c.4106036
record for patient with paiid 1045	diagnosis and treatment data collection	data for patient with paiid 1045	Sepsis_patients_data.xlsx	figshare	doi:10.6084/m9.figshare.c.4106036	https://doi.org/10.6084/m9.figshare.c.4106036
record for patient with paiid 1157	diagnosis and treatment data collection	data for patient with paiid 1157	Sepsis_patients_data.xlsx	figshare	doi:10.6084/m9.figshare.c.4106036	https://doi.org/10.6084/m9.figshare.c.4106036
record for patient with paiid 1192	diagnosis and treatment data collection	data for patient with paiid 1192	Sepsis_patients_data.xlsx	figshare	doi:10.6084/m9.figshare.c.4106036	https://doi.org/10.6084/m9.figshare.c.4106036
record for patient with paiid 1238	diagnosis and treatment data collection	data for patient with paiid 1238	Sepsis_patients_data.xlsx	figshare	doi:10.6084/m9.figshare.c.4106036	https://doi.org/10.6084/m9.figshare.c.4106036
record for patient with paiid 1405	diagnosis and treatment data collection	data for patient with paiid 1405	Sepsis_patients_data.xlsx	figshare	doi:10.6084/m9.figshare.c.4106036	https://doi.org/10.6084/m9.figshare.c.4106036
record for patient with paiid 1431	diagnosis and treatment data collection	data for patient with paiid 1431	Sepsis_patients_data.xlsx	figshare	doi:10.6084/m9.figshare.c.4106036	https://doi.org/10.6084/m9.figshare.c.4106036
record for patient with paiid 1483	diagnosis and treatment data collection	data for patient with paiid 1483	Sepsis_patients_data.xlsx	figshare	doi:10.6084/m9.figshare.c.4106036	https://doi.org/10.6084/m9.figshare.c.4106036
record for patient with paiid 1490	diagnosis and treatment data collection	data for patient with paiid 1490	Sepsis_patients_data.xlsx	figshare	doi:10.6084/m9.figshare.c.4106036	https://doi.org/10.6084/m9.figshare.c.4106036
record for patient with paiid 1505	diagnosis and treatment data collection	data for patient with paiid 1505	Sepsis_patients_data.xlsx	figshare	doi:10.6084/m9.figshare.c.4106036	https://doi.org/10.6084/m9.figshare.c.4106036
record for patient with paiid 1613	diagnosis and treatment data collection	data for patient with paiid 1613	Sepsis_patients_data.xlsx	figshare	doi:10.6084/m9.figshare.c.4106036	https://doi.org/10.6084/m9.figshare.c.4106036
record for patient with paiid 1664	diagnosis and treatment data collection	data for patient with paiid 1664	Sepsis_patients_data.xlsx	figshare	doi:10.6084/m9.figshare.c.4106036	https://doi.org/10.6084/m9.figshare.c.4106036
record for patient with paiid 1670	diagnosis and treatment data collection	data for patient with paiid 1670	Sepsis_patients_data.xlsx	figshare	doi:10.6084/m9.figshare.c.4106036	https://doi.org/10.6084/m9.figshare.c.4106036
record for patient with paiid 1698	diagnosis and treatment data collection	data for patient with paiid 1698	Sepsis_patients_data.xlsx	figshare	doi:10.6084/m9.figshare.c.4106036	https://doi.org/10.6084/m9.figshare.c.4106036
record for patient with paiid 1721	diagnosis and treatment data collection	data for patient with paiid 1721	Sepsis_patients_data.xlsx	figshare	doi:10.6084/m9.figshare.c.4106036	https://doi.org/10.6084/m9.figshare.c.4106036
record for patient with paiid 1906	diagnosis and treatment data collection	data for patient with paiid 1906	Sepsis_patients_data.xlsx	figshare	doi:10.6084/m9.figshare.c.4106036	https://doi.org/10.6084/m9.figshare.c.4106036
record for patient with paiid 1937	diagnosis and treatment data collection	data for patient with paiid 1937	Sepsis_patients_data.xlsx	figshare	doi:10.6084/m9.figshare.c.4106036	https://doi.org/10.6084/m9.figshare.c.4106036
record for patient with paiid 1984	diagnosis and treatment data collection	data for patient with paiid 1984	Sepsis_patients_data.xlsx	figshare	doi:10.6084/m9.figshare.c.4106036	https://doi.org/10.6084/m9.figshare.c.4106036
record for patient with paiid 2032	diagnosis and treatment data collection	data for patient with paiid 2032	Sepsis_patients_data.xlsx	figshare	doi:10.6084/m9.figshare.c.4106036	https://doi.org/10.6084/m9.figshare.c.4106036
record for patient with paiid 2051	diagnosis and treatment data collection	data for patient with paiid 2051	Sepsis_patients_data.xlsx	figshare	doi:10.6084/m9.figshare.c.4106036	https://doi.org/10.6084/m9.figshare.c.4106036
record for patient with paiid 2085	diagnosis and treatment data collection	data for patient with paiid 2085	Sepsis_patients_data.xlsx	figshare	doi:10.6084/m9.figshare.c.4106036	https://doi.org/10.6084/m9.figshare.c.4106036
record for patient with paiid 2234	diagnosis and treatment data collection	data for patient with paiid 2234	Sepsis_patients_data.xlsx	figshare	doi:10.6084/m9.figshare.c.4106036	https://doi.org/10.6084/m9.figshare.c.4106036
record for patient with paiid 2269	diagnosis and treatment data collection	data for patient with paiid 2269	Sepsis_patients_data.xlsx	figshare	doi:10.6084/m9.figshare.c.4106036	https://doi.org/10.6084/m9.figshare.c.4106036
record for patient with paiid 2315	diagnosis and treatment data collection	data for patient with paiid 2315	Sepsis_patients_data.xlsx	figshare	doi:10.6084/m9.figshare.c.4106036	https://doi.org/10.6084/m9.figshare.c.4106036
record for patient with paiid 2340	diagnosis and treatment data collection	data for patient with paiid 2340	Sepsis_patients_data.xlsx	figshare	doi:10.6084/m9.figshare.c.4106036	https://doi.org/10.6084/m9.figshare.c.4106036
record for patient with paiid 2454	diagnosis and treatment data collection	data for patient with paiid 2454	Sepsis_patients_data.xlsx	figshare	doi:10.6084/m9.figshare.c.4106036	https://doi.org/10.6084/m9.figshare.c.4106036
record for patient with paiid 2465	diagnosis and treatment data collection	data for patient with paiid 2465	Sepsis_patients_data.xlsx	figshare	doi:10.6084/m9.figshare.c.4106036	https://doi.org/10.6084/m9.figshare.c.4106036
record for patient with paiid 2691	diagnosis and treatment data collection	data for patient with paiid 2691	Sepsis_patients_data.xlsx	figshare	doi:10.6084/m9.figshare.c.4106036	https://doi.org/10.6084/m9.figshare.c.4106036
record for patient with paiid 2694	diagnosis and treatment data collection	data for patient with paiid 2694	Sepsis_patients_data.xlsx	figshare	doi:10.6084/m9.figshare.c.4106036	https://doi.org/10.6084/m9.figshare.c.4106036
record for patient with paiid 2697	diagnosis and treatment data collection	data for patient with paiid 2697	Sepsis_patients_data.xlsx	figshare	doi:10.6084/m9.figshare.c.4106036	https://doi.org/10.6084/m9.figshare.c.4106036
record for patient with paiid 2711	diagnosis and treatment data collection	data for patient with paiid 2711	Sepsis_patients_data.xlsx	figshare	doi:10.6084/m9.figshare.c.4106036	https://doi.org/10.6084/m9.figshare.c.4106036
record for patient with paiid 2775	diagnosis and treatment data collection	data for patient with paiid 2775	Sepsis_patients_data.xlsx	figshare	doi:10.6084/m9.figshare.c.4106036	https://doi.org/10.6084/m9.figshare.c.4106036
record for patient with paiid 2823	diagnosis and treatment data collection	data for patient with paiid 2823	Sepsis_patients_data.xlsx	figshare	doi:10.6084/m9.figshare.c.4106036	https://doi.org/10.6084/m9.figshare.c.4106036
record for patient with paiid 2846	diagnosis and treatment data collection	data for patient with paiid 2846	Sepsis_patients_data.xlsx	figshare	doi:10.6084/m9.figshare.c.4106036	https://doi.org/10.6084/m9.figshare.c.4106036
record for patient with paiid 2856	diagnosis and treatment data collection	data for patient with paiid 2856	Sepsis_patients_data.xlsx	figshare	doi:10.6084/m9.figshare.c.4106036	https://doi.org/10.6084/m9.figshare.c.4106036
record for patient with paiid 2869	diagnosis and treatment data collection	data for patient with paiid 2869	Sepsis_patients_data.xlsx	figshare	doi:10.6084/m9.figshare.c.4106036	https://doi.org/10.6084/m9.figshare.c.4106036
record for patient with paiid 2876	diagnosis and treatment data collection	data for patient with paiid 2876	Sepsis_patients_data.xlsx	figshare	doi:10.6084/m9.figshare.c.4106036	https://doi.org/10.6084/m9.figshare.c.4106036
record for patient with paiid 2884	diagnosis and treatment data collection	data for patient with paiid 2884	Sepsis_patients_data.xlsx	figshare	doi:10.6084/m9.figshare.c.4106036	https://doi.org/10.6084/m9.figshare.c.4106036
record for patient with paiid 2902	diagnosis and treatment data collection	data for patient with paiid 2902	Sepsis_patients_data.xlsx	figshare	doi:10.6084/m9.figshare.c.4106036	https://doi.org/10.6084/m9.figshare.c.4106036
record for patient with paiid 2955	diagnosis and treatment data collection	data for patient with paiid 2955	Sepsis_patients_data.xlsx	figshare	doi:10.6084/m9.figshare.c.4106036	https://doi.org/10.6084/m9.figshare.c.4106036
record for patient with paiid 3048	diagnosis and treatment data collection	data for patient with paiid 3048	Sepsis_patients_data.xlsx	figshare	doi:10.6084/m9.figshare.c.4106036	https://doi.org/10.6084/m9.figshare.c.4106036
record for patient with paiid 3069	diagnosis and treatment data collection	data for patient with paiid 3069	Sepsis_patients_data.xlsx	figshare	doi:10.6084/m9.figshare.c.4106036	https://doi.org/10.6084/m9.figshare.c.4106036
record for patient with paiid 3093	diagnosis and treatment data collection	data for patient with paiid 3093	Sepsis_patients_data.xlsx	figshare	doi:10.6084/m9.figshare.c.4106036	https://doi.org/10.6084/m9.figshare.c.4106036
record for patient with paiid 3151	diagnosis and treatment data collection	data for patient with paiid 3151	Sepsis_patients_data.xlsx	figshare	doi:10.6084/m9.figshare.c.4106036	https://doi.org/10.6084/m9.figshare.c.4106036
record for patient with paiid 3173	diagnosis and treatment data collection	data for patient with paiid 3173	Sepsis_patients_data.xlsx	figshare	doi:10.6084/m9.figshare.c.4106036	https://doi.org/10.6084/m9.figshare.c.4106036
record for patient with paiid 51	diagnosis and treatment data collection	data for patient with paiid 51	Sepsis_patients_data.xlsx	figshare	doi:10.6084/m9.figshare.c.4106036	https://doi.org/10.6084/m9.figshare.c.4106036
record for patient with paiid 107	diagnosis and treatment data collection	data for patient with paiid 107	Sepsis_patients_data.xlsx	figshare	doi:10.6084/m9.figshare.c.4106036	https://doi.org/10.6084/m9.figshare.c.4106036
record for patient with paiid 124	diagnosis and treatment data collection	data for patient with paiid 124	Sepsis_patients_data.xlsx	figshare	doi:10.6084/m9.figshare.c.4106036	https://doi.org/10.6084/m9.figshare.c.4106036
record for patient with paiid 161	diagnosis and treatment data collection	data for patient with paiid 161	Sepsis_patients_data.xlsx	figshare	doi:10.6084/m9.figshare.c.4106036	https://doi.org/10.6084/m9.figshare.c.4106036
record for patient with paiid 256	diagnosis and treatment data collection	data for patient with paiid 256	Sepsis_patients_data.xlsx	figshare	doi:10.6084/m9.figshare.c.4106036	https://doi.org/10.6084/m9.figshare.c.4106036
record for patient with paiid 276	diagnosis and treatment data collection	data for patient with paiid 276	Sepsis_patients_data.xlsx	figshare	doi:10.6084/m9.figshare.c.4106036	https://doi.org/10.6084/m9.figshare.c.4106036
record for patient with paiid 302	diagnosis and treatment data collection	data for patient with paiid 302	Sepsis_patients_data.xlsx	figshare	doi:10.6084/m9.figshare.c.4106036	https://doi.org/10.6084/m9.figshare.c.4106036
record for patient with paiid 351	diagnosis and treatment data collection	data for patient with paiid 351	Sepsis_patients_data.xlsx	figshare	doi:10.6084/m9.figshare.c.4106036	https://doi.org/10.6084/m9.figshare.c.4106036
record for patient with paiid 490	diagnosis and treatment data collection	data for patient with paiid 490	Sepsis_patients_data.xlsx	figshare	doi:10.6084/m9.figshare.c.4106036	https://doi.org/10.6084/m9.figshare.c.4106036
record for patient with paiid 526	diagnosis and treatment data collection	data for patient with paiid 526	Sepsis_patients_data.xlsx	figshare	doi:10.6084/m9.figshare.c.4106036	https://doi.org/10.6084/m9.figshare.c.4106036
record for patient with paiid 551	diagnosis and treatment data collection	data for patient with paiid 551	Sepsis_patients_data.xlsx	figshare	doi:10.6084/m9.figshare.c.4106036	https://doi.org/10.6084/m9.figshare.c.4106036
record for patient with paiid 583	diagnosis and treatment data collection	data for patient with paiid 583	Sepsis_patients_data.xlsx	figshare	doi:10.6084/m9.figshare.c.4106036	https://doi.org/10.6084/m9.figshare.c.4106036
record for patient with paiid 665	diagnosis and treatment data collection	data for patient with paiid 665	Sepsis_patients_data.xlsx	figshare	doi:10.6084/m9.figshare.c.4106036	https://doi.org/10.6084/m9.figshare.c.4106036
record for patient with paiid 707	diagnosis and treatment data collection	data for patient with paiid 707	Sepsis_patients_data.xlsx	figshare	doi:10.6084/m9.figshare.c.4106036	https://doi.org/10.6084/m9.figshare.c.4106036
record for patient with paiid 796	diagnosis and treatment data collection	data for patient with paiid 796	Sepsis_patients_data.xlsx	figshare	doi:10.6084/m9.figshare.c.4106036	https://doi.org/10.6084/m9.figshare.c.4106036
record for patient with paiid 821	diagnosis and treatment data collection	data for patient with paiid 821	Sepsis_patients_data.xlsx	figshare	doi:10.6084/m9.figshare.c.4106036	https://doi.org/10.6084/m9.figshare.c.4106036
record for patient with paiid 860	diagnosis and treatment data collection	data for patient with paiid 860	Sepsis_patients_data.xlsx	figshare	doi:10.6084/m9.figshare.c.4106036	https://doi.org/10.6084/m9.figshare.c.4106036
record for patient with paiid 865	diagnosis and treatment data collection	data for patient with paiid 865	Sepsis_patients_data.xlsx	figshare	doi:10.6084/m9.figshare.c.4106036	https://doi.org/10.6084/m9.figshare.c.4106036
record for patient with paiid 961	diagnosis and treatment data collection	data for patient with paiid 961	Sepsis_patients_data.xlsx	figshare	doi:10.6084/m9.figshare.c.4106036	https://doi.org/10.6084/m9.figshare.c.4106036
record for patient with paiid 1067	diagnosis and treatment data collection	data for patient with paiid 1067	Sepsis_patients_data.xlsx	figshare	doi:10.6084/m9.figshare.c.4106036	https://doi.org/10.6084/m9.figshare.c.4106036
record for patient with paiid 1085	diagnosis and treatment data collection	data for patient with paiid 1085	Sepsis_patients_data.xlsx	figshare	doi:10.6084/m9.figshare.c.4106036	https://doi.org/10.6084/m9.figshare.c.4106036
record for patient with paiid 1104	diagnosis and treatment data collection	data for patient with paiid 1104	Sepsis_patients_data.xlsx	figshare	doi:10.6084/m9.figshare.c.4106036	https://doi.org/10.6084/m9.figshare.c.4106036
record for patient with paiid 1196	diagnosis and treatment data collection	data for patient with paiid 1196	Sepsis_patients_data.xlsx	figshare	doi:10.6084/m9.figshare.c.4106036	https://doi.org/10.6084/m9.figshare.c.4106036
record for patient with paiid 1221	diagnosis and treatment data collection	data for patient with paiid 1221	Sepsis_patients_data.xlsx	figshare	doi:10.6084/m9.figshare.c.4106036	https://doi.org/10.6084/m9.figshare.c.4106036
record for patient with paiid 1283	diagnosis and treatment data collection	data for patient with paiid 1283	Sepsis_patients_data.xlsx	figshare	doi:10.6084/m9.figshare.c.4106036	https://doi.org/10.6084/m9.figshare.c.4106036
record for patient with paiid 1313	diagnosis and treatment data collection	data for patient with paiid 1313	Sepsis_patients_data.xlsx	figshare	doi:10.6084/m9.figshare.c.4106036	https://doi.org/10.6084/m9.figshare.c.4106036
record for patient with paiid 1477	diagnosis and treatment data collection	data for patient with paiid 1477	Sepsis_patients_data.xlsx	figshare	doi:10.6084/m9.figshare.c.4106036	https://doi.org/10.6084/m9.figshare.c.4106036
record for patient with paiid 1536	diagnosis and treatment data collection	data for patient with paiid 1536	Sepsis_patients_data.xlsx	figshare	doi:10.6084/m9.figshare.c.4106036	https://doi.org/10.6084/m9.figshare.c.4106036
record for patient with paiid 1542	diagnosis and treatment data collection	data for patient with paiid 1542	Sepsis_patients_data.xlsx	figshare	doi:10.6084/m9.figshare.c.4106036	https://doi.org/10.6084/m9.figshare.c.4106036
record for patient with paiid 1578	diagnosis and treatment data collection	data for patient with paiid 1578	Sepsis_patients_data.xlsx	figshare	doi:10.6084/m9.figshare.c.4106036	https://doi.org/10.6084/m9.figshare.c.4106036
record for patient with paiid 1646	diagnosis and treatment data collection	data for patient with paiid 1646	Sepsis_patients_data.xlsx	figshare	doi:10.6084/m9.figshare.c.4106036	https://doi.org/10.6084/m9.figshare.c.4106036
record for patient with paiid 1710	diagnosis and treatment data collection	data for patient with paiid 1710	Sepsis_patients_data.xlsx	figshare	doi:10.6084/m9.figshare.c.4106036	https://doi.org/10.6084/m9.figshare.c.4106036
record for patient with paiid 1725	diagnosis and treatment data collection	data for patient with paiid 1725	Sepsis_patients_data.xlsx	figshare	doi:10.6084/m9.figshare.c.4106036	https://doi.org/10.6084/m9.figshare.c.4106036
record for patient with paiid 1759	diagnosis and treatment data collection	data for patient with paiid 1759	Sepsis_patients_data.xlsx	figshare	doi:10.6084/m9.figshare.c.4106036	https://doi.org/10.6084/m9.figshare.c.4106036
record for patient with paiid 1768	diagnosis and treatment data collection	data for patient with paiid 1768	Sepsis_patients_data.xlsx	figshare	doi:10.6084/m9.figshare.c.4106036	https://doi.org/10.6084/m9.figshare.c.4106036
record for patient with paiid 1858	diagnosis and treatment data collection	data for patient with paiid 1858	Sepsis_patients_data.xlsx	figshare	doi:10.6084/m9.figshare.c.4106036	https://doi.org/10.6084/m9.figshare.c.4106036
record for patient with paiid 1870	diagnosis and treatment data collection	data for patient with paiid 1870	Sepsis_patients_data.xlsx	figshare	doi:10.6084/m9.figshare.c.4106036	https://doi.org/10.6084/m9.figshare.c.4106036
record for patient with paiid 1879	diagnosis and treatment data collection	data for patient with paiid 1879	Sepsis_patients_data.xlsx	figshare	doi:10.6084/m9.figshare.c.4106036	https://doi.org/10.6084/m9.figshare.c.4106036
record for patient with paiid 1951	diagnosis and treatment data collection	data for patient with paiid 1951	Sepsis_patients_data.xlsx	figshare	doi:10.6084/m9.figshare.c.4106036	https://doi.org/10.6084/m9.figshare.c.4106036
record for patient with paiid 1970	diagnosis and treatment data collection	data for patient with paiid 1970	Sepsis_patients_data.xlsx	figshare	doi:10.6084/m9.figshare.c.4106036	https://doi.org/10.6084/m9.figshare.c.4106036
record for patient with paiid 1973	diagnosis and treatment data collection	data for patient with paiid 1973	Sepsis_patients_data.xlsx	figshare	doi:10.6084/m9.figshare.c.4106036	https://doi.org/10.6084/m9.figshare.c.4106036
record for patient with paiid 2015	diagnosis and treatment data collection	data for patient with paiid 2015	Sepsis_patients_data.xlsx	figshare	doi:10.6084/m9.figshare.c.4106036	https://doi.org/10.6084/m9.figshare.c.4106036
record for patient with paiid 2095	diagnosis and treatment data collection	data for patient with paiid 2095	Sepsis_patients_data.xlsx	figshare	doi:10.6084/m9.figshare.c.4106036	https://doi.org/10.6084/m9.figshare.c.4106036
record for patient with paiid 2124	diagnosis and treatment data collection	data for patient with paiid 2124	Sepsis_patients_data.xlsx	figshare	doi:10.6084/m9.figshare.c.4106036	https://doi.org/10.6084/m9.figshare.c.4106036
record for patient with paiid 2204	diagnosis and treatment data collection	data for patient with paiid 2204	Sepsis_patients_data.xlsx	figshare	doi:10.6084/m9.figshare.c.4106036	https://doi.org/10.6084/m9.figshare.c.4106036
record for patient with paiid 2270	diagnosis and treatment data collection	data for patient with paiid 2270	Sepsis_patients_data.xlsx	figshare	doi:10.6084/m9.figshare.c.4106036	https://doi.org/10.6084/m9.figshare.c.4106036
record for patient with paiid 2287	diagnosis and treatment data collection	data for patient with paiid 2287	Sepsis_patients_data.xlsx	figshare	doi:10.6084/m9.figshare.c.4106036	https://doi.org/10.6084/m9.figshare.c.4106036
record for patient with paiid 2293	diagnosis and treatment data collection	data for patient with paiid 2293	Sepsis_patients_data.xlsx	figshare	doi:10.6084/m9.figshare.c.4106036	https://doi.org/10.6084/m9.figshare.c.4106036
record for patient with paiid 2365	diagnosis and treatment data collection	data for patient with paiid 2365	Sepsis_patients_data.xlsx	figshare	doi:10.6084/m9.figshare.c.4106036	https://doi.org/10.6084/m9.figshare.c.4106036
record for patient with paiid 2469	diagnosis and treatment data collection	data for patient with paiid 2469	Sepsis_patients_data.xlsx	figshare	doi:10.6084/m9.figshare.c.4106036	https://doi.org/10.6084/m9.figshare.c.4106036
record for patient with paiid 2477	diagnosis and treatment data collection	data for patient with paiid 2477	Sepsis_patients_data.xlsx	figshare	doi:10.6084/m9.figshare.c.4106036	https://doi.org/10.6084/m9.figshare.c.4106036
record for patient with paiid 2640	diagnosis and treatment data collection	data for patient with paiid 2640	Sepsis_patients_data.xlsx	figshare	doi:10.6084/m9.figshare.c.4106036	https://doi.org/10.6084/m9.figshare.c.4106036
record for patient with paiid 2675	diagnosis and treatment data collection	data for patient with paiid 2675	Sepsis_patients_data.xlsx	figshare	doi:10.6084/m9.figshare.c.4106036	https://doi.org/10.6084/m9.figshare.c.4106036
record for patient with paiid 2687	diagnosis and treatment data collection	data for patient with paiid 2687	Sepsis_patients_data.xlsx	figshare	doi:10.6084/m9.figshare.c.4106036	https://doi.org/10.6084/m9.figshare.c.4106036
record for patient with paiid 2887	diagnosis and treatment data collection	data for patient with paiid 2887	Sepsis_patients_data.xlsx	figshare	doi:10.6084/m9.figshare.c.4106036	https://doi.org/10.6084/m9.figshare.c.4106036
record for patient with paiid 2893	diagnosis and treatment data collection	data for patient with paiid 2893	Sepsis_patients_data.xlsx	figshare	doi:10.6084/m9.figshare.c.4106036	https://doi.org/10.6084/m9.figshare.c.4106036
record for patient with paiid 2903	diagnosis and treatment data collection	data for patient with paiid 2903	Sepsis_patients_data.xlsx	figshare	doi:10.6084/m9.figshare.c.4106036	https://doi.org/10.6084/m9.figshare.c.4106036
record for patient with paiid 3016	diagnosis and treatment data collection	data for patient with paiid 3016	Sepsis_patients_data.xlsx	figshare	doi:10.6084/m9.figshare.c.4106036	https://doi.org/10.6084/m9.figshare.c.4106036
record for patient with paiid 3032	diagnosis and treatment data collection	data for patient with paiid 3032	Sepsis_patients_data.xlsx	figshare	doi:10.6084/m9.figshare.c.4106036	https://doi.org/10.6084/m9.figshare.c.4106036
record for patient with paiid 3153	diagnosis and treatment data collection	data for patient with paiid 3153	Sepsis_patients_data.xlsx	figshare	doi:10.6084/m9.figshare.c.4106036	https://doi.org/10.6084/m9.figshare.c.4106036
record for patient with paiid 22	diagnosis and treatment data collection	data for patient with paiid 22	Sepsis_patients_data.xlsx	figshare	doi:10.6084/m9.figshare.c.4106036	https://doi.org/10.6084/m9.figshare.c.4106036
record for patient with paiid 36	diagnosis and treatment data collection	data for patient with paiid 36	Sepsis_patients_data.xlsx	figshare	doi:10.6084/m9.figshare.c.4106036	https://doi.org/10.6084/m9.figshare.c.4106036
record for patient with paiid 99	diagnosis and treatment data collection	data for patient with paiid 99	Sepsis_patients_data.xlsx	figshare	doi:10.6084/m9.figshare.c.4106036	https://doi.org/10.6084/m9.figshare.c.4106036
record for patient with paiid 156	diagnosis and treatment data collection	data for patient with paiid 156	Sepsis_patients_data.xlsx	figshare	doi:10.6084/m9.figshare.c.4106036	https://doi.org/10.6084/m9.figshare.c.4106036
record for patient with paiid 172	diagnosis and treatment data collection	data for patient with paiid 172	Sepsis_patients_data.xlsx	figshare	doi:10.6084/m9.figshare.c.4106036	https://doi.org/10.6084/m9.figshare.c.4106036
record for patient with paiid 282	diagnosis and treatment data collection	data for patient with paiid 282	Sepsis_patients_data.xlsx	figshare	doi:10.6084/m9.figshare.c.4106036	https://doi.org/10.6084/m9.figshare.c.4106036
record for patient with paiid 287	diagnosis and treatment data collection	data for patient with paiid 287	Sepsis_patients_data.xlsx	figshare	doi:10.6084/m9.figshare.c.4106036	https://doi.org/10.6084/m9.figshare.c.4106036
record for patient with paiid 335	diagnosis and treatment data collection	data for patient with paiid 335	Sepsis_patients_data.xlsx	figshare	doi:10.6084/m9.figshare.c.4106036	https://doi.org/10.6084/m9.figshare.c.4106036
record for patient with paiid 365	diagnosis and treatment data collection	data for patient with paiid 365	Sepsis_patients_data.xlsx	figshare	doi:10.6084/m9.figshare.c.4106036	https://doi.org/10.6084/m9.figshare.c.4106036
record for patient with paiid 407	diagnosis and treatment data collection	data for patient with paiid 407	Sepsis_patients_data.xlsx	figshare	doi:10.6084/m9.figshare.c.4106036	https://doi.org/10.6084/m9.figshare.c.4106036
record for patient with paiid 555	diagnosis and treatment data collection	data for patient with paiid 555	Sepsis_patients_data.xlsx	figshare	doi:10.6084/m9.figshare.c.4106036	https://doi.org/10.6084/m9.figshare.c.4106036
record for patient with paiid 560	diagnosis and treatment data collection	data for patient with paiid 560	Sepsis_patients_data.xlsx	figshare	doi:10.6084/m9.figshare.c.4106036	https://doi.org/10.6084/m9.figshare.c.4106036
record for patient with paiid 567	diagnosis and treatment data collection	data for patient with paiid 567	Sepsis_patients_data.xlsx	figshare	doi:10.6084/m9.figshare.c.4106036	https://doi.org/10.6084/m9.figshare.c.4106036
record for patient with paiid 581	diagnosis and treatment data collection	data for patient with paiid 581	Sepsis_patients_data.xlsx	figshare	doi:10.6084/m9.figshare.c.4106036	https://doi.org/10.6084/m9.figshare.c.4106036
record for patient with paiid 596	diagnosis and treatment data collection	data for patient with paiid 596	Sepsis_patients_data.xlsx	figshare	doi:10.6084/m9.figshare.c.4106036	https://doi.org/10.6084/m9.figshare.c.4106036
record for patient with paiid 698	diagnosis and treatment data collection	data for patient with paiid 698	Sepsis_patients_data.xlsx	figshare	doi:10.6084/m9.figshare.c.4106036	https://doi.org/10.6084/m9.figshare.c.4106036
record for patient with paiid 743	diagnosis and treatment data collection	data for patient with paiid 743	Sepsis_patients_data.xlsx	figshare	doi:10.6084/m9.figshare.c.4106036	https://doi.org/10.6084/m9.figshare.c.4106036
record for patient with paiid 748	diagnosis and treatment data collection	data for patient with paiid 748	Sepsis_patients_data.xlsx	figshare	doi:10.6084/m9.figshare.c.4106036	https://doi.org/10.6084/m9.figshare.c.4106036
record for patient with paiid 794	diagnosis and treatment data collection	data for patient with paiid 794	Sepsis_patients_data.xlsx	figshare	doi:10.6084/m9.figshare.c.4106036	https://doi.org/10.6084/m9.figshare.c.4106036
record for patient with paiid 838	diagnosis and treatment data collection	data for patient with paiid 838	Sepsis_patients_data.xlsx	figshare	doi:10.6084/m9.figshare.c.4106036	https://doi.org/10.6084/m9.figshare.c.4106036
record for patient with paiid 899	diagnosis and treatment data collection	data for patient with paiid 899	Sepsis_patients_data.xlsx	figshare	doi:10.6084/m9.figshare.c.4106036	https://doi.org/10.6084/m9.figshare.c.4106036
record for patient with paiid 908	diagnosis and treatment data collection	data for patient with paiid 908	Sepsis_patients_data.xlsx	figshare	doi:10.6084/m9.figshare.c.4106036	https://doi.org/10.6084/m9.figshare.c.4106036
record for patient with paiid 929	diagnosis and treatment data collection	data for patient with paiid 929	Sepsis_patients_data.xlsx	figshare	doi:10.6084/m9.figshare.c.4106036	https://doi.org/10.6084/m9.figshare.c.4106036
record for patient with paiid 948	diagnosis and treatment data collection	data for patient with paiid 948	Sepsis_patients_data.xlsx	figshare	doi:10.6084/m9.figshare.c.4106036	https://doi.org/10.6084/m9.figshare.c.4106036
record for patient with paiid 972	diagnosis and treatment data collection	data for patient with paiid 972	Sepsis_patients_data.xlsx	figshare	doi:10.6084/m9.figshare.c.4106036	https://doi.org/10.6084/m9.figshare.c.4106036
record for patient with paiid 1000	diagnosis and treatment data collection	data for patient with paiid 1000	Sepsis_patients_data.xlsx	figshare	doi:10.6084/m9.figshare.c.4106036	https://doi.org/10.6084/m9.figshare.c.4106036
record for patient with paiid 1005	diagnosis and treatment data collection	data for patient with paiid 1005	Sepsis_patients_data.xlsx	figshare	doi:10.6084/m9.figshare.c.4106036	https://doi.org/10.6084/m9.figshare.c.4106036
record for patient with paiid 1041	diagnosis and treatment data collection	data for patient with paiid 1041	Sepsis_patients_data.xlsx	figshare	doi:10.6084/m9.figshare.c.4106036	https://doi.org/10.6084/m9.figshare.c.4106036
record for patient with paiid 1072	diagnosis and treatment data collection	data for patient with paiid 1072	Sepsis_patients_data.xlsx	figshare	doi:10.6084/m9.figshare.c.4106036	https://doi.org/10.6084/m9.figshare.c.4106036
record for patient with paiid 1121	diagnosis and treatment data collection	data for patient with paiid 1121	Sepsis_patients_data.xlsx	figshare	doi:10.6084/m9.figshare.c.4106036	https://doi.org/10.6084/m9.figshare.c.4106036
record for patient with paiid 1125	diagnosis and treatment data collection	data for patient with paiid 1125	Sepsis_patients_data.xlsx	figshare	doi:10.6084/m9.figshare.c.4106036	https://doi.org/10.6084/m9.figshare.c.4106036
record for patient with paiid 1165	diagnosis and treatment data collection	data for patient with paiid 1165	Sepsis_patients_data.xlsx	figshare	doi:10.6084/m9.figshare.c.4106036	https://doi.org/10.6084/m9.figshare.c.4106036
record for patient with paiid 1173	diagnosis and treatment data collection	data for patient with paiid 1173	Sepsis_patients_data.xlsx	figshare	doi:10.6084/m9.figshare.c.4106036	https://doi.org/10.6084/m9.figshare.c.4106036
record for patient with paiid 1435	diagnosis and treatment data collection	data for patient with paiid 1435	Sepsis_patients_data.xlsx	figshare	doi:10.6084/m9.figshare.c.4106036	https://doi.org/10.6084/m9.figshare.c.4106036
record for patient with paiid 1451	diagnosis and treatment data collection	data for patient with paiid 1451	Sepsis_patients_data.xlsx	figshare	doi:10.6084/m9.figshare.c.4106036	https://doi.org/10.6084/m9.figshare.c.4106036
record for patient with paiid 1471	diagnosis and treatment data collection	data for patient with paiid 1471	Sepsis_patients_data.xlsx	figshare	doi:10.6084/m9.figshare.c.4106036	https://doi.org/10.6084/m9.figshare.c.4106036
record for patient with paiid 1495	diagnosis and treatment data collection	data for patient with paiid 1495	Sepsis_patients_data.xlsx	figshare	doi:10.6084/m9.figshare.c.4106036	https://doi.org/10.6084/m9.figshare.c.4106036
record for patient with paiid 1607	diagnosis and treatment data collection	data for patient with paiid 1607	Sepsis_patients_data.xlsx	figshare	doi:10.6084/m9.figshare.c.4106036	https://doi.org/10.6084/m9.figshare.c.4106036
record for patient with paiid 1624	diagnosis and treatment data collection	data for patient with paiid 1624	Sepsis_patients_data.xlsx	figshare	doi:10.6084/m9.figshare.c.4106036	https://doi.org/10.6084/m9.figshare.c.4106036
record for patient with paiid 1626	diagnosis and treatment data collection	data for patient with paiid 1626	Sepsis_patients_data.xlsx	figshare	doi:10.6084/m9.figshare.c.4106036	https://doi.org/10.6084/m9.figshare.c.4106036
record for patient with paiid 1635	diagnosis and treatment data collection	data for patient with paiid 1635	Sepsis_patients_data.xlsx	figshare	doi:10.6084/m9.figshare.c.4106036	https://doi.org/10.6084/m9.figshare.c.4106036
record for patient with paiid 1701	diagnosis and treatment data collection	data for patient with paiid 1701	Sepsis_patients_data.xlsx	figshare	doi:10.6084/m9.figshare.c.4106036	https://doi.org/10.6084/m9.figshare.c.4106036
record for patient with paiid 1730	diagnosis and treatment data collection	data for patient with paiid 1730	Sepsis_patients_data.xlsx	figshare	doi:10.6084/m9.figshare.c.4106036	https://doi.org/10.6084/m9.figshare.c.4106036
record for patient with paiid 1742	diagnosis and treatment data collection	data for patient with paiid 1742	Sepsis_patients_data.xlsx	figshare	doi:10.6084/m9.figshare.c.4106036	https://doi.org/10.6084/m9.figshare.c.4106036
record for patient with paiid 1802	diagnosis and treatment data collection	data for patient with paiid 1802	Sepsis_patients_data.xlsx	figshare	doi:10.6084/m9.figshare.c.4106036	https://doi.org/10.6084/m9.figshare.c.4106036
record for patient with paiid 1835	diagnosis and treatment data collection	data for patient with paiid 1835	Sepsis_patients_data.xlsx	figshare	doi:10.6084/m9.figshare.c.4106036	https://doi.org/10.6084/m9.figshare.c.4106036
record for patient with paiid 1852	diagnosis and treatment data collection	data for patient with paiid 1852	Sepsis_patients_data.xlsx	figshare	doi:10.6084/m9.figshare.c.4106036	https://doi.org/10.6084/m9.figshare.c.4106036
record for patient with paiid 2070	diagnosis and treatment data collection	data for patient with paiid 2070	Sepsis_patients_data.xlsx	figshare	doi:10.6084/m9.figshare.c.4106036	https://doi.org/10.6084/m9.figshare.c.4106036
record for patient with paiid 2111	diagnosis and treatment data collection	data for patient with paiid 2111	Sepsis_patients_data.xlsx	figshare	doi:10.6084/m9.figshare.c.4106036	https://doi.org/10.6084/m9.figshare.c.4106036
record for patient with paiid 2242	diagnosis and treatment data collection	data for patient with paiid 2242	Sepsis_patients_data.xlsx	figshare	doi:10.6084/m9.figshare.c.4106036	https://doi.org/10.6084/m9.figshare.c.4106036
record for patient with paiid 2345	diagnosis and treatment data collection	data for patient with paiid 2345	Sepsis_patients_data.xlsx	figshare	doi:10.6084/m9.figshare.c.4106036	https://doi.org/10.6084/m9.figshare.c.4106036
record for patient with paiid 2363	diagnosis and treatment data collection	data for patient with paiid 2363	Sepsis_patients_data.xlsx	figshare	doi:10.6084/m9.figshare.c.4106036	https://doi.org/10.6084/m9.figshare.c.4106036
record for patient with paiid 2373	diagnosis and treatment data collection	data for patient with paiid 2373	Sepsis_patients_data.xlsx	figshare	doi:10.6084/m9.figshare.c.4106036	https://doi.org/10.6084/m9.figshare.c.4106036
record for patient with paiid 2512	diagnosis and treatment data collection	data for patient with paiid 2512	Sepsis_patients_data.xlsx	figshare	doi:10.6084/m9.figshare.c.4106036	https://doi.org/10.6084/m9.figshare.c.4106036
record for patient with paiid 2549	diagnosis and treatment data collection	data for patient with paiid 2549	Sepsis_patients_data.xlsx	figshare	doi:10.6084/m9.figshare.c.4106036	https://doi.org/10.6084/m9.figshare.c.4106036
record for patient with paiid 2598	diagnosis and treatment data collection	data for patient with paiid 2598	Sepsis_patients_data.xlsx	figshare	doi:10.6084/m9.figshare.c.4106036	https://doi.org/10.6084/m9.figshare.c.4106036
record for patient with paiid 2626	diagnosis and treatment data collection	data for patient with paiid 2626	Sepsis_patients_data.xlsx	figshare	doi:10.6084/m9.figshare.c.4106036	https://doi.org/10.6084/m9.figshare.c.4106036
record for patient with paiid 2645	diagnosis and treatment data collection	data for patient with paiid 2645	Sepsis_patients_data.xlsx	figshare	doi:10.6084/m9.figshare.c.4106036	https://doi.org/10.6084/m9.figshare.c.4106036
record for patient with paiid 2659	diagnosis and treatment data collection	data for patient with paiid 2659	Sepsis_patients_data.xlsx	figshare	doi:10.6084/m9.figshare.c.4106036	https://doi.org/10.6084/m9.figshare.c.4106036
record for patient with paiid 2738	diagnosis and treatment data collection	data for patient with paiid 2738	Sepsis_patients_data.xlsx	figshare	doi:10.6084/m9.figshare.c.4106036	https://doi.org/10.6084/m9.figshare.c.4106036
record for patient with paiid 2758	diagnosis and treatment data collection	data for patient with paiid 2758	Sepsis_patients_data.xlsx	figshare	doi:10.6084/m9.figshare.c.4106036	https://doi.org/10.6084/m9.figshare.c.4106036
record for patient with paiid 2839	diagnosis and treatment data collection	data for patient with paiid 2839	Sepsis_patients_data.xlsx	figshare	doi:10.6084/m9.figshare.c.4106036	https://doi.org/10.6084/m9.figshare.c.4106036
record for patient with paiid 2858	diagnosis and treatment data collection	data for patient with paiid 2858	Sepsis_patients_data.xlsx	figshare	doi:10.6084/m9.figshare.c.4106036	https://doi.org/10.6084/m9.figshare.c.4106036
record for patient with paiid 2907	diagnosis and treatment data collection	data for patient with paiid 2907	Sepsis_patients_data.xlsx	figshare	doi:10.6084/m9.figshare.c.4106036	https://doi.org/10.6084/m9.figshare.c.4106036
record for patient with paiid 2966	diagnosis and treatment data collection	data for patient with paiid 2966	Sepsis_patients_data.xlsx	figshare	doi:10.6084/m9.figshare.c.4106036	https://doi.org/10.6084/m9.figshare.c.4106036
record for patient with paiid 2967	diagnosis and treatment data collection	data for patient with paiid 2967	Sepsis_patients_data.xlsx	figshare	doi:10.6084/m9.figshare.c.4106036	https://doi.org/10.6084/m9.figshare.c.4106036
record for patient with paiid 3013	diagnosis and treatment data collection	data for patient with paiid 3013	Sepsis_patients_data.xlsx	figshare	doi:10.6084/m9.figshare.c.4106036	https://doi.org/10.6084/m9.figshare.c.4106036
record for patient with paiid 3191	diagnosis and treatment data collection	data for patient with paiid 3191	Sepsis_patients_data.xlsx	figshare	doi:10.6084/m9.figshare.c.4106036	https://doi.org/10.6084/m9.figshare.c.4106036
record for patient with paiid 110	diagnosis and treatment data collection	data for patient with paiid 110	Sepsis_patients_data.xlsx	figshare	doi:10.6084/m9.figshare.c.4106036	https://doi.org/10.6084/m9.figshare.c.4106036
record for patient with paiid 217	diagnosis and treatment data collection	data for patient with paiid 217	Sepsis_patients_data.xlsx	figshare	doi:10.6084/m9.figshare.c.4106036	https://doi.org/10.6084/m9.figshare.c.4106036
record for patient with paiid 230	diagnosis and treatment data collection	data for patient with paiid 230	Sepsis_patients_data.xlsx	figshare	doi:10.6084/m9.figshare.c.4106036	https://doi.org/10.6084/m9.figshare.c.4106036
record for patient with paiid 273	diagnosis and treatment data collection	data for patient with paiid 273	Sepsis_patients_data.xlsx	figshare	doi:10.6084/m9.figshare.c.4106036	https://doi.org/10.6084/m9.figshare.c.4106036
record for patient with paiid 281	diagnosis and treatment data collection	data for patient with paiid 281	Sepsis_patients_data.xlsx	figshare	doi:10.6084/m9.figshare.c.4106036	https://doi.org/10.6084/m9.figshare.c.4106036
record for patient with paiid 314	diagnosis and treatment data collection	data for patient with paiid 314	Sepsis_patients_data.xlsx	figshare	doi:10.6084/m9.figshare.c.4106036	https://doi.org/10.6084/m9.figshare.c.4106036
record for patient with paiid 378	diagnosis and treatment data collection	data for patient with paiid 378	Sepsis_patients_data.xlsx	figshare	doi:10.6084/m9.figshare.c.4106036	https://doi.org/10.6084/m9.figshare.c.4106036
record for patient with paiid 398	diagnosis and treatment data collection	data for patient with paiid 398	Sepsis_patients_data.xlsx	figshare	doi:10.6084/m9.figshare.c.4106036	https://doi.org/10.6084/m9.figshare.c.4106036
record for patient with paiid 451	diagnosis and treatment data collection	data for patient with paiid 451	Sepsis_patients_data.xlsx	figshare	doi:10.6084/m9.figshare.c.4106036	https://doi.org/10.6084/m9.figshare.c.4106036
record for patient with paiid 546	diagnosis and treatment data collection	data for patient with paiid 546	Sepsis_patients_data.xlsx	figshare	doi:10.6084/m9.figshare.c.4106036	https://doi.org/10.6084/m9.figshare.c.4106036
record for patient with paiid 613	diagnosis and treatment data collection	data for patient with paiid 613	Sepsis_patients_data.xlsx	figshare	doi:10.6084/m9.figshare.c.4106036	https://doi.org/10.6084/m9.figshare.c.4106036
record for patient with paiid 635	diagnosis and treatment data collection	data for patient with paiid 635	Sepsis_patients_data.xlsx	figshare	doi:10.6084/m9.figshare.c.4106036	https://doi.org/10.6084/m9.figshare.c.4106036
record for patient with paiid 684	diagnosis and treatment data collection	data for patient with paiid 684	Sepsis_patients_data.xlsx	figshare	doi:10.6084/m9.figshare.c.4106036	https://doi.org/10.6084/m9.figshare.c.4106036
record for patient with paiid 685	diagnosis and treatment data collection	data for patient with paiid 685	Sepsis_patients_data.xlsx	figshare	doi:10.6084/m9.figshare.c.4106036	https://doi.org/10.6084/m9.figshare.c.4106036
record for patient with paiid 805	diagnosis and treatment data collection	data for patient with paiid 805	Sepsis_patients_data.xlsx	figshare	doi:10.6084/m9.figshare.c.4106036	https://doi.org/10.6084/m9.figshare.c.4106036
record for patient with paiid 842	diagnosis and treatment data collection	data for patient with paiid 842	Sepsis_patients_data.xlsx	figshare	doi:10.6084/m9.figshare.c.4106036	https://doi.org/10.6084/m9.figshare.c.4106036
record for patient with paiid 859	diagnosis and treatment data collection	data for patient with paiid 859	Sepsis_patients_data.xlsx	figshare	doi:10.6084/m9.figshare.c.4106036	https://doi.org/10.6084/m9.figshare.c.4106036
record for patient with paiid 1117	diagnosis and treatment data collection	data for patient with paiid 1117	Sepsis_patients_data.xlsx	figshare	doi:10.6084/m9.figshare.c.4106036	https://doi.org/10.6084/m9.figshare.c.4106036
record for patient with paiid 1202	diagnosis and treatment data collection	data for patient with paiid 1202	Sepsis_patients_data.xlsx	figshare	doi:10.6084/m9.figshare.c.4106036	https://doi.org/10.6084/m9.figshare.c.4106036
record for patient with paiid 1260	diagnosis and treatment data collection	data for patient with paiid 1260	Sepsis_patients_data.xlsx	figshare	doi:10.6084/m9.figshare.c.4106036	https://doi.org/10.6084/m9.figshare.c.4106036
record for patient with paiid 1267	diagnosis and treatment data collection	data for patient with paiid 1267	Sepsis_patients_data.xlsx	figshare	doi:10.6084/m9.figshare.c.4106036	https://doi.org/10.6084/m9.figshare.c.4106036
record for patient with paiid 1280	diagnosis and treatment data collection	data for patient with paiid 1280	Sepsis_patients_data.xlsx	figshare	doi:10.6084/m9.figshare.c.4106036	https://doi.org/10.6084/m9.figshare.c.4106036
record for patient with paiid 1355	diagnosis and treatment data collection	data for patient with paiid 1355	Sepsis_patients_data.xlsx	figshare	doi:10.6084/m9.figshare.c.4106036	https://doi.org/10.6084/m9.figshare.c.4106036
record for patient with paiid 1443	diagnosis and treatment data collection	data for patient with paiid 1443	Sepsis_patients_data.xlsx	figshare	doi:10.6084/m9.figshare.c.4106036	https://doi.org/10.6084/m9.figshare.c.4106036
record for patient with paiid 1475	diagnosis and treatment data collection	data for patient with paiid 1475	Sepsis_patients_data.xlsx	figshare	doi:10.6084/m9.figshare.c.4106036	https://doi.org/10.6084/m9.figshare.c.4106036
record for patient with paiid 1524	diagnosis and treatment data collection	data for patient with paiid 1524	Sepsis_patients_data.xlsx	figshare	doi:10.6084/m9.figshare.c.4106036	https://doi.org/10.6084/m9.figshare.c.4106036
record for patient with paiid 1570	diagnosis and treatment data collection	data for patient with paiid 1570	Sepsis_patients_data.xlsx	figshare	doi:10.6084/m9.figshare.c.4106036	https://doi.org/10.6084/m9.figshare.c.4106036
record for patient with paiid 1595	diagnosis and treatment data collection	data for patient with paiid 1595	Sepsis_patients_data.xlsx	figshare	doi:10.6084/m9.figshare.c.4106036	https://doi.org/10.6084/m9.figshare.c.4106036
record for patient with paiid 1652	diagnosis and treatment data collection	data for patient with paiid 1652	Sepsis_patients_data.xlsx	figshare	doi:10.6084/m9.figshare.c.4106036	https://doi.org/10.6084/m9.figshare.c.4106036
record for patient with paiid 1672	diagnosis and treatment data collection	data for patient with paiid 1672	Sepsis_patients_data.xlsx	figshare	doi:10.6084/m9.figshare.c.4106036	https://doi.org/10.6084/m9.figshare.c.4106036
record for patient with paiid 1765	diagnosis and treatment data collection	data for patient with paiid 1765	Sepsis_patients_data.xlsx	figshare	doi:10.6084/m9.figshare.c.4106036	https://doi.org/10.6084/m9.figshare.c.4106036
record for patient with paiid 1810	diagnosis and treatment data collection	data for patient with paiid 1810	Sepsis_patients_data.xlsx	figshare	doi:10.6084/m9.figshare.c.4106036	https://doi.org/10.6084/m9.figshare.c.4106036
record for patient with paiid 1877	diagnosis and treatment data collection	data for patient with paiid 1877	Sepsis_patients_data.xlsx	figshare	doi:10.6084/m9.figshare.c.4106036	https://doi.org/10.6084/m9.figshare.c.4106036
record for patient with paiid 1975	diagnosis and treatment data collection	data for patient with paiid 1975	Sepsis_patients_data.xlsx	figshare	doi:10.6084/m9.figshare.c.4106036	https://doi.org/10.6084/m9.figshare.c.4106036
record for patient with paiid 1990	diagnosis and treatment data collection	data for patient with paiid 1990	Sepsis_patients_data.xlsx	figshare	doi:10.6084/m9.figshare.c.4106036	https://doi.org/10.6084/m9.figshare.c.4106036
record for patient with paiid 1994	diagnosis and treatment data collection	data for patient with paiid 1994	Sepsis_patients_data.xlsx	figshare	doi:10.6084/m9.figshare.c.4106036	https://doi.org/10.6084/m9.figshare.c.4106036
record for patient with paiid 2001	diagnosis and treatment data collection	data for patient with paiid 2001	Sepsis_patients_data.xlsx	figshare	doi:10.6084/m9.figshare.c.4106036	https://doi.org/10.6084/m9.figshare.c.4106036
record for patient with paiid 2005	diagnosis and treatment data collection	data for patient with paiid 2005	Sepsis_patients_data.xlsx	figshare	doi:10.6084/m9.figshare.c.4106036	https://doi.org/10.6084/m9.figshare.c.4106036
record for patient with paiid 2183	diagnosis and treatment data collection	data for patient with paiid 2183	Sepsis_patients_data.xlsx	figshare	doi:10.6084/m9.figshare.c.4106036	https://doi.org/10.6084/m9.figshare.c.4106036
record for patient with paiid 2218	diagnosis and treatment data collection	data for patient with paiid 2218	Sepsis_patients_data.xlsx	figshare	doi:10.6084/m9.figshare.c.4106036	https://doi.org/10.6084/m9.figshare.c.4106036
record for patient with paiid 2225	diagnosis and treatment data collection	data for patient with paiid 2225	Sepsis_patients_data.xlsx	figshare	doi:10.6084/m9.figshare.c.4106036	https://doi.org/10.6084/m9.figshare.c.4106036
record for patient with paiid 2354	diagnosis and treatment data collection	data for patient with paiid 2354	Sepsis_patients_data.xlsx	figshare	doi:10.6084/m9.figshare.c.4106036	https://doi.org/10.6084/m9.figshare.c.4106036
record for patient with paiid 2419	diagnosis and treatment data collection	data for patient with paiid 2419	Sepsis_patients_data.xlsx	figshare	doi:10.6084/m9.figshare.c.4106036	https://doi.org/10.6084/m9.figshare.c.4106036
record for patient with paiid 2552	diagnosis and treatment data collection	data for patient with paiid 2552	Sepsis_patients_data.xlsx	figshare	doi:10.6084/m9.figshare.c.4106036	https://doi.org/10.6084/m9.figshare.c.4106036
record for patient with paiid 2577	diagnosis and treatment data collection	data for patient with paiid 2577	Sepsis_patients_data.xlsx	figshare	doi:10.6084/m9.figshare.c.4106036	https://doi.org/10.6084/m9.figshare.c.4106036
record for patient with paiid 2610	diagnosis and treatment data collection	data for patient with paiid 2610	Sepsis_patients_data.xlsx	figshare	doi:10.6084/m9.figshare.c.4106036	https://doi.org/10.6084/m9.figshare.c.4106036
record for patient with paiid 2633	diagnosis and treatment data collection	data for patient with paiid 2633	Sepsis_patients_data.xlsx	figshare	doi:10.6084/m9.figshare.c.4106036	https://doi.org/10.6084/m9.figshare.c.4106036
record for patient with paiid 2708	diagnosis and treatment data collection	data for patient with paiid 2708	Sepsis_patients_data.xlsx	figshare	doi:10.6084/m9.figshare.c.4106036	https://doi.org/10.6084/m9.figshare.c.4106036
record for patient with paiid 2737	diagnosis and treatment data collection	data for patient with paiid 2737	Sepsis_patients_data.xlsx	figshare	doi:10.6084/m9.figshare.c.4106036	https://doi.org/10.6084/m9.figshare.c.4106036
record for patient with paiid 2774	diagnosis and treatment data collection	data for patient with paiid 2774	Sepsis_patients_data.xlsx	figshare	doi:10.6084/m9.figshare.c.4106036	https://doi.org/10.6084/m9.figshare.c.4106036
record for patient with paiid 2815	diagnosis and treatment data collection	data for patient with paiid 2815	Sepsis_patients_data.xlsx	figshare	doi:10.6084/m9.figshare.c.4106036	https://doi.org/10.6084/m9.figshare.c.4106036
record for patient with paiid 2875	diagnosis and treatment data collection	data for patient with paiid 2875	Sepsis_patients_data.xlsx	figshare	doi:10.6084/m9.figshare.c.4106036	https://doi.org/10.6084/m9.figshare.c.4106036
record for patient with paiid 2937	diagnosis and treatment data collection	data for patient with paiid 2937	Sepsis_patients_data.xlsx	figshare	doi:10.6084/m9.figshare.c.4106036	https://doi.org/10.6084/m9.figshare.c.4106036
record for patient with paiid 2975	diagnosis and treatment data collection	data for patient with paiid 2975	Sepsis_patients_data.xlsx	figshare	doi:10.6084/m9.figshare.c.4106036	https://doi.org/10.6084/m9.figshare.c.4106036
record for patient with paiid 3187	diagnosis and treatment data collection	data for patient with paiid 3187	Sepsis_patients_data.xlsx	figshare	doi:10.6084/m9.figshare.c.4106036	https://doi.org/10.6084/m9.figshare.c.4106036
record for patient with paiid 3193	diagnosis and treatment data collection	data for patient with paiid 3193	Sepsis_patients_data.xlsx	figshare	doi:10.6084/m9.figshare.c.4106036	https://doi.org/10.6084/m9.figshare.c.4106036
record for patient with paiid 8	diagnosis and treatment data collection	data for patient with paiid 8	Sepsis_patients_data.xlsx	figshare	doi:10.6084/m9.figshare.c.4106036	https://doi.org/10.6084/m9.figshare.c.4106036
record for patient with paiid 81	diagnosis and treatment data collection	data for patient with paiid 81	Sepsis_patients_data.xlsx	figshare	doi:10.6084/m9.figshare.c.4106036	https://doi.org/10.6084/m9.figshare.c.4106036
record for patient with paiid 121	diagnosis and treatment data collection	data for patient with paiid 121	Sepsis_patients_data.xlsx	figshare	doi:10.6084/m9.figshare.c.4106036	https://doi.org/10.6084/m9.figshare.c.4106036
record for patient with paiid 430	diagnosis and treatment data collection	data for patient with paiid 430	Sepsis_patients_data.xlsx	figshare	doi:10.6084/m9.figshare.c.4106036	https://doi.org/10.6084/m9.figshare.c.4106036
record for patient with paiid 529	diagnosis and treatment data collection	data for patient with paiid 529	Sepsis_patients_data.xlsx	figshare	doi:10.6084/m9.figshare.c.4106036	https://doi.org/10.6084/m9.figshare.c.4106036
record for patient with paiid 536	diagnosis and treatment data collection	data for patient with paiid 536	Sepsis_patients_data.xlsx	figshare	doi:10.6084/m9.figshare.c.4106036	https://doi.org/10.6084/m9.figshare.c.4106036
record for patient with paiid 611	diagnosis and treatment data collection	data for patient with paiid 611	Sepsis_patients_data.xlsx	figshare	doi:10.6084/m9.figshare.c.4106036	https://doi.org/10.6084/m9.figshare.c.4106036
record for patient with paiid 732	diagnosis and treatment data collection	data for patient with paiid 732	Sepsis_patients_data.xlsx	figshare	doi:10.6084/m9.figshare.c.4106036	https://doi.org/10.6084/m9.figshare.c.4106036
record for patient with paiid 797	diagnosis and treatment data collection	data for patient with paiid 797	Sepsis_patients_data.xlsx	figshare	doi:10.6084/m9.figshare.c.4106036	https://doi.org/10.6084/m9.figshare.c.4106036
record for patient with paiid 850	diagnosis and treatment data collection	data for patient with paiid 850	Sepsis_patients_data.xlsx	figshare	doi:10.6084/m9.figshare.c.4106036	https://doi.org/10.6084/m9.figshare.c.4106036
record for patient with paiid 868	diagnosis and treatment data collection	data for patient with paiid 868	Sepsis_patients_data.xlsx	figshare	doi:10.6084/m9.figshare.c.4106036	https://doi.org/10.6084/m9.figshare.c.4106036
record for patient with paiid 871	diagnosis and treatment data collection	data for patient with paiid 871	Sepsis_patients_data.xlsx	figshare	doi:10.6084/m9.figshare.c.4106036	https://doi.org/10.6084/m9.figshare.c.4106036
record for patient with paiid 923	diagnosis and treatment data collection	data for patient with paiid 923	Sepsis_patients_data.xlsx	figshare	doi:10.6084/m9.figshare.c.4106036	https://doi.org/10.6084/m9.figshare.c.4106036
record for patient with paiid 985	diagnosis and treatment data collection	data for patient with paiid 985	Sepsis_patients_data.xlsx	figshare	doi:10.6084/m9.figshare.c.4106036	https://doi.org/10.6084/m9.figshare.c.4106036
record for patient with paiid 1059	diagnosis and treatment data collection	data for patient with paiid 1059	Sepsis_patients_data.xlsx	figshare	doi:10.6084/m9.figshare.c.4106036	https://doi.org/10.6084/m9.figshare.c.4106036
record for patient with paiid 1068	diagnosis and treatment data collection	data for patient with paiid 1068	Sepsis_patients_data.xlsx	figshare	doi:10.6084/m9.figshare.c.4106036	https://doi.org/10.6084/m9.figshare.c.4106036
record for patient with paiid 1167	diagnosis and treatment data collection	data for patient with paiid 1167	Sepsis_patients_data.xlsx	figshare	doi:10.6084/m9.figshare.c.4106036	https://doi.org/10.6084/m9.figshare.c.4106036
record for patient with paiid 1169	diagnosis and treatment data collection	data for patient with paiid 1169	Sepsis_patients_data.xlsx	figshare	doi:10.6084/m9.figshare.c.4106036	https://doi.org/10.6084/m9.figshare.c.4106036
record for patient with paiid 1328	diagnosis and treatment data collection	data for patient with paiid 1328	Sepsis_patients_data.xlsx	figshare	doi:10.6084/m9.figshare.c.4106036	https://doi.org/10.6084/m9.figshare.c.4106036
record for patient with paiid 1341	diagnosis and treatment data collection	data for patient with paiid 1341	Sepsis_patients_data.xlsx	figshare	doi:10.6084/m9.figshare.c.4106036	https://doi.org/10.6084/m9.figshare.c.4106036
record for patient with paiid 1357	diagnosis and treatment data collection	data for patient with paiid 1357	Sepsis_patients_data.xlsx	figshare	doi:10.6084/m9.figshare.c.4106036	https://doi.org/10.6084/m9.figshare.c.4106036
record for patient with paiid 1390	diagnosis and treatment data collection	data for patient with paiid 1390	Sepsis_patients_data.xlsx	figshare	doi:10.6084/m9.figshare.c.4106036	https://doi.org/10.6084/m9.figshare.c.4106036
record for patient with paiid 1392	diagnosis and treatment data collection	data for patient with paiid 1392	Sepsis_patients_data.xlsx	figshare	doi:10.6084/m9.figshare.c.4106036	https://doi.org/10.6084/m9.figshare.c.4106036
record for patient with paiid 1501	diagnosis and treatment data collection	data for patient with paiid 1501	Sepsis_patients_data.xlsx	figshare	doi:10.6084/m9.figshare.c.4106036	https://doi.org/10.6084/m9.figshare.c.4106036
record for patient with paiid 1729	diagnosis and treatment data collection	data for patient with paiid 1729	Sepsis_patients_data.xlsx	figshare	doi:10.6084/m9.figshare.c.4106036	https://doi.org/10.6084/m9.figshare.c.4106036
record for patient with paiid 1731	diagnosis and treatment data collection	data for patient with paiid 1731	Sepsis_patients_data.xlsx	figshare	doi:10.6084/m9.figshare.c.4106036	https://doi.org/10.6084/m9.figshare.c.4106036
record for patient with paiid 1766	diagnosis and treatment data collection	data for patient with paiid 1766	Sepsis_patients_data.xlsx	figshare	doi:10.6084/m9.figshare.c.4106036	https://doi.org/10.6084/m9.figshare.c.4106036
record for patient with paiid 1775	diagnosis and treatment data collection	data for patient with paiid 1775	Sepsis_patients_data.xlsx	figshare	doi:10.6084/m9.figshare.c.4106036	https://doi.org/10.6084/m9.figshare.c.4106036
record for patient with paiid 1789	diagnosis and treatment data collection	data for patient with paiid 1789	Sepsis_patients_data.xlsx	figshare	doi:10.6084/m9.figshare.c.4106036	https://doi.org/10.6084/m9.figshare.c.4106036
record for patient with paiid 1831	diagnosis and treatment data collection	data for patient with paiid 1831	Sepsis_patients_data.xlsx	figshare	doi:10.6084/m9.figshare.c.4106036	https://doi.org/10.6084/m9.figshare.c.4106036
record for patient with paiid 1874	diagnosis and treatment data collection	data for patient with paiid 1874	Sepsis_patients_data.xlsx	figshare	doi:10.6084/m9.figshare.c.4106036	https://doi.org/10.6084/m9.figshare.c.4106036
record for patient with paiid 1941	diagnosis and treatment data collection	data for patient with paiid 1941	Sepsis_patients_data.xlsx	figshare	doi:10.6084/m9.figshare.c.4106036	https://doi.org/10.6084/m9.figshare.c.4106036
record for patient with paiid 1949	diagnosis and treatment data collection	data for patient with paiid 1949	Sepsis_patients_data.xlsx	figshare	doi:10.6084/m9.figshare.c.4106036	https://doi.org/10.6084/m9.figshare.c.4106036
record for patient with paiid 2047	diagnosis and treatment data collection	data for patient with paiid 2047	Sepsis_patients_data.xlsx	figshare	doi:10.6084/m9.figshare.c.4106036	https://doi.org/10.6084/m9.figshare.c.4106036
record for patient with paiid 2049	diagnosis and treatment data collection	data for patient with paiid 2049	Sepsis_patients_data.xlsx	figshare	doi:10.6084/m9.figshare.c.4106036	https://doi.org/10.6084/m9.figshare.c.4106036
record for patient with paiid 2063	diagnosis and treatment data collection	data for patient with paiid 2063	Sepsis_patients_data.xlsx	figshare	doi:10.6084/m9.figshare.c.4106036	https://doi.org/10.6084/m9.figshare.c.4106036
record for patient with paiid 2106	diagnosis and treatment data collection	data for patient with paiid 2106	Sepsis_patients_data.xlsx	figshare	doi:10.6084/m9.figshare.c.4106036	https://doi.org/10.6084/m9.figshare.c.4106036
record for patient with paiid 2163	diagnosis and treatment data collection	data for patient with paiid 2163	Sepsis_patients_data.xlsx	figshare	doi:10.6084/m9.figshare.c.4106036	https://doi.org/10.6084/m9.figshare.c.4106036
record for patient with paiid 2176	diagnosis and treatment data collection	data for patient with paiid 2176	Sepsis_patients_data.xlsx	figshare	doi:10.6084/m9.figshare.c.4106036	https://doi.org/10.6084/m9.figshare.c.4106036
record for patient with paiid 2194	diagnosis and treatment data collection	data for patient with paiid 2194	Sepsis_patients_data.xlsx	figshare	doi:10.6084/m9.figshare.c.4106036	https://doi.org/10.6084/m9.figshare.c.4106036
record for patient with paiid 2212	diagnosis and treatment data collection	data for patient with paiid 2212	Sepsis_patients_data.xlsx	figshare	doi:10.6084/m9.figshare.c.4106036	https://doi.org/10.6084/m9.figshare.c.4106036
record for patient with paiid 2426	diagnosis and treatment data collection	data for patient with paiid 2426	Sepsis_patients_data.xlsx	figshare	doi:10.6084/m9.figshare.c.4106036	https://doi.org/10.6084/m9.figshare.c.4106036
record for patient with paiid 2427	diagnosis and treatment data collection	data for patient with paiid 2427	Sepsis_patients_data.xlsx	figshare	doi:10.6084/m9.figshare.c.4106036	https://doi.org/10.6084/m9.figshare.c.4106036
record for patient with paiid 2499	diagnosis and treatment data collection	data for patient with paiid 2499	Sepsis_patients_data.xlsx	figshare	doi:10.6084/m9.figshare.c.4106036	https://doi.org/10.6084/m9.figshare.c.4106036
record for patient with paiid 2655	diagnosis and treatment data collection	data for patient with paiid 2655	Sepsis_patients_data.xlsx	figshare	doi:10.6084/m9.figshare.c.4106036	https://doi.org/10.6084/m9.figshare.c.4106036
record for patient with paiid 2715	diagnosis and treatment data collection	data for patient with paiid 2715	Sepsis_patients_data.xlsx	figshare	doi:10.6084/m9.figshare.c.4106036	https://doi.org/10.6084/m9.figshare.c.4106036
record for patient with paiid 2751	diagnosis and treatment data collection	data for patient with paiid 2751	Sepsis_patients_data.xlsx	figshare	doi:10.6084/m9.figshare.c.4106036	https://doi.org/10.6084/m9.figshare.c.4106036
record for patient with paiid 2873	diagnosis and treatment data collection	data for patient with paiid 2873	Sepsis_patients_data.xlsx	figshare	doi:10.6084/m9.figshare.c.4106036	https://doi.org/10.6084/m9.figshare.c.4106036
record for patient with paiid 3025	diagnosis and treatment data collection	data for patient with paiid 3025	Sepsis_patients_data.xlsx	figshare	doi:10.6084/m9.figshare.c.4106036	https://doi.org/10.6084/m9.figshare.c.4106036
record for patient with paiid 3065	diagnosis and treatment data collection	data for patient with paiid 3065	Sepsis_patients_data.xlsx	figshare	doi:10.6084/m9.figshare.c.4106036	https://doi.org/10.6084/m9.figshare.c.4106036
record for patient with paiid 3114	diagnosis and treatment data collection	data for patient with paiid 3114	Sepsis_patients_data.xlsx	figshare	doi:10.6084/m9.figshare.c.4106036	https://doi.org/10.6084/m9.figshare.c.4106036
record for patient with paiid 3116	diagnosis and treatment data collection	data for patient with paiid 3116	Sepsis_patients_data.xlsx	figshare	doi:10.6084/m9.figshare.c.4106036	https://doi.org/10.6084/m9.figshare.c.4106036
record for patient with paiid 3195	diagnosis and treatment data collection	data for patient with paiid 3195	Sepsis_patients_data.xlsx	figshare	doi:10.6084/m9.figshare.c.4106036	https://doi.org/10.6084/m9.figshare.c.4106036
record for patient with paiid 39	diagnosis and treatment data collection	data for patient with paiid 39	Sepsis_patients_data.xlsx	figshare	doi:10.6084/m9.figshare.c.4106036	https://doi.org/10.6084/m9.figshare.c.4106036
record for patient with paiid 44	diagnosis and treatment data collection	data for patient with paiid 44	Sepsis_patients_data.xlsx	figshare	doi:10.6084/m9.figshare.c.4106036	https://doi.org/10.6084/m9.figshare.c.4106036
record for patient with paiid 56	diagnosis and treatment data collection	data for patient with paiid 56	Sepsis_patients_data.xlsx	figshare	doi:10.6084/m9.figshare.c.4106036	https://doi.org/10.6084/m9.figshare.c.4106036
record for patient with paiid 66	diagnosis and treatment data collection	data for patient with paiid 66	Sepsis_patients_data.xlsx	figshare	doi:10.6084/m9.figshare.c.4106036	https://doi.org/10.6084/m9.figshare.c.4106036
record for patient with paiid 93	diagnosis and treatment data collection	data for patient with paiid 93	Sepsis_patients_data.xlsx	figshare	doi:10.6084/m9.figshare.c.4106036	https://doi.org/10.6084/m9.figshare.c.4106036
record for patient with paiid 129	diagnosis and treatment data collection	data for patient with paiid 129	Sepsis_patients_data.xlsx	figshare	doi:10.6084/m9.figshare.c.4106036	https://doi.org/10.6084/m9.figshare.c.4106036
record for patient with paiid 176	diagnosis and treatment data collection	data for patient with paiid 176	Sepsis_patients_data.xlsx	figshare	doi:10.6084/m9.figshare.c.4106036	https://doi.org/10.6084/m9.figshare.c.4106036
record for patient with paiid 225	diagnosis and treatment data collection	data for patient with paiid 225	Sepsis_patients_data.xlsx	figshare	doi:10.6084/m9.figshare.c.4106036	https://doi.org/10.6084/m9.figshare.c.4106036
record for patient with paiid 242	diagnosis and treatment data collection	data for patient with paiid 242	Sepsis_patients_data.xlsx	figshare	doi:10.6084/m9.figshare.c.4106036	https://doi.org/10.6084/m9.figshare.c.4106036
record for patient with paiid 309	diagnosis and treatment data collection	data for patient with paiid 309	Sepsis_patients_data.xlsx	figshare	doi:10.6084/m9.figshare.c.4106036	https://doi.org/10.6084/m9.figshare.c.4106036
record for patient with paiid 389	diagnosis and treatment data collection	data for patient with paiid 389	Sepsis_patients_data.xlsx	figshare	doi:10.6084/m9.figshare.c.4106036	https://doi.org/10.6084/m9.figshare.c.4106036
record for patient with paiid 434	diagnosis and treatment data collection	data for patient with paiid 434	Sepsis_patients_data.xlsx	figshare	doi:10.6084/m9.figshare.c.4106036	https://doi.org/10.6084/m9.figshare.c.4106036
record for patient with paiid 578	diagnosis and treatment data collection	data for patient with paiid 578	Sepsis_patients_data.xlsx	figshare	doi:10.6084/m9.figshare.c.4106036	https://doi.org/10.6084/m9.figshare.c.4106036
record for patient with paiid 604	diagnosis and treatment data collection	data for patient with paiid 604	Sepsis_patients_data.xlsx	figshare	doi:10.6084/m9.figshare.c.4106036	https://doi.org/10.6084/m9.figshare.c.4106036
record for patient with paiid 764	diagnosis and treatment data collection	data for patient with paiid 764	Sepsis_patients_data.xlsx	figshare	doi:10.6084/m9.figshare.c.4106036	https://doi.org/10.6084/m9.figshare.c.4106036
record for patient with paiid 879	diagnosis and treatment data collection	data for patient with paiid 879	Sepsis_patients_data.xlsx	figshare	doi:10.6084/m9.figshare.c.4106036	https://doi.org/10.6084/m9.figshare.c.4106036
record for patient with paiid 912	diagnosis and treatment data collection	data for patient with paiid 912	Sepsis_patients_data.xlsx	figshare	doi:10.6084/m9.figshare.c.4106036	https://doi.org/10.6084/m9.figshare.c.4106036
record for patient with paiid 1071	diagnosis and treatment data collection	data for patient with paiid 1071	Sepsis_patients_data.xlsx	figshare	doi:10.6084/m9.figshare.c.4106036	https://doi.org/10.6084/m9.figshare.c.4106036
record for patient with paiid 1164	diagnosis and treatment data collection	data for patient with paiid 1164	Sepsis_patients_data.xlsx	figshare	doi:10.6084/m9.figshare.c.4106036	https://doi.org/10.6084/m9.figshare.c.4106036
record for patient with paiid 1204	diagnosis and treatment data collection	data for patient with paiid 1204	Sepsis_patients_data.xlsx	figshare	doi:10.6084/m9.figshare.c.4106036	https://doi.org/10.6084/m9.figshare.c.4106036
record for patient with paiid 1322	diagnosis and treatment data collection	data for patient with paiid 1322	Sepsis_patients_data.xlsx	figshare	doi:10.6084/m9.figshare.c.4106036	https://doi.org/10.6084/m9.figshare.c.4106036
record for patient with paiid 1556	diagnosis and treatment data collection	data for patient with paiid 1556	Sepsis_patients_data.xlsx	figshare	doi:10.6084/m9.figshare.c.4106036	https://doi.org/10.6084/m9.figshare.c.4106036
record for patient with paiid 1557	diagnosis and treatment data collection	data for patient with paiid 1557	Sepsis_patients_data.xlsx	figshare	doi:10.6084/m9.figshare.c.4106036	https://doi.org/10.6084/m9.figshare.c.4106036
record for patient with paiid 1583	diagnosis and treatment data collection	data for patient with paiid 1583	Sepsis_patients_data.xlsx	figshare	doi:10.6084/m9.figshare.c.4106036	https://doi.org/10.6084/m9.figshare.c.4106036
record for patient with paiid 1590	diagnosis and treatment data collection	data for patient with paiid 1590	Sepsis_patients_data.xlsx	figshare	doi:10.6084/m9.figshare.c.4106036	https://doi.org/10.6084/m9.figshare.c.4106036
record for patient with paiid 1591	diagnosis and treatment data collection	data for patient with paiid 1591	Sepsis_patients_data.xlsx	figshare	doi:10.6084/m9.figshare.c.4106036	https://doi.org/10.6084/m9.figshare.c.4106036
record for patient with paiid 1620	diagnosis and treatment data collection	data for patient with paiid 1620	Sepsis_patients_data.xlsx	figshare	doi:10.6084/m9.figshare.c.4106036	https://doi.org/10.6084/m9.figshare.c.4106036
record for patient with paiid 1629	diagnosis and treatment data collection	data for patient with paiid 1629	Sepsis_patients_data.xlsx	figshare	doi:10.6084/m9.figshare.c.4106036	https://doi.org/10.6084/m9.figshare.c.4106036
record for patient with paiid 1631	diagnosis and treatment data collection	data for patient with paiid 1631	Sepsis_patients_data.xlsx	figshare	doi:10.6084/m9.figshare.c.4106036	https://doi.org/10.6084/m9.figshare.c.4106036
record for patient with paiid 1673	diagnosis and treatment data collection	data for patient with paiid 1673	Sepsis_patients_data.xlsx	figshare	doi:10.6084/m9.figshare.c.4106036	https://doi.org/10.6084/m9.figshare.c.4106036
record for patient with paiid 1716	diagnosis and treatment data collection	data for patient with paiid 1716	Sepsis_patients_data.xlsx	figshare	doi:10.6084/m9.figshare.c.4106036	https://doi.org/10.6084/m9.figshare.c.4106036
record for patient with paiid 1798	diagnosis and treatment data collection	data for patient with paiid 1798	Sepsis_patients_data.xlsx	figshare	doi:10.6084/m9.figshare.c.4106036	https://doi.org/10.6084/m9.figshare.c.4106036
record for patient with paiid 1815	diagnosis and treatment data collection	data for patient with paiid 1815	Sepsis_patients_data.xlsx	figshare	doi:10.6084/m9.figshare.c.4106036	https://doi.org/10.6084/m9.figshare.c.4106036
record for patient with paiid 1830	diagnosis and treatment data collection	data for patient with paiid 1830	Sepsis_patients_data.xlsx	figshare	doi:10.6084/m9.figshare.c.4106036	https://doi.org/10.6084/m9.figshare.c.4106036
record for patient with paiid 1845	diagnosis and treatment data collection	data for patient with paiid 1845	Sepsis_patients_data.xlsx	figshare	doi:10.6084/m9.figshare.c.4106036	https://doi.org/10.6084/m9.figshare.c.4106036
record for patient with paiid 1872	diagnosis and treatment data collection	data for patient with paiid 1872	Sepsis_patients_data.xlsx	figshare	doi:10.6084/m9.figshare.c.4106036	https://doi.org/10.6084/m9.figshare.c.4106036
record for patient with paiid 1882	diagnosis and treatment data collection	data for patient with paiid 1882	Sepsis_patients_data.xlsx	figshare	doi:10.6084/m9.figshare.c.4106036	https://doi.org/10.6084/m9.figshare.c.4106036
record for patient with paiid 1908	diagnosis and treatment data collection	data for patient with paiid 1908	Sepsis_patients_data.xlsx	figshare	doi:10.6084/m9.figshare.c.4106036	https://doi.org/10.6084/m9.figshare.c.4106036
record for patient with paiid 2068	diagnosis and treatment data collection	data for patient with paiid 2068	Sepsis_patients_data.xlsx	figshare	doi:10.6084/m9.figshare.c.4106036	https://doi.org/10.6084/m9.figshare.c.4106036
record for patient with paiid 2093	diagnosis and treatment data collection	data for patient with paiid 2093	Sepsis_patients_data.xlsx	figshare	doi:10.6084/m9.figshare.c.4106036	https://doi.org/10.6084/m9.figshare.c.4106036
record for patient with paiid 2219	diagnosis and treatment data collection	data for patient with paiid 2219	Sepsis_patients_data.xlsx	figshare	doi:10.6084/m9.figshare.c.4106036	https://doi.org/10.6084/m9.figshare.c.4106036
record for patient with paiid 2346	diagnosis and treatment data collection	data for patient with paiid 2346	Sepsis_patients_data.xlsx	figshare	doi:10.6084/m9.figshare.c.4106036	https://doi.org/10.6084/m9.figshare.c.4106036
record for patient with paiid 2396	diagnosis and treatment data collection	data for patient with paiid 2396	Sepsis_patients_data.xlsx	figshare	doi:10.6084/m9.figshare.c.4106036	https://doi.org/10.6084/m9.figshare.c.4106036
record for patient with paiid 2418	diagnosis and treatment data collection	data for patient with paiid 2418	Sepsis_patients_data.xlsx	figshare	doi:10.6084/m9.figshare.c.4106036	https://doi.org/10.6084/m9.figshare.c.4106036
record for patient with paiid 2420	diagnosis and treatment data collection	data for patient with paiid 2420	Sepsis_patients_data.xlsx	figshare	doi:10.6084/m9.figshare.c.4106036	https://doi.org/10.6084/m9.figshare.c.4106036
record for patient with paiid 2555	diagnosis and treatment data collection	data for patient with paiid 2555	Sepsis_patients_data.xlsx	figshare	doi:10.6084/m9.figshare.c.4106036	https://doi.org/10.6084/m9.figshare.c.4106036
record for patient with paiid 2635	diagnosis and treatment data collection	data for patient with paiid 2635	Sepsis_patients_data.xlsx	figshare	doi:10.6084/m9.figshare.c.4106036	https://doi.org/10.6084/m9.figshare.c.4106036
record for patient with paiid 2762	diagnosis and treatment data collection	data for patient with paiid 2762	Sepsis_patients_data.xlsx	figshare	doi:10.6084/m9.figshare.c.4106036	https://doi.org/10.6084/m9.figshare.c.4106036
record for patient with paiid 2822	diagnosis and treatment data collection	data for patient with paiid 2822	Sepsis_patients_data.xlsx	figshare	doi:10.6084/m9.figshare.c.4106036	https://doi.org/10.6084/m9.figshare.c.4106036
record for patient with paiid 2829	diagnosis and treatment data collection	data for patient with paiid 2829	Sepsis_patients_data.xlsx	figshare	doi:10.6084/m9.figshare.c.4106036	https://doi.org/10.6084/m9.figshare.c.4106036
record for patient with paiid 2958	diagnosis and treatment data collection	data for patient with paiid 2958	Sepsis_patients_data.xlsx	figshare	doi:10.6084/m9.figshare.c.4106036	https://doi.org/10.6084/m9.figshare.c.4106036
record for patient with paiid 2968	diagnosis and treatment data collection	data for patient with paiid 2968	Sepsis_patients_data.xlsx	figshare	doi:10.6084/m9.figshare.c.4106036	https://doi.org/10.6084/m9.figshare.c.4106036
record for patient with paiid 2979	diagnosis and treatment data collection	data for patient with paiid 2979	Sepsis_patients_data.xlsx	figshare	doi:10.6084/m9.figshare.c.4106036	https://doi.org/10.6084/m9.figshare.c.4106036
record for patient with paiid 3007	diagnosis and treatment data collection	data for patient with paiid 3007	Sepsis_patients_data.xlsx	figshare	doi:10.6084/m9.figshare.c.4106036	https://doi.org/10.6084/m9.figshare.c.4106036
record for patient with paiid 3015	diagnosis and treatment data collection	data for patient with paiid 3015	Sepsis_patients_data.xlsx	figshare	doi:10.6084/m9.figshare.c.4106036	https://doi.org/10.6084/m9.figshare.c.4106036
record for patient with paiid 3135	diagnosis and treatment data collection	data for patient with paiid 3135	Sepsis_patients_data.xlsx	figshare	doi:10.6084/m9.figshare.c.4106036	https://doi.org/10.6084/m9.figshare.c.4106036
record for patient with paiid 3164	diagnosis and treatment data collection	data for patient with paiid 3164	Sepsis_patients_data.xlsx	figshare	doi:10.6084/m9.figshare.c.4106036	https://doi.org/10.6084/m9.figshare.c.4106036
record for patient with paiid 162	diagnosis and treatment data collection	data for patient with paiid 162	Sepsis_patients_data.xlsx	figshare	doi:10.6084/m9.figshare.c.4106036	https://doi.org/10.6084/m9.figshare.c.4106036
record for patient with paiid 224	diagnosis and treatment data collection	data for patient with paiid 224	Sepsis_patients_data.xlsx	figshare	doi:10.6084/m9.figshare.c.4106036	https://doi.org/10.6084/m9.figshare.c.4106036
record for patient with paiid 249	diagnosis and treatment data collection	data for patient with paiid 249	Sepsis_patients_data.xlsx	figshare	doi:10.6084/m9.figshare.c.4106036	https://doi.org/10.6084/m9.figshare.c.4106036
record for patient with paiid 363	diagnosis and treatment data collection	data for patient with paiid 363	Sepsis_patients_data.xlsx	figshare	doi:10.6084/m9.figshare.c.4106036	https://doi.org/10.6084/m9.figshare.c.4106036
record for patient with paiid 734	diagnosis and treatment data collection	data for patient with paiid 734	Sepsis_patients_data.xlsx	figshare	doi:10.6084/m9.figshare.c.4106036	https://doi.org/10.6084/m9.figshare.c.4106036
record for patient with paiid 775	diagnosis and treatment data collection	data for patient with paiid 775	Sepsis_patients_data.xlsx	figshare	doi:10.6084/m9.figshare.c.4106036	https://doi.org/10.6084/m9.figshare.c.4106036
record for patient with paiid 779	diagnosis and treatment data collection	data for patient with paiid 779	Sepsis_patients_data.xlsx	figshare	doi:10.6084/m9.figshare.c.4106036	https://doi.org/10.6084/m9.figshare.c.4106036
record for patient with paiid 806	diagnosis and treatment data collection	data for patient with paiid 806	Sepsis_patients_data.xlsx	figshare	doi:10.6084/m9.figshare.c.4106036	https://doi.org/10.6084/m9.figshare.c.4106036
record for patient with paiid 854	diagnosis and treatment data collection	data for patient with paiid 854	Sepsis_patients_data.xlsx	figshare	doi:10.6084/m9.figshare.c.4106036	https://doi.org/10.6084/m9.figshare.c.4106036
record for patient with paiid 956	diagnosis and treatment data collection	data for patient with paiid 956	Sepsis_patients_data.xlsx	figshare	doi:10.6084/m9.figshare.c.4106036	https://doi.org/10.6084/m9.figshare.c.4106036
record for patient with paiid 958	diagnosis and treatment data collection	data for patient with paiid 958	Sepsis_patients_data.xlsx	figshare	doi:10.6084/m9.figshare.c.4106036	https://doi.org/10.6084/m9.figshare.c.4106036
record for patient with paiid 986	diagnosis and treatment data collection	data for patient with paiid 986	Sepsis_patients_data.xlsx	figshare	doi:10.6084/m9.figshare.c.4106036	https://doi.org/10.6084/m9.figshare.c.4106036
record for patient with paiid 1034	diagnosis and treatment data collection	data for patient with paiid 1034	Sepsis_patients_data.xlsx	figshare	doi:10.6084/m9.figshare.c.4106036	https://doi.org/10.6084/m9.figshare.c.4106036
record for patient with paiid 1109	diagnosis and treatment data collection	data for patient with paiid 1109	Sepsis_patients_data.xlsx	figshare	doi:10.6084/m9.figshare.c.4106036	https://doi.org/10.6084/m9.figshare.c.4106036
record for patient with paiid 1110	diagnosis and treatment data collection	data for patient with paiid 1110	Sepsis_patients_data.xlsx	figshare	doi:10.6084/m9.figshare.c.4106036	https://doi.org/10.6084/m9.figshare.c.4106036
record for patient with paiid 1166	diagnosis and treatment data collection	data for patient with paiid 1166	Sepsis_patients_data.xlsx	figshare	doi:10.6084/m9.figshare.c.4106036	https://doi.org/10.6084/m9.figshare.c.4106036
record for patient with paiid 1206	diagnosis and treatment data collection	data for patient with paiid 1206	Sepsis_patients_data.xlsx	figshare	doi:10.6084/m9.figshare.c.4106036	https://doi.org/10.6084/m9.figshare.c.4106036
record for patient with paiid 1211	diagnosis and treatment data collection	data for patient with paiid 1211	Sepsis_patients_data.xlsx	figshare	doi:10.6084/m9.figshare.c.4106036	https://doi.org/10.6084/m9.figshare.c.4106036
record for patient with paiid 1281	diagnosis and treatment data collection	data for patient with paiid 1281	Sepsis_patients_data.xlsx	figshare	doi:10.6084/m9.figshare.c.4106036	https://doi.org/10.6084/m9.figshare.c.4106036
record for patient with paiid 1458	diagnosis and treatment data collection	data for patient with paiid 1458	Sepsis_patients_data.xlsx	figshare	doi:10.6084/m9.figshare.c.4106036	https://doi.org/10.6084/m9.figshare.c.4106036
record for patient with paiid 1464	diagnosis and treatment data collection	data for patient with paiid 1464	Sepsis_patients_data.xlsx	figshare	doi:10.6084/m9.figshare.c.4106036	https://doi.org/10.6084/m9.figshare.c.4106036
record for patient with paiid 1506	diagnosis and treatment data collection	data for patient with paiid 1506	Sepsis_patients_data.xlsx	figshare	doi:10.6084/m9.figshare.c.4106036	https://doi.org/10.6084/m9.figshare.c.4106036
record for patient with paiid 1569	diagnosis and treatment data collection	data for patient with paiid 1569	Sepsis_patients_data.xlsx	figshare	doi:10.6084/m9.figshare.c.4106036	https://doi.org/10.6084/m9.figshare.c.4106036
record for patient with paiid 1575	diagnosis and treatment data collection	data for patient with paiid 1575	Sepsis_patients_data.xlsx	figshare	doi:10.6084/m9.figshare.c.4106036	https://doi.org/10.6084/m9.figshare.c.4106036
record for patient with paiid 1618	diagnosis and treatment data collection	data for patient with paiid 1618	Sepsis_patients_data.xlsx	figshare	doi:10.6084/m9.figshare.c.4106036	https://doi.org/10.6084/m9.figshare.c.4106036
record for patient with paiid 1628	diagnosis and treatment data collection	data for patient with paiid 1628	Sepsis_patients_data.xlsx	figshare	doi:10.6084/m9.figshare.c.4106036	https://doi.org/10.6084/m9.figshare.c.4106036
record for patient with paiid 1711	diagnosis and treatment data collection	data for patient with paiid 1711	Sepsis_patients_data.xlsx	figshare	doi:10.6084/m9.figshare.c.4106036	https://doi.org/10.6084/m9.figshare.c.4106036
record for patient with paiid 1758	diagnosis and treatment data collection	data for patient with paiid 1758	Sepsis_patients_data.xlsx	figshare	doi:10.6084/m9.figshare.c.4106036	https://doi.org/10.6084/m9.figshare.c.4106036
record for patient with paiid 1771	diagnosis and treatment data collection	data for patient with paiid 1771	Sepsis_patients_data.xlsx	figshare	doi:10.6084/m9.figshare.c.4106036	https://doi.org/10.6084/m9.figshare.c.4106036
record for patient with paiid 1812	diagnosis and treatment data collection	data for patient with paiid 1812	Sepsis_patients_data.xlsx	figshare	doi:10.6084/m9.figshare.c.4106036	https://doi.org/10.6084/m9.figshare.c.4106036
record for patient with paiid 1871	diagnosis and treatment data collection	data for patient with paiid 1871	Sepsis_patients_data.xlsx	figshare	doi:10.6084/m9.figshare.c.4106036	https://doi.org/10.6084/m9.figshare.c.4106036
record for patient with paiid 1899	diagnosis and treatment data collection	data for patient with paiid 1899	Sepsis_patients_data.xlsx	figshare	doi:10.6084/m9.figshare.c.4106036	https://doi.org/10.6084/m9.figshare.c.4106036
record for patient with paiid 1909	diagnosis and treatment data collection	data for patient with paiid 1909	Sepsis_patients_data.xlsx	figshare	doi:10.6084/m9.figshare.c.4106036	https://doi.org/10.6084/m9.figshare.c.4106036
record for patient with paiid 1913	diagnosis and treatment data collection	data for patient with paiid 1913	Sepsis_patients_data.xlsx	figshare	doi:10.6084/m9.figshare.c.4106036	https://doi.org/10.6084/m9.figshare.c.4106036
record for patient with paiid 1927	diagnosis and treatment data collection	data for patient with paiid 1927	Sepsis_patients_data.xlsx	figshare	doi:10.6084/m9.figshare.c.4106036	https://doi.org/10.6084/m9.figshare.c.4106036
record for patient with paiid 1935	diagnosis and treatment data collection	data for patient with paiid 1935	Sepsis_patients_data.xlsx	figshare	doi:10.6084/m9.figshare.c.4106036	https://doi.org/10.6084/m9.figshare.c.4106036
record for patient with paiid 1996	diagnosis and treatment data collection	data for patient with paiid 1996	Sepsis_patients_data.xlsx	figshare	doi:10.6084/m9.figshare.c.4106036	https://doi.org/10.6084/m9.figshare.c.4106036
record for patient with paiid 2048	diagnosis and treatment data collection	data for patient with paiid 2048	Sepsis_patients_data.xlsx	figshare	doi:10.6084/m9.figshare.c.4106036	https://doi.org/10.6084/m9.figshare.c.4106036
record for patient with paiid 2137	diagnosis and treatment data collection	data for patient with paiid 2137	Sepsis_patients_data.xlsx	figshare	doi:10.6084/m9.figshare.c.4106036	https://doi.org/10.6084/m9.figshare.c.4106036
record for patient with paiid 2258	diagnosis and treatment data collection	data for patient with paiid 2258	Sepsis_patients_data.xlsx	figshare	doi:10.6084/m9.figshare.c.4106036	https://doi.org/10.6084/m9.figshare.c.4106036
record for patient with paiid 2303	diagnosis and treatment data collection	data for patient with paiid 2303	Sepsis_patients_data.xlsx	figshare	doi:10.6084/m9.figshare.c.4106036	https://doi.org/10.6084/m9.figshare.c.4106036
record for patient with paiid 2364	diagnosis and treatment data collection	data for patient with paiid 2364	Sepsis_patients_data.xlsx	figshare	doi:10.6084/m9.figshare.c.4106036	https://doi.org/10.6084/m9.figshare.c.4106036
record for patient with paiid 2393	diagnosis and treatment data collection	data for patient with paiid 2393	Sepsis_patients_data.xlsx	figshare	doi:10.6084/m9.figshare.c.4106036	https://doi.org/10.6084/m9.figshare.c.4106036
record for patient with paiid 2531	diagnosis and treatment data collection	data for patient with paiid 2531	Sepsis_patients_data.xlsx	figshare	doi:10.6084/m9.figshare.c.4106036	https://doi.org/10.6084/m9.figshare.c.4106036
record for patient with paiid 2541	diagnosis and treatment data collection	data for patient with paiid 2541	Sepsis_patients_data.xlsx	figshare	doi:10.6084/m9.figshare.c.4106036	https://doi.org/10.6084/m9.figshare.c.4106036
record for patient with paiid 2559	diagnosis and treatment data collection	data for patient with paiid 2559	Sepsis_patients_data.xlsx	figshare	doi:10.6084/m9.figshare.c.4106036	https://doi.org/10.6084/m9.figshare.c.4106036
record for patient with paiid 2583	diagnosis and treatment data collection	data for patient with paiid 2583	Sepsis_patients_data.xlsx	figshare	doi:10.6084/m9.figshare.c.4106036	https://doi.org/10.6084/m9.figshare.c.4106036
record for patient with paiid 2728	diagnosis and treatment data collection	data for patient with paiid 2728	Sepsis_patients_data.xlsx	figshare	doi:10.6084/m9.figshare.c.4106036	https://doi.org/10.6084/m9.figshare.c.4106036
record for patient with paiid 2729	diagnosis and treatment data collection	data for patient with paiid 2729	Sepsis_patients_data.xlsx	figshare	doi:10.6084/m9.figshare.c.4106036	https://doi.org/10.6084/m9.figshare.c.4106036
record for patient with paiid 2880	diagnosis and treatment data collection	data for patient with paiid 2880	Sepsis_patients_data.xlsx	figshare	doi:10.6084/m9.figshare.c.4106036	https://doi.org/10.6084/m9.figshare.c.4106036
record for patient with paiid 2942	diagnosis and treatment data collection	data for patient with paiid 2942	Sepsis_patients_data.xlsx	figshare	doi:10.6084/m9.figshare.c.4106036	https://doi.org/10.6084/m9.figshare.c.4106036
record for patient with paiid 3088	diagnosis and treatment data collection	data for patient with paiid 3088	Sepsis_patients_data.xlsx	figshare	doi:10.6084/m9.figshare.c.4106036	https://doi.org/10.6084/m9.figshare.c.4106036
record for patient with paiid 3107	diagnosis and treatment data collection	data for patient with paiid 3107	Sepsis_patients_data.xlsx	figshare	doi:10.6084/m9.figshare.c.4106036	https://doi.org/10.6084/m9.figshare.c.4106036
record for patient with paiid 3138	diagnosis and treatment data collection	data for patient with paiid 3138	Sepsis_patients_data.xlsx	figshare	doi:10.6084/m9.figshare.c.4106036	https://doi.org/10.6084/m9.figshare.c.4106036
record for patient with paiid 3172	diagnosis and treatment data collection	data for patient with paiid 3172	Sepsis_patients_data.xlsx	figshare	doi:10.6084/m9.figshare.c.4106036	https://doi.org/10.6084/m9.figshare.c.4106036
record for patient with paiid 3183	diagnosis and treatment data collection	data for patient with paiid 3183	Sepsis_patients_data.xlsx	figshare	doi:10.6084/m9.figshare.c.4106036	https://doi.org/10.6084/m9.figshare.c.4106036
record for patient with paiid 30	diagnosis and treatment data collection	data for patient with paiid 30	Sepsis_patients_data.xlsx	figshare	doi:10.6084/m9.figshare.c.4106036	https://doi.org/10.6084/m9.figshare.c.4106036
record for patient with paiid 89	diagnosis and treatment data collection	data for patient with paiid 89	Sepsis_patients_data.xlsx	figshare	doi:10.6084/m9.figshare.c.4106036	https://doi.org/10.6084/m9.figshare.c.4106036
record for patient with paiid 106	diagnosis and treatment data collection	data for patient with paiid 106	Sepsis_patients_data.xlsx	figshare	doi:10.6084/m9.figshare.c.4106036	https://doi.org/10.6084/m9.figshare.c.4106036
record for patient with paiid 112	diagnosis and treatment data collection	data for patient with paiid 112	Sepsis_patients_data.xlsx	figshare	doi:10.6084/m9.figshare.c.4106036	https://doi.org/10.6084/m9.figshare.c.4106036
record for patient with paiid 117	diagnosis and treatment data collection	data for patient with paiid 117	Sepsis_patients_data.xlsx	figshare	doi:10.6084/m9.figshare.c.4106036	https://doi.org/10.6084/m9.figshare.c.4106036
record for patient with paiid 223	diagnosis and treatment data collection	data for patient with paiid 223	Sepsis_patients_data.xlsx	figshare	doi:10.6084/m9.figshare.c.4106036	https://doi.org/10.6084/m9.figshare.c.4106036
record for patient with paiid 245	diagnosis and treatment data collection	data for patient with paiid 245	Sepsis_patients_data.xlsx	figshare	doi:10.6084/m9.figshare.c.4106036	https://doi.org/10.6084/m9.figshare.c.4106036
record for patient with paiid 466	diagnosis and treatment data collection	data for patient with paiid 466	Sepsis_patients_data.xlsx	figshare	doi:10.6084/m9.figshare.c.4106036	https://doi.org/10.6084/m9.figshare.c.4106036
record for patient with paiid 563	diagnosis and treatment data collection	data for patient with paiid 563	Sepsis_patients_data.xlsx	figshare	doi:10.6084/m9.figshare.c.4106036	https://doi.org/10.6084/m9.figshare.c.4106036
record for patient with paiid 587	diagnosis and treatment data collection	data for patient with paiid 587	Sepsis_patients_data.xlsx	figshare	doi:10.6084/m9.figshare.c.4106036	https://doi.org/10.6084/m9.figshare.c.4106036
record for patient with paiid 650	diagnosis and treatment data collection	data for patient with paiid 650	Sepsis_patients_data.xlsx	figshare	doi:10.6084/m9.figshare.c.4106036	https://doi.org/10.6084/m9.figshare.c.4106036
record for patient with paiid 686	diagnosis and treatment data collection	data for patient with paiid 686	Sepsis_patients_data.xlsx	figshare	doi:10.6084/m9.figshare.c.4106036	https://doi.org/10.6084/m9.figshare.c.4106036
record for patient with paiid 739	diagnosis and treatment data collection	data for patient with paiid 739	Sepsis_patients_data.xlsx	figshare	doi:10.6084/m9.figshare.c.4106036	https://doi.org/10.6084/m9.figshare.c.4106036
record for patient with paiid 915	diagnosis and treatment data collection	data for patient with paiid 915	Sepsis_patients_data.xlsx	figshare	doi:10.6084/m9.figshare.c.4106036	https://doi.org/10.6084/m9.figshare.c.4106036
record for patient with paiid 1064	diagnosis and treatment data collection	data for patient with paiid 1064	Sepsis_patients_data.xlsx	figshare	doi:10.6084/m9.figshare.c.4106036	https://doi.org/10.6084/m9.figshare.c.4106036
record for patient with paiid 1122	diagnosis and treatment data collection	data for patient with paiid 1122	Sepsis_patients_data.xlsx	figshare	doi:10.6084/m9.figshare.c.4106036	https://doi.org/10.6084/m9.figshare.c.4106036
record for patient with paiid 1172	diagnosis and treatment data collection	data for patient with paiid 1172	Sepsis_patients_data.xlsx	figshare	doi:10.6084/m9.figshare.c.4106036	https://doi.org/10.6084/m9.figshare.c.4106036
record for patient with paiid 1181	diagnosis and treatment data collection	data for patient with paiid 1181	Sepsis_patients_data.xlsx	figshare	doi:10.6084/m9.figshare.c.4106036	https://doi.org/10.6084/m9.figshare.c.4106036
record for patient with paiid 1185	diagnosis and treatment data collection	data for patient with paiid 1185	Sepsis_patients_data.xlsx	figshare	doi:10.6084/m9.figshare.c.4106036	https://doi.org/10.6084/m9.figshare.c.4106036
record for patient with paiid 1200	diagnosis and treatment data collection	data for patient with paiid 1200	Sepsis_patients_data.xlsx	figshare	doi:10.6084/m9.figshare.c.4106036	https://doi.org/10.6084/m9.figshare.c.4106036
record for patient with paiid 1214	diagnosis and treatment data collection	data for patient with paiid 1214	Sepsis_patients_data.xlsx	figshare	doi:10.6084/m9.figshare.c.4106036	https://doi.org/10.6084/m9.figshare.c.4106036
record for patient with paiid 1251	diagnosis and treatment data collection	data for patient with paiid 1251	Sepsis_patients_data.xlsx	figshare	doi:10.6084/m9.figshare.c.4106036	https://doi.org/10.6084/m9.figshare.c.4106036
record for patient with paiid 1323	diagnosis and treatment data collection	data for patient with paiid 1323	Sepsis_patients_data.xlsx	figshare	doi:10.6084/m9.figshare.c.4106036	https://doi.org/10.6084/m9.figshare.c.4106036
record for patient with paiid 1393	diagnosis and treatment data collection	data for patient with paiid 1393	Sepsis_patients_data.xlsx	figshare	doi:10.6084/m9.figshare.c.4106036	https://doi.org/10.6084/m9.figshare.c.4106036
record for patient with paiid 1394	diagnosis and treatment data collection	data for patient with paiid 1394	Sepsis_patients_data.xlsx	figshare	doi:10.6084/m9.figshare.c.4106036	https://doi.org/10.6084/m9.figshare.c.4106036
record for patient with paiid 1598	diagnosis and treatment data collection	data for patient with paiid 1598	Sepsis_patients_data.xlsx	figshare	doi:10.6084/m9.figshare.c.4106036	https://doi.org/10.6084/m9.figshare.c.4106036
record for patient with paiid 1718	diagnosis and treatment data collection	data for patient with paiid 1718	Sepsis_patients_data.xlsx	figshare	doi:10.6084/m9.figshare.c.4106036	https://doi.org/10.6084/m9.figshare.c.4106036
record for patient with paiid 1811	diagnosis and treatment data collection	data for patient with paiid 1811	Sepsis_patients_data.xlsx	figshare	doi:10.6084/m9.figshare.c.4106036	https://doi.org/10.6084/m9.figshare.c.4106036
record for patient with paiid 1814	diagnosis and treatment data collection	data for patient with paiid 1814	Sepsis_patients_data.xlsx	figshare	doi:10.6084/m9.figshare.c.4106036	https://doi.org/10.6084/m9.figshare.c.4106036
record for patient with paiid 1837	diagnosis and treatment data collection	data for patient with paiid 1837	Sepsis_patients_data.xlsx	figshare	doi:10.6084/m9.figshare.c.4106036	https://doi.org/10.6084/m9.figshare.c.4106036
record for patient with paiid 1859	diagnosis and treatment data collection	data for patient with paiid 1859	Sepsis_patients_data.xlsx	figshare	doi:10.6084/m9.figshare.c.4106036	https://doi.org/10.6084/m9.figshare.c.4106036
record for patient with paiid 1921	diagnosis and treatment data collection	data for patient with paiid 1921	Sepsis_patients_data.xlsx	figshare	doi:10.6084/m9.figshare.c.4106036	https://doi.org/10.6084/m9.figshare.c.4106036
record for patient with paiid 1958	diagnosis and treatment data collection	data for patient with paiid 1958	Sepsis_patients_data.xlsx	figshare	doi:10.6084/m9.figshare.c.4106036	https://doi.org/10.6084/m9.figshare.c.4106036
record for patient with paiid 1988	diagnosis and treatment data collection	data for patient with paiid 1988	Sepsis_patients_data.xlsx	figshare	doi:10.6084/m9.figshare.c.4106036	https://doi.org/10.6084/m9.figshare.c.4106036
record for patient with paiid 2019	diagnosis and treatment data collection	data for patient with paiid 2019	Sepsis_patients_data.xlsx	figshare	doi:10.6084/m9.figshare.c.4106036	https://doi.org/10.6084/m9.figshare.c.4106036
record for patient with paiid 2244	diagnosis and treatment data collection	data for patient with paiid 2244	Sepsis_patients_data.xlsx	figshare	doi:10.6084/m9.figshare.c.4106036	https://doi.org/10.6084/m9.figshare.c.4106036
record for patient with paiid 2370	diagnosis and treatment data collection	data for patient with paiid 2370	Sepsis_patients_data.xlsx	figshare	doi:10.6084/m9.figshare.c.4106036	https://doi.org/10.6084/m9.figshare.c.4106036
record for patient with paiid 2439	diagnosis and treatment data collection	data for patient with paiid 2439	Sepsis_patients_data.xlsx	figshare	doi:10.6084/m9.figshare.c.4106036	https://doi.org/10.6084/m9.figshare.c.4106036
record for patient with paiid 2538	diagnosis and treatment data collection	data for patient with paiid 2538	Sepsis_patients_data.xlsx	figshare	doi:10.6084/m9.figshare.c.4106036	https://doi.org/10.6084/m9.figshare.c.4106036
record for patient with paiid 2721	diagnosis and treatment data collection	data for patient with paiid 2721	Sepsis_patients_data.xlsx	figshare	doi:10.6084/m9.figshare.c.4106036	https://doi.org/10.6084/m9.figshare.c.4106036
record for patient with paiid 2759	diagnosis and treatment data collection	data for patient with paiid 2759	Sepsis_patients_data.xlsx	figshare	doi:10.6084/m9.figshare.c.4106036	https://doi.org/10.6084/m9.figshare.c.4106036
record for patient with paiid 2912	diagnosis and treatment data collection	data for patient with paiid 2912	Sepsis_patients_data.xlsx	figshare	doi:10.6084/m9.figshare.c.4106036	https://doi.org/10.6084/m9.figshare.c.4106036
record for patient with paiid 2987	diagnosis and treatment data collection	data for patient with paiid 2987	Sepsis_patients_data.xlsx	figshare	doi:10.6084/m9.figshare.c.4106036	https://doi.org/10.6084/m9.figshare.c.4106036
record for patient with paiid 3096	diagnosis and treatment data collection	data for patient with paiid 3096	Sepsis_patients_data.xlsx	figshare	doi:10.6084/m9.figshare.c.4106036	https://doi.org/10.6084/m9.figshare.c.4106036
record for patient with paiid 3131	diagnosis and treatment data collection	data for patient with paiid 3131	Sepsis_patients_data.xlsx	figshare	doi:10.6084/m9.figshare.c.4106036	https://doi.org/10.6084/m9.figshare.c.4106036
record for patient with paiid 3142	diagnosis and treatment data collection	data for patient with paiid 3142	Sepsis_patients_data.xlsx	figshare	doi:10.6084/m9.figshare.c.4106036	https://doi.org/10.6084/m9.figshare.c.4106036
record for patient with paiid 3152	diagnosis and treatment data collection	data for patient with paiid 3152	Sepsis_patients_data.xlsx	figshare	doi:10.6084/m9.figshare.c.4106036	https://doi.org/10.6084/m9.figshare.c.4106036
record for patient with paiid 31	diagnosis and treatment data collection	data for patient with paiid 31	Sepsis_patients_data.xlsx	figshare	doi:10.6084/m9.figshare.c.4106036	https://doi.org/10.6084/m9.figshare.c.4106036
record for patient with paiid 55	diagnosis and treatment data collection	data for patient with paiid 55	Sepsis_patients_data.xlsx	figshare	doi:10.6084/m9.figshare.c.4106036	https://doi.org/10.6084/m9.figshare.c.4106036
record for patient with paiid 97	diagnosis and treatment data collection	data for patient with paiid 97	Sepsis_patients_data.xlsx	figshare	doi:10.6084/m9.figshare.c.4106036	https://doi.org/10.6084/m9.figshare.c.4106036
record for patient with paiid 104	diagnosis and treatment data collection	data for patient with paiid 104	Sepsis_patients_data.xlsx	figshare	doi:10.6084/m9.figshare.c.4106036	https://doi.org/10.6084/m9.figshare.c.4106036
record for patient with paiid 212	diagnosis and treatment data collection	data for patient with paiid 212	Sepsis_patients_data.xlsx	figshare	doi:10.6084/m9.figshare.c.4106036	https://doi.org/10.6084/m9.figshare.c.4106036
record for patient with paiid 371	diagnosis and treatment data collection	data for patient with paiid 371	Sepsis_patients_data.xlsx	figshare	doi:10.6084/m9.figshare.c.4106036	https://doi.org/10.6084/m9.figshare.c.4106036
record for patient with paiid 510	diagnosis and treatment data collection	data for patient with paiid 510	Sepsis_patients_data.xlsx	figshare	doi:10.6084/m9.figshare.c.4106036	https://doi.org/10.6084/m9.figshare.c.4106036
record for patient with paiid 610	diagnosis and treatment data collection	data for patient with paiid 610	Sepsis_patients_data.xlsx	figshare	doi:10.6084/m9.figshare.c.4106036	https://doi.org/10.6084/m9.figshare.c.4106036
record for patient with paiid 774	diagnosis and treatment data collection	data for patient with paiid 774	Sepsis_patients_data.xlsx	figshare	doi:10.6084/m9.figshare.c.4106036	https://doi.org/10.6084/m9.figshare.c.4106036
record for patient with paiid 784	diagnosis and treatment data collection	data for patient with paiid 784	Sepsis_patients_data.xlsx	figshare	doi:10.6084/m9.figshare.c.4106036	https://doi.org/10.6084/m9.figshare.c.4106036
record for patient with paiid 813	diagnosis and treatment data collection	data for patient with paiid 813	Sepsis_patients_data.xlsx	figshare	doi:10.6084/m9.figshare.c.4106036	https://doi.org/10.6084/m9.figshare.c.4106036
record for patient with paiid 831	diagnosis and treatment data collection	data for patient with paiid 831	Sepsis_patients_data.xlsx	figshare	doi:10.6084/m9.figshare.c.4106036	https://doi.org/10.6084/m9.figshare.c.4106036
record for patient with paiid 1004	diagnosis and treatment data collection	data for patient with paiid 1004	Sepsis_patients_data.xlsx	figshare	doi:10.6084/m9.figshare.c.4106036	https://doi.org/10.6084/m9.figshare.c.4106036
record for patient with paiid 1046	diagnosis and treatment data collection	data for patient with paiid 1046	Sepsis_patients_data.xlsx	figshare	doi:10.6084/m9.figshare.c.4106036	https://doi.org/10.6084/m9.figshare.c.4106036
record for patient with paiid 1208	diagnosis and treatment data collection	data for patient with paiid 1208	Sepsis_patients_data.xlsx	figshare	doi:10.6084/m9.figshare.c.4106036	https://doi.org/10.6084/m9.figshare.c.4106036
record for patient with paiid 1270	diagnosis and treatment data collection	data for patient with paiid 1270	Sepsis_patients_data.xlsx	figshare	doi:10.6084/m9.figshare.c.4106036	https://doi.org/10.6084/m9.figshare.c.4106036
record for patient with paiid 1419	diagnosis and treatment data collection	data for patient with paiid 1419	Sepsis_patients_data.xlsx	figshare	doi:10.6084/m9.figshare.c.4106036	https://doi.org/10.6084/m9.figshare.c.4106036
record for patient with paiid 1432	diagnosis and treatment data collection	data for patient with paiid 1432	Sepsis_patients_data.xlsx	figshare	doi:10.6084/m9.figshare.c.4106036	https://doi.org/10.6084/m9.figshare.c.4106036
record for patient with paiid 1487	diagnosis and treatment data collection	data for patient with paiid 1487	Sepsis_patients_data.xlsx	figshare	doi:10.6084/m9.figshare.c.4106036	https://doi.org/10.6084/m9.figshare.c.4106036
record for patient with paiid 1709	diagnosis and treatment data collection	data for patient with paiid 1709	Sepsis_patients_data.xlsx	figshare	doi:10.6084/m9.figshare.c.4106036	https://doi.org/10.6084/m9.figshare.c.4106036
record for patient with paiid 1752	diagnosis and treatment data collection	data for patient with paiid 1752	Sepsis_patients_data.xlsx	figshare	doi:10.6084/m9.figshare.c.4106036	https://doi.org/10.6084/m9.figshare.c.4106036
record for patient with paiid 1840	diagnosis and treatment data collection	data for patient with paiid 1840	Sepsis_patients_data.xlsx	figshare	doi:10.6084/m9.figshare.c.4106036	https://doi.org/10.6084/m9.figshare.c.4106036
record for patient with paiid 1842	diagnosis and treatment data collection	data for patient with paiid 1842	Sepsis_patients_data.xlsx	figshare	doi:10.6084/m9.figshare.c.4106036	https://doi.org/10.6084/m9.figshare.c.4106036
record for patient with paiid 1963	diagnosis and treatment data collection	data for patient with paiid 1963	Sepsis_patients_data.xlsx	figshare	doi:10.6084/m9.figshare.c.4106036	https://doi.org/10.6084/m9.figshare.c.4106036
record for patient with paiid 1993	diagnosis and treatment data collection	data for patient with paiid 1993	Sepsis_patients_data.xlsx	figshare	doi:10.6084/m9.figshare.c.4106036	https://doi.org/10.6084/m9.figshare.c.4106036
record for patient with paiid 2071	diagnosis and treatment data collection	data for patient with paiid 2071	Sepsis_patients_data.xlsx	figshare	doi:10.6084/m9.figshare.c.4106036	https://doi.org/10.6084/m9.figshare.c.4106036
record for patient with paiid 2091	diagnosis and treatment data collection	data for patient with paiid 2091	Sepsis_patients_data.xlsx	figshare	doi:10.6084/m9.figshare.c.4106036	https://doi.org/10.6084/m9.figshare.c.4106036
record for patient with paiid 2134	diagnosis and treatment data collection	data for patient with paiid 2134	Sepsis_patients_data.xlsx	figshare	doi:10.6084/m9.figshare.c.4106036	https://doi.org/10.6084/m9.figshare.c.4106036
record for patient with paiid 2144	diagnosis and treatment data collection	data for patient with paiid 2144	Sepsis_patients_data.xlsx	figshare	doi:10.6084/m9.figshare.c.4106036	https://doi.org/10.6084/m9.figshare.c.4106036
record for patient with paiid 2213	diagnosis and treatment data collection	data for patient with paiid 2213	Sepsis_patients_data.xlsx	figshare	doi:10.6084/m9.figshare.c.4106036	https://doi.org/10.6084/m9.figshare.c.4106036
record for patient with paiid 2292	diagnosis and treatment data collection	data for patient with paiid 2292	Sepsis_patients_data.xlsx	figshare	doi:10.6084/m9.figshare.c.4106036	https://doi.org/10.6084/m9.figshare.c.4106036
record for patient with paiid 2507	diagnosis and treatment data collection	data for patient with paiid 2507	Sepsis_patients_data.xlsx	figshare	doi:10.6084/m9.figshare.c.4106036	https://doi.org/10.6084/m9.figshare.c.4106036
record for patient with paiid 2622	diagnosis and treatment data collection	data for patient with paiid 2622	Sepsis_patients_data.xlsx	figshare	doi:10.6084/m9.figshare.c.4106036	https://doi.org/10.6084/m9.figshare.c.4106036
record for patient with paiid 2814	diagnosis and treatment data collection	data for patient with paiid 2814	Sepsis_patients_data.xlsx	figshare	doi:10.6084/m9.figshare.c.4106036	https://doi.org/10.6084/m9.figshare.c.4106036
record for patient with paiid 2841	diagnosis and treatment data collection	data for patient with paiid 2841	Sepsis_patients_data.xlsx	figshare	doi:10.6084/m9.figshare.c.4106036	https://doi.org/10.6084/m9.figshare.c.4106036
record for patient with paiid 2849	diagnosis and treatment data collection	data for patient with paiid 2849	Sepsis_patients_data.xlsx	figshare	doi:10.6084/m9.figshare.c.4106036	https://doi.org/10.6084/m9.figshare.c.4106036
record for patient with paiid 2870	diagnosis and treatment data collection	data for patient with paiid 2870	Sepsis_patients_data.xlsx	figshare	doi:10.6084/m9.figshare.c.4106036	https://doi.org/10.6084/m9.figshare.c.4106036
record for patient with paiid 2944	diagnosis and treatment data collection	data for patient with paiid 2944	Sepsis_patients_data.xlsx	figshare	doi:10.6084/m9.figshare.c.4106036	https://doi.org/10.6084/m9.figshare.c.4106036
record for patient with paiid 3126	diagnosis and treatment data collection	data for patient with paiid 3126	Sepsis_patients_data.xlsx	figshare	doi:10.6084/m9.figshare.c.4106036	https://doi.org/10.6084/m9.figshare.c.4106036
record for patient with paiid 3167	diagnosis and treatment data collection	data for patient with paiid 3167	Sepsis_patients_data.xlsx	figshare	doi:10.6084/m9.figshare.c.4106036	https://doi.org/10.6084/m9.figshare.c.4106036
record for patient with paiid 3176	diagnosis and treatment data collection	data for patient with paiid 3176	Sepsis_patients_data.xlsx	figshare	doi:10.6084/m9.figshare.c.4106036	https://doi.org/10.6084/m9.figshare.c.4106036
record for patient with paiid 3189	diagnosis and treatment data collection	data for patient with paiid 3189	Sepsis_patients_data.xlsx	figshare	doi:10.6084/m9.figshare.c.4106036	https://doi.org/10.6084/m9.figshare.c.4106036
record for patient with paiid 153	diagnosis and treatment data collection	data for patient with paiid 153	Sepsis_patients_data.xlsx	figshare	doi:10.6084/m9.figshare.c.4106036	https://doi.org/10.6084/m9.figshare.c.4106036
record for patient with paiid 331	diagnosis and treatment data collection	data for patient with paiid 331	Sepsis_patients_data.xlsx	figshare	doi:10.6084/m9.figshare.c.4106036	https://doi.org/10.6084/m9.figshare.c.4106036
record for patient with paiid 532	diagnosis and treatment data collection	data for patient with paiid 532	Sepsis_patients_data.xlsx	figshare	doi:10.6084/m9.figshare.c.4106036	https://doi.org/10.6084/m9.figshare.c.4106036
record for patient with paiid 548	diagnosis and treatment data collection	data for patient with paiid 548	Sepsis_patients_data.xlsx	figshare	doi:10.6084/m9.figshare.c.4106036	https://doi.org/10.6084/m9.figshare.c.4106036
record for patient with paiid 571	diagnosis and treatment data collection	data for patient with paiid 571	Sepsis_patients_data.xlsx	figshare	doi:10.6084/m9.figshare.c.4106036	https://doi.org/10.6084/m9.figshare.c.4106036
record for patient with paiid 647	diagnosis and treatment data collection	data for patient with paiid 647	Sepsis_patients_data.xlsx	figshare	doi:10.6084/m9.figshare.c.4106036	https://doi.org/10.6084/m9.figshare.c.4106036
record for patient with paiid 709	diagnosis and treatment data collection	data for patient with paiid 709	Sepsis_patients_data.xlsx	figshare	doi:10.6084/m9.figshare.c.4106036	https://doi.org/10.6084/m9.figshare.c.4106036
record for patient with paiid 791	diagnosis and treatment data collection	data for patient with paiid 791	Sepsis_patients_data.xlsx	figshare	doi:10.6084/m9.figshare.c.4106036	https://doi.org/10.6084/m9.figshare.c.4106036
record for patient with paiid 811	diagnosis and treatment data collection	data for patient with paiid 811	Sepsis_patients_data.xlsx	figshare	doi:10.6084/m9.figshare.c.4106036	https://doi.org/10.6084/m9.figshare.c.4106036
record for patient with paiid 841	diagnosis and treatment data collection	data for patient with paiid 841	Sepsis_patients_data.xlsx	figshare	doi:10.6084/m9.figshare.c.4106036	https://doi.org/10.6084/m9.figshare.c.4106036
record for patient with paiid 847	diagnosis and treatment data collection	data for patient with paiid 847	Sepsis_patients_data.xlsx	figshare	doi:10.6084/m9.figshare.c.4106036	https://doi.org/10.6084/m9.figshare.c.4106036
record for patient with paiid 862	diagnosis and treatment data collection	data for patient with paiid 862	Sepsis_patients_data.xlsx	figshare	doi:10.6084/m9.figshare.c.4106036	https://doi.org/10.6084/m9.figshare.c.4106036
record for patient with paiid 872	diagnosis and treatment data collection	data for patient with paiid 872	Sepsis_patients_data.xlsx	figshare	doi:10.6084/m9.figshare.c.4106036	https://doi.org/10.6084/m9.figshare.c.4106036
record for patient with paiid 890	diagnosis and treatment data collection	data for patient with paiid 890	Sepsis_patients_data.xlsx	figshare	doi:10.6084/m9.figshare.c.4106036	https://doi.org/10.6084/m9.figshare.c.4106036
record for patient with paiid 933	diagnosis and treatment data collection	data for patient with paiid 933	Sepsis_patients_data.xlsx	figshare	doi:10.6084/m9.figshare.c.4106036	https://doi.org/10.6084/m9.figshare.c.4106036
record for patient with paiid 952	diagnosis and treatment data collection	data for patient with paiid 952	Sepsis_patients_data.xlsx	figshare	doi:10.6084/m9.figshare.c.4106036	https://doi.org/10.6084/m9.figshare.c.4106036
record for patient with paiid 980	diagnosis and treatment data collection	data for patient with paiid 980	Sepsis_patients_data.xlsx	figshare	doi:10.6084/m9.figshare.c.4106036	https://doi.org/10.6084/m9.figshare.c.4106036
record for patient with paiid 1066	diagnosis and treatment data collection	data for patient with paiid 1066	Sepsis_patients_data.xlsx	figshare	doi:10.6084/m9.figshare.c.4106036	https://doi.org/10.6084/m9.figshare.c.4106036
record for patient with paiid 1087	diagnosis and treatment data collection	data for patient with paiid 1087	Sepsis_patients_data.xlsx	figshare	doi:10.6084/m9.figshare.c.4106036	https://doi.org/10.6084/m9.figshare.c.4106036
record for patient with paiid 1124	diagnosis and treatment data collection	data for patient with paiid 1124	Sepsis_patients_data.xlsx	figshare	doi:10.6084/m9.figshare.c.4106036	https://doi.org/10.6084/m9.figshare.c.4106036
record for patient with paiid 1148	diagnosis and treatment data collection	data for patient with paiid 1148	Sepsis_patients_data.xlsx	figshare	doi:10.6084/m9.figshare.c.4106036	https://doi.org/10.6084/m9.figshare.c.4106036
record for patient with paiid 1156	diagnosis and treatment data collection	data for patient with paiid 1156	Sepsis_patients_data.xlsx	figshare	doi:10.6084/m9.figshare.c.4106036	https://doi.org/10.6084/m9.figshare.c.4106036
record for patient with paiid 1203	diagnosis and treatment data collection	data for patient with paiid 1203	Sepsis_patients_data.xlsx	figshare	doi:10.6084/m9.figshare.c.4106036	https://doi.org/10.6084/m9.figshare.c.4106036
record for patient with paiid 1212	diagnosis and treatment data collection	data for patient with paiid 1212	Sepsis_patients_data.xlsx	figshare	doi:10.6084/m9.figshare.c.4106036	https://doi.org/10.6084/m9.figshare.c.4106036
record for patient with paiid 1354	diagnosis and treatment data collection	data for patient with paiid 1354	Sepsis_patients_data.xlsx	figshare	doi:10.6084/m9.figshare.c.4106036	https://doi.org/10.6084/m9.figshare.c.4106036
record for patient with paiid 1400	diagnosis and treatment data collection	data for patient with paiid 1400	Sepsis_patients_data.xlsx	figshare	doi:10.6084/m9.figshare.c.4106036	https://doi.org/10.6084/m9.figshare.c.4106036
record for patient with paiid 1439	diagnosis and treatment data collection	data for patient with paiid 1439	Sepsis_patients_data.xlsx	figshare	doi:10.6084/m9.figshare.c.4106036	https://doi.org/10.6084/m9.figshare.c.4106036
record for patient with paiid 1463	diagnosis and treatment data collection	data for patient with paiid 1463	Sepsis_patients_data.xlsx	figshare	doi:10.6084/m9.figshare.c.4106036	https://doi.org/10.6084/m9.figshare.c.4106036
record for patient with paiid 1469	diagnosis and treatment data collection	data for patient with paiid 1469	Sepsis_patients_data.xlsx	figshare	doi:10.6084/m9.figshare.c.4106036	https://doi.org/10.6084/m9.figshare.c.4106036
record for patient with paiid 1694	diagnosis and treatment data collection	data for patient with paiid 1694	Sepsis_patients_data.xlsx	figshare	doi:10.6084/m9.figshare.c.4106036	https://doi.org/10.6084/m9.figshare.c.4106036
record for patient with paiid 1736	diagnosis and treatment data collection	data for patient with paiid 1736	Sepsis_patients_data.xlsx	figshare	doi:10.6084/m9.figshare.c.4106036	https://doi.org/10.6084/m9.figshare.c.4106036
record for patient with paiid 1746	diagnosis and treatment data collection	data for patient with paiid 1746	Sepsis_patients_data.xlsx	figshare	doi:10.6084/m9.figshare.c.4106036	https://doi.org/10.6084/m9.figshare.c.4106036
record for patient with paiid 1782	diagnosis and treatment data collection	data for patient with paiid 1782	Sepsis_patients_data.xlsx	figshare	doi:10.6084/m9.figshare.c.4106036	https://doi.org/10.6084/m9.figshare.c.4106036
record for patient with paiid 1784	diagnosis and treatment data collection	data for patient with paiid 1784	Sepsis_patients_data.xlsx	figshare	doi:10.6084/m9.figshare.c.4106036	https://doi.org/10.6084/m9.figshare.c.4106036
record for patient with paiid 1808	diagnosis and treatment data collection	data for patient with paiid 1808	Sepsis_patients_data.xlsx	figshare	doi:10.6084/m9.figshare.c.4106036	https://doi.org/10.6084/m9.figshare.c.4106036
record for patient with paiid 1809	diagnosis and treatment data collection	data for patient with paiid 1809	Sepsis_patients_data.xlsx	figshare	doi:10.6084/m9.figshare.c.4106036	https://doi.org/10.6084/m9.figshare.c.4106036
record for patient with paiid 1828	diagnosis and treatment data collection	data for patient with paiid 1828	Sepsis_patients_data.xlsx	figshare	doi:10.6084/m9.figshare.c.4106036	https://doi.org/10.6084/m9.figshare.c.4106036
record for patient with paiid 1850	diagnosis and treatment data collection	data for patient with paiid 1850	Sepsis_patients_data.xlsx	figshare	doi:10.6084/m9.figshare.c.4106036	https://doi.org/10.6084/m9.figshare.c.4106036
record for patient with paiid 1997	diagnosis and treatment data collection	data for patient with paiid 1997	Sepsis_patients_data.xlsx	figshare	doi:10.6084/m9.figshare.c.4106036	https://doi.org/10.6084/m9.figshare.c.4106036
record for patient with paiid 2041	diagnosis and treatment data collection	data for patient with paiid 2041	Sepsis_patients_data.xlsx	figshare	doi:10.6084/m9.figshare.c.4106036	https://doi.org/10.6084/m9.figshare.c.4106036
record for patient with paiid 2089	diagnosis and treatment data collection	data for patient with paiid 2089	Sepsis_patients_data.xlsx	figshare	doi:10.6084/m9.figshare.c.4106036	https://doi.org/10.6084/m9.figshare.c.4106036
record for patient with paiid 2357	diagnosis and treatment data collection	data for patient with paiid 2357	Sepsis_patients_data.xlsx	figshare	doi:10.6084/m9.figshare.c.4106036	https://doi.org/10.6084/m9.figshare.c.4106036
record for patient with paiid 2362	diagnosis and treatment data collection	data for patient with paiid 2362	Sepsis_patients_data.xlsx	figshare	doi:10.6084/m9.figshare.c.4106036	https://doi.org/10.6084/m9.figshare.c.4106036
record for patient with paiid 2443	diagnosis and treatment data collection	data for patient with paiid 2443	Sepsis_patients_data.xlsx	figshare	doi:10.6084/m9.figshare.c.4106036	https://doi.org/10.6084/m9.figshare.c.4106036
record for patient with paiid 2551	diagnosis and treatment data collection	data for patient with paiid 2551	Sepsis_patients_data.xlsx	figshare	doi:10.6084/m9.figshare.c.4106036	https://doi.org/10.6084/m9.figshare.c.4106036
record for patient with paiid 2668	diagnosis and treatment data collection	data for patient with paiid 2668	Sepsis_patients_data.xlsx	figshare	doi:10.6084/m9.figshare.c.4106036	https://doi.org/10.6084/m9.figshare.c.4106036
record for patient with paiid 2962	diagnosis and treatment data collection	data for patient with paiid 2962	Sepsis_patients_data.xlsx	figshare	doi:10.6084/m9.figshare.c.4106036	https://doi.org/10.6084/m9.figshare.c.4106036
record for patient with paiid 2978	diagnosis and treatment data collection	data for patient with paiid 2978	Sepsis_patients_data.xlsx	figshare	doi:10.6084/m9.figshare.c.4106036	https://doi.org/10.6084/m9.figshare.c.4106036
record for patient with paiid 3002	diagnosis and treatment data collection	data for patient with paiid 3002	Sepsis_patients_data.xlsx	figshare	doi:10.6084/m9.figshare.c.4106036	https://doi.org/10.6084/m9.figshare.c.4106036
record for patient with paiid 3027	diagnosis and treatment data collection	data for patient with paiid 3027	Sepsis_patients_data.xlsx	figshare	doi:10.6084/m9.figshare.c.4106036	https://doi.org/10.6084/m9.figshare.c.4106036
record for patient with paiid 3037	diagnosis and treatment data collection	data for patient with paiid 3037	Sepsis_patients_data.xlsx	figshare	doi:10.6084/m9.figshare.c.4106036	https://doi.org/10.6084/m9.figshare.c.4106036
record for patient with paiid 157	diagnosis and treatment data collection	data for patient with paiid 157	Sepsis_patients_data.xlsx	figshare	doi:10.6084/m9.figshare.c.4106036	https://doi.org/10.6084/m9.figshare.c.4106036
record for patient with paiid 274	diagnosis and treatment data collection	data for patient with paiid 274	Sepsis_patients_data.xlsx	figshare	doi:10.6084/m9.figshare.c.4106036	https://doi.org/10.6084/m9.figshare.c.4106036
record for patient with paiid 284	diagnosis and treatment data collection	data for patient with paiid 284	Sepsis_patients_data.xlsx	figshare	doi:10.6084/m9.figshare.c.4106036	https://doi.org/10.6084/m9.figshare.c.4106036
record for patient with paiid 326	diagnosis and treatment data collection	data for patient with paiid 326	Sepsis_patients_data.xlsx	figshare	doi:10.6084/m9.figshare.c.4106036	https://doi.org/10.6084/m9.figshare.c.4106036
record for patient with paiid 507	diagnosis and treatment data collection	data for patient with paiid 507	Sepsis_patients_data.xlsx	figshare	doi:10.6084/m9.figshare.c.4106036	https://doi.org/10.6084/m9.figshare.c.4106036
record for patient with paiid 524	diagnosis and treatment data collection	data for patient with paiid 524	Sepsis_patients_data.xlsx	figshare	doi:10.6084/m9.figshare.c.4106036	https://doi.org/10.6084/m9.figshare.c.4106036
record for patient with paiid 630	diagnosis and treatment data collection	data for patient with paiid 630	Sepsis_patients_data.xlsx	figshare	doi:10.6084/m9.figshare.c.4106036	https://doi.org/10.6084/m9.figshare.c.4106036
record for patient with paiid 731	diagnosis and treatment data collection	data for patient with paiid 731	Sepsis_patients_data.xlsx	figshare	doi:10.6084/m9.figshare.c.4106036	https://doi.org/10.6084/m9.figshare.c.4106036
record for patient with paiid 800	diagnosis and treatment data collection	data for patient with paiid 800	Sepsis_patients_data.xlsx	figshare	doi:10.6084/m9.figshare.c.4106036	https://doi.org/10.6084/m9.figshare.c.4106036
record for patient with paiid 853	diagnosis and treatment data collection	data for patient with paiid 853	Sepsis_patients_data.xlsx	figshare	doi:10.6084/m9.figshare.c.4106036	https://doi.org/10.6084/m9.figshare.c.4106036
record for patient with paiid 993	diagnosis and treatment data collection	data for patient with paiid 993	Sepsis_patients_data.xlsx	figshare	doi:10.6084/m9.figshare.c.4106036	https://doi.org/10.6084/m9.figshare.c.4106036
record for patient with paiid 1018	diagnosis and treatment data collection	data for patient with paiid 1018	Sepsis_patients_data.xlsx	figshare	doi:10.6084/m9.figshare.c.4106036	https://doi.org/10.6084/m9.figshare.c.4106036
record for patient with paiid 1175	diagnosis and treatment data collection	data for patient with paiid 1175	Sepsis_patients_data.xlsx	figshare	doi:10.6084/m9.figshare.c.4106036	https://doi.org/10.6084/m9.figshare.c.4106036
record for patient with paiid 1459	diagnosis and treatment data collection	data for patient with paiid 1459	Sepsis_patients_data.xlsx	figshare	doi:10.6084/m9.figshare.c.4106036	https://doi.org/10.6084/m9.figshare.c.4106036
record for patient with paiid 1502	diagnosis and treatment data collection	data for patient with paiid 1502	Sepsis_patients_data.xlsx	figshare	doi:10.6084/m9.figshare.c.4106036	https://doi.org/10.6084/m9.figshare.c.4106036
record for patient with paiid 1507	diagnosis and treatment data collection	data for patient with paiid 1507	Sepsis_patients_data.xlsx	figshare	doi:10.6084/m9.figshare.c.4106036	https://doi.org/10.6084/m9.figshare.c.4106036
record for patient with paiid 1508	diagnosis and treatment data collection	data for patient with paiid 1508	Sepsis_patients_data.xlsx	figshare	doi:10.6084/m9.figshare.c.4106036	https://doi.org/10.6084/m9.figshare.c.4106036
record for patient with paiid 1541	diagnosis and treatment data collection	data for patient with paiid 1541	Sepsis_patients_data.xlsx	figshare	doi:10.6084/m9.figshare.c.4106036	https://doi.org/10.6084/m9.figshare.c.4106036
record for patient with paiid 1769	diagnosis and treatment data collection	data for patient with paiid 1769	Sepsis_patients_data.xlsx	figshare	doi:10.6084/m9.figshare.c.4106036	https://doi.org/10.6084/m9.figshare.c.4106036
record for patient with paiid 1779	diagnosis and treatment data collection	data for patient with paiid 1779	Sepsis_patients_data.xlsx	figshare	doi:10.6084/m9.figshare.c.4106036	https://doi.org/10.6084/m9.figshare.c.4106036
record for patient with paiid 1836	diagnosis and treatment data collection	data for patient with paiid 1836	Sepsis_patients_data.xlsx	figshare	doi:10.6084/m9.figshare.c.4106036	https://doi.org/10.6084/m9.figshare.c.4106036
record for patient with paiid 1843	diagnosis and treatment data collection	data for patient with paiid 1843	Sepsis_patients_data.xlsx	figshare	doi:10.6084/m9.figshare.c.4106036	https://doi.org/10.6084/m9.figshare.c.4106036
record for patient with paiid 1875	diagnosis and treatment data collection	data for patient with paiid 1875	Sepsis_patients_data.xlsx	figshare	doi:10.6084/m9.figshare.c.4106036	https://doi.org/10.6084/m9.figshare.c.4106036
record for patient with paiid 1989	diagnosis and treatment data collection	data for patient with paiid 1989	Sepsis_patients_data.xlsx	figshare	doi:10.6084/m9.figshare.c.4106036	https://doi.org/10.6084/m9.figshare.c.4106036
record for patient with paiid 1998	diagnosis and treatment data collection	data for patient with paiid 1998	Sepsis_patients_data.xlsx	figshare	doi:10.6084/m9.figshare.c.4106036	https://doi.org/10.6084/m9.figshare.c.4106036
record for patient with paiid 2105	diagnosis and treatment data collection	data for patient with paiid 2105	Sepsis_patients_data.xlsx	figshare	doi:10.6084/m9.figshare.c.4106036	https://doi.org/10.6084/m9.figshare.c.4106036
record for patient with paiid 2156	diagnosis and treatment data collection	data for patient with paiid 2156	Sepsis_patients_data.xlsx	figshare	doi:10.6084/m9.figshare.c.4106036	https://doi.org/10.6084/m9.figshare.c.4106036
record for patient with paiid 2173	diagnosis and treatment data collection	data for patient with paiid 2173	Sepsis_patients_data.xlsx	figshare	doi:10.6084/m9.figshare.c.4106036	https://doi.org/10.6084/m9.figshare.c.4106036
record for patient with paiid 2415	diagnosis and treatment data collection	data for patient with paiid 2415	Sepsis_patients_data.xlsx	figshare	doi:10.6084/m9.figshare.c.4106036	https://doi.org/10.6084/m9.figshare.c.4106036
record for patient with paiid 2424	diagnosis and treatment data collection	data for patient with paiid 2424	Sepsis_patients_data.xlsx	figshare	doi:10.6084/m9.figshare.c.4106036	https://doi.org/10.6084/m9.figshare.c.4106036
record for patient with paiid 2625	diagnosis and treatment data collection	data for patient with paiid 2625	Sepsis_patients_data.xlsx	figshare	doi:10.6084/m9.figshare.c.4106036	https://doi.org/10.6084/m9.figshare.c.4106036
record for patient with paiid 2648	diagnosis and treatment data collection	data for patient with paiid 2648	Sepsis_patients_data.xlsx	figshare	doi:10.6084/m9.figshare.c.4106036	https://doi.org/10.6084/m9.figshare.c.4106036
record for patient with paiid 2673	diagnosis and treatment data collection	data for patient with paiid 2673	Sepsis_patients_data.xlsx	figshare	doi:10.6084/m9.figshare.c.4106036	https://doi.org/10.6084/m9.figshare.c.4106036
record for patient with paiid 2722	diagnosis and treatment data collection	data for patient with paiid 2722	Sepsis_patients_data.xlsx	figshare	doi:10.6084/m9.figshare.c.4106036	https://doi.org/10.6084/m9.figshare.c.4106036
record for patient with paiid 2744	diagnosis and treatment data collection	data for patient with paiid 2744	Sepsis_patients_data.xlsx	figshare	doi:10.6084/m9.figshare.c.4106036	https://doi.org/10.6084/m9.figshare.c.4106036
record for patient with paiid 2986	diagnosis and treatment data collection	data for patient with paiid 2986	Sepsis_patients_data.xlsx	figshare	doi:10.6084/m9.figshare.c.4106036	https://doi.org/10.6084/m9.figshare.c.4106036
record for patient with paiid 2991	diagnosis and treatment data collection	data for patient with paiid 2991	Sepsis_patients_data.xlsx	figshare	doi:10.6084/m9.figshare.c.4106036	https://doi.org/10.6084/m9.figshare.c.4106036
record for patient with paiid 3000	diagnosis and treatment data collection	data for patient with paiid 3000	Sepsis_patients_data.xlsx	figshare	doi:10.6084/m9.figshare.c.4106036	https://doi.org/10.6084/m9.figshare.c.4106036
record for patient with paiid 132	diagnosis and treatment data collection	data for patient with paiid 132	Sepsis_patients_data.xlsx	figshare	doi:10.6084/m9.figshare.c.4106036	https://doi.org/10.6084/m9.figshare.c.4106036
record for patient with paiid 360	diagnosis and treatment data collection	data for patient with paiid 360	Sepsis_patients_data.xlsx	figshare	doi:10.6084/m9.figshare.c.4106036	https://doi.org/10.6084/m9.figshare.c.4106036
record for patient with paiid 504	diagnosis and treatment data collection	data for patient with paiid 504	Sepsis_patients_data.xlsx	figshare	doi:10.6084/m9.figshare.c.4106036	https://doi.org/10.6084/m9.figshare.c.4106036
record for patient with paiid 540	diagnosis and treatment data collection	data for patient with paiid 540	Sepsis_patients_data.xlsx	figshare	doi:10.6084/m9.figshare.c.4106036	https://doi.org/10.6084/m9.figshare.c.4106036
record for patient with paiid 542	diagnosis and treatment data collection	data for patient with paiid 542	Sepsis_patients_data.xlsx	figshare	doi:10.6084/m9.figshare.c.4106036	https://doi.org/10.6084/m9.figshare.c.4106036
record for patient with paiid 603	diagnosis and treatment data collection	data for patient with paiid 603	Sepsis_patients_data.xlsx	figshare	doi:10.6084/m9.figshare.c.4106036	https://doi.org/10.6084/m9.figshare.c.4106036
record for patient with paiid 857	diagnosis and treatment data collection	data for patient with paiid 857	Sepsis_patients_data.xlsx	figshare	doi:10.6084/m9.figshare.c.4106036	https://doi.org/10.6084/m9.figshare.c.4106036
record for patient with paiid 920	diagnosis and treatment data collection	data for patient with paiid 920	Sepsis_patients_data.xlsx	figshare	doi:10.6084/m9.figshare.c.4106036	https://doi.org/10.6084/m9.figshare.c.4106036
record for patient with paiid 1088	diagnosis and treatment data collection	data for patient with paiid 1088	Sepsis_patients_data.xlsx	figshare	doi:10.6084/m9.figshare.c.4106036	https://doi.org/10.6084/m9.figshare.c.4106036
record for patient with paiid 1114	diagnosis and treatment data collection	data for patient with paiid 1114	Sepsis_patients_data.xlsx	figshare	doi:10.6084/m9.figshare.c.4106036	https://doi.org/10.6084/m9.figshare.c.4106036
record for patient with paiid 1262	diagnosis and treatment data collection	data for patient with paiid 1262	Sepsis_patients_data.xlsx	figshare	doi:10.6084/m9.figshare.c.4106036	https://doi.org/10.6084/m9.figshare.c.4106036
record for patient with paiid 1403	diagnosis and treatment data collection	data for patient with paiid 1403	Sepsis_patients_data.xlsx	figshare	doi:10.6084/m9.figshare.c.4106036	https://doi.org/10.6084/m9.figshare.c.4106036
record for patient with paiid 1440	diagnosis and treatment data collection	data for patient with paiid 1440	Sepsis_patients_data.xlsx	figshare	doi:10.6084/m9.figshare.c.4106036	https://doi.org/10.6084/m9.figshare.c.4106036
record for patient with paiid 1538	diagnosis and treatment data collection	data for patient with paiid 1538	Sepsis_patients_data.xlsx	figshare	doi:10.6084/m9.figshare.c.4106036	https://doi.org/10.6084/m9.figshare.c.4106036
record for patient with paiid 1615	diagnosis and treatment data collection	data for patient with paiid 1615	Sepsis_patients_data.xlsx	figshare	doi:10.6084/m9.figshare.c.4106036	https://doi.org/10.6084/m9.figshare.c.4106036
record for patient with paiid 1617	diagnosis and treatment data collection	data for patient with paiid 1617	Sepsis_patients_data.xlsx	figshare	doi:10.6084/m9.figshare.c.4106036	https://doi.org/10.6084/m9.figshare.c.4106036
record for patient with paiid 1774	diagnosis and treatment data collection	data for patient with paiid 1774	Sepsis_patients_data.xlsx	figshare	doi:10.6084/m9.figshare.c.4106036	https://doi.org/10.6084/m9.figshare.c.4106036
record for patient with paiid 1878	diagnosis and treatment data collection	data for patient with paiid 1878	Sepsis_patients_data.xlsx	figshare	doi:10.6084/m9.figshare.c.4106036	https://doi.org/10.6084/m9.figshare.c.4106036
record for patient with paiid 1883	diagnosis and treatment data collection	data for patient with paiid 1883	Sepsis_patients_data.xlsx	figshare	doi:10.6084/m9.figshare.c.4106036	https://doi.org/10.6084/m9.figshare.c.4106036
record for patient with paiid 1967	diagnosis and treatment data collection	data for patient with paiid 1967	Sepsis_patients_data.xlsx	figshare	doi:10.6084/m9.figshare.c.4106036	https://doi.org/10.6084/m9.figshare.c.4106036
record for patient with paiid 1971	diagnosis and treatment data collection	data for patient with paiid 1971	Sepsis_patients_data.xlsx	figshare	doi:10.6084/m9.figshare.c.4106036	https://doi.org/10.6084/m9.figshare.c.4106036
record for patient with paiid 1976	diagnosis and treatment data collection	data for patient with paiid 1976	Sepsis_patients_data.xlsx	figshare	doi:10.6084/m9.figshare.c.4106036	https://doi.org/10.6084/m9.figshare.c.4106036
record for patient with paiid 2016	diagnosis and treatment data collection	data for patient with paiid 2016	Sepsis_patients_data.xlsx	figshare	doi:10.6084/m9.figshare.c.4106036	https://doi.org/10.6084/m9.figshare.c.4106036
record for patient with paiid 2155	diagnosis and treatment data collection	data for patient with paiid 2155	Sepsis_patients_data.xlsx	figshare	doi:10.6084/m9.figshare.c.4106036	https://doi.org/10.6084/m9.figshare.c.4106036
record for patient with paiid 2158	diagnosis and treatment data collection	data for patient with paiid 2158	Sepsis_patients_data.xlsx	figshare	doi:10.6084/m9.figshare.c.4106036	https://doi.org/10.6084/m9.figshare.c.4106036
record for patient with paiid 2185	diagnosis and treatment data collection	data for patient with paiid 2185	Sepsis_patients_data.xlsx	figshare	doi:10.6084/m9.figshare.c.4106036	https://doi.org/10.6084/m9.figshare.c.4106036
record for patient with paiid 2195	diagnosis and treatment data collection	data for patient with paiid 2195	Sepsis_patients_data.xlsx	figshare	doi:10.6084/m9.figshare.c.4106036	https://doi.org/10.6084/m9.figshare.c.4106036
record for patient with paiid 2320	diagnosis and treatment data collection	data for patient with paiid 2320	Sepsis_patients_data.xlsx	figshare	doi:10.6084/m9.figshare.c.4106036	https://doi.org/10.6084/m9.figshare.c.4106036
record for patient with paiid 2337	diagnosis and treatment data collection	data for patient with paiid 2337	Sepsis_patients_data.xlsx	figshare	doi:10.6084/m9.figshare.c.4106036	https://doi.org/10.6084/m9.figshare.c.4106036
record for patient with paiid 2482	diagnosis and treatment data collection	data for patient with paiid 2482	Sepsis_patients_data.xlsx	figshare	doi:10.6084/m9.figshare.c.4106036	https://doi.org/10.6084/m9.figshare.c.4106036
record for patient with paiid 2637	diagnosis and treatment data collection	data for patient with paiid 2637	Sepsis_patients_data.xlsx	figshare	doi:10.6084/m9.figshare.c.4106036	https://doi.org/10.6084/m9.figshare.c.4106036
record for patient with paiid 2702	diagnosis and treatment data collection	data for patient with paiid 2702	Sepsis_patients_data.xlsx	figshare	doi:10.6084/m9.figshare.c.4106036	https://doi.org/10.6084/m9.figshare.c.4106036
record for patient with paiid 2806	diagnosis and treatment data collection	data for patient with paiid 2806	Sepsis_patients_data.xlsx	figshare	doi:10.6084/m9.figshare.c.4106036	https://doi.org/10.6084/m9.figshare.c.4106036
record for patient with paiid 2853	diagnosis and treatment data collection	data for patient with paiid 2853	Sepsis_patients_data.xlsx	figshare	doi:10.6084/m9.figshare.c.4106036	https://doi.org/10.6084/m9.figshare.c.4106036
record for patient with paiid 2861	diagnosis and treatment data collection	data for patient with paiid 2861	Sepsis_patients_data.xlsx	figshare	doi:10.6084/m9.figshare.c.4106036	https://doi.org/10.6084/m9.figshare.c.4106036
record for patient with paiid 2970	diagnosis and treatment data collection	data for patient with paiid 2970	Sepsis_patients_data.xlsx	figshare	doi:10.6084/m9.figshare.c.4106036	https://doi.org/10.6084/m9.figshare.c.4106036
record for patient with paiid 2973	diagnosis and treatment data collection	data for patient with paiid 2973	Sepsis_patients_data.xlsx	figshare	doi:10.6084/m9.figshare.c.4106036	https://doi.org/10.6084/m9.figshare.c.4106036
record for patient with paiid 3030	diagnosis and treatment data collection	data for patient with paiid 3030	Sepsis_patients_data.xlsx	figshare	doi:10.6084/m9.figshare.c.4106036	https://doi.org/10.6084/m9.figshare.c.4106036
record for patient with paiid 3046	diagnosis and treatment data collection	data for patient with paiid 3046	Sepsis_patients_data.xlsx	figshare	doi:10.6084/m9.figshare.c.4106036	https://doi.org/10.6084/m9.figshare.c.4106036
record for patient with paiid 3068	diagnosis and treatment data collection	data for patient with paiid 3068	Sepsis_patients_data.xlsx	figshare	doi:10.6084/m9.figshare.c.4106036	https://doi.org/10.6084/m9.figshare.c.4106036
record for patient with paiid 3071	diagnosis and treatment data collection	data for patient with paiid 3071	Sepsis_patients_data.xlsx	figshare	doi:10.6084/m9.figshare.c.4106036	https://doi.org/10.6084/m9.figshare.c.4106036
record for patient with paiid 3090	diagnosis and treatment data collection	data for patient with paiid 3090	Sepsis_patients_data.xlsx	figshare	doi:10.6084/m9.figshare.c.4106036	https://doi.org/10.6084/m9.figshare.c.4106036
record for patient with paiid 3139	diagnosis and treatment data collection	data for patient with paiid 3139	Sepsis_patients_data.xlsx	figshare	doi:10.6084/m9.figshare.c.4106036	https://doi.org/10.6084/m9.figshare.c.4106036
record for patient with paiid 3179	diagnosis and treatment data collection	data for patient with paiid 3179	Sepsis_patients_data.xlsx	figshare	doi:10.6084/m9.figshare.c.4106036	https://doi.org/10.6084/m9.figshare.c.4106036
record for patient with paiid 3188	diagnosis and treatment data collection	data for patient with paiid 3188	Sepsis_patients_data.xlsx	figshare	doi:10.6084/m9.figshare.c.4106036	https://doi.org/10.6084/m9.figshare.c.4106036
record for patient with paiid 10	diagnosis and treatment data collection	data for patient with paiid 10	Sepsis_patients_data.xlsx	figshare	doi:10.6084/m9.figshare.c.4106036	https://doi.org/10.6084/m9.figshare.c.4106036
record for patient with paiid 77	diagnosis and treatment data collection	data for patient with paiid 77	Sepsis_patients_data.xlsx	figshare	doi:10.6084/m9.figshare.c.4106036	https://doi.org/10.6084/m9.figshare.c.4106036
record for patient with paiid 101	diagnosis and treatment data collection	data for patient with paiid 101	Sepsis_patients_data.xlsx	figshare	doi:10.6084/m9.figshare.c.4106036	https://doi.org/10.6084/m9.figshare.c.4106036
record for patient with paiid 184	diagnosis and treatment data collection	data for patient with paiid 184	Sepsis_patients_data.xlsx	figshare	doi:10.6084/m9.figshare.c.4106036	https://doi.org/10.6084/m9.figshare.c.4106036
record for patient with paiid 361	diagnosis and treatment data collection	data for patient with paiid 361	Sepsis_patients_data.xlsx	figshare	doi:10.6084/m9.figshare.c.4106036	https://doi.org/10.6084/m9.figshare.c.4106036
record for patient with paiid 390	diagnosis and treatment data collection	data for patient with paiid 390	Sepsis_patients_data.xlsx	figshare	doi:10.6084/m9.figshare.c.4106036	https://doi.org/10.6084/m9.figshare.c.4106036
record for patient with paiid 483	diagnosis and treatment data collection	data for patient with paiid 483	Sepsis_patients_data.xlsx	figshare	doi:10.6084/m9.figshare.c.4106036	https://doi.org/10.6084/m9.figshare.c.4106036
record for patient with paiid 491	diagnosis and treatment data collection	data for patient with paiid 491	Sepsis_patients_data.xlsx	figshare	doi:10.6084/m9.figshare.c.4106036	https://doi.org/10.6084/m9.figshare.c.4106036
record for patient with paiid 517	diagnosis and treatment data collection	data for patient with paiid 517	Sepsis_patients_data.xlsx	figshare	doi:10.6084/m9.figshare.c.4106036	https://doi.org/10.6084/m9.figshare.c.4106036
record for patient with paiid 559	diagnosis and treatment data collection	data for patient with paiid 559	Sepsis_patients_data.xlsx	figshare	doi:10.6084/m9.figshare.c.4106036	https://doi.org/10.6084/m9.figshare.c.4106036
record for patient with paiid 597	diagnosis and treatment data collection	data for patient with paiid 597	Sepsis_patients_data.xlsx	figshare	doi:10.6084/m9.figshare.c.4106036	https://doi.org/10.6084/m9.figshare.c.4106036
record for patient with paiid 622	diagnosis and treatment data collection	data for patient with paiid 622	Sepsis_patients_data.xlsx	figshare	doi:10.6084/m9.figshare.c.4106036	https://doi.org/10.6084/m9.figshare.c.4106036
record for patient with paiid 757	diagnosis and treatment data collection	data for patient with paiid 757	Sepsis_patients_data.xlsx	figshare	doi:10.6084/m9.figshare.c.4106036	https://doi.org/10.6084/m9.figshare.c.4106036
record for patient with paiid 990	diagnosis and treatment data collection	data for patient with paiid 990	Sepsis_patients_data.xlsx	figshare	doi:10.6084/m9.figshare.c.4106036	https://doi.org/10.6084/m9.figshare.c.4106036
record for patient with paiid 1016	diagnosis and treatment data collection	data for patient with paiid 1016	Sepsis_patients_data.xlsx	figshare	doi:10.6084/m9.figshare.c.4106036	https://doi.org/10.6084/m9.figshare.c.4106036
record for patient with paiid 1057	diagnosis and treatment data collection	data for patient with paiid 1057	Sepsis_patients_data.xlsx	figshare	doi:10.6084/m9.figshare.c.4106036	https://doi.org/10.6084/m9.figshare.c.4106036
record for patient with paiid 1119	diagnosis and treatment data collection	data for patient with paiid 1119	Sepsis_patients_data.xlsx	figshare	doi:10.6084/m9.figshare.c.4106036	https://doi.org/10.6084/m9.figshare.c.4106036
record for patient with paiid 1188	diagnosis and treatment data collection	data for patient with paiid 1188	Sepsis_patients_data.xlsx	figshare	doi:10.6084/m9.figshare.c.4106036	https://doi.org/10.6084/m9.figshare.c.4106036
record for patient with paiid 1207	diagnosis and treatment data collection	data for patient with paiid 1207	Sepsis_patients_data.xlsx	figshare	doi:10.6084/m9.figshare.c.4106036	https://doi.org/10.6084/m9.figshare.c.4106036
record for patient with paiid 1427	diagnosis and treatment data collection	data for patient with paiid 1427	Sepsis_patients_data.xlsx	figshare	doi:10.6084/m9.figshare.c.4106036	https://doi.org/10.6084/m9.figshare.c.4106036
record for patient with paiid 1467	diagnosis and treatment data collection	data for patient with paiid 1467	Sepsis_patients_data.xlsx	figshare	doi:10.6084/m9.figshare.c.4106036	https://doi.org/10.6084/m9.figshare.c.4106036
record for patient with paiid 1573	diagnosis and treatment data collection	data for patient with paiid 1573	Sepsis_patients_data.xlsx	figshare	doi:10.6084/m9.figshare.c.4106036	https://doi.org/10.6084/m9.figshare.c.4106036
record for patient with paiid 1745	diagnosis and treatment data collection	data for patient with paiid 1745	Sepsis_patients_data.xlsx	figshare	doi:10.6084/m9.figshare.c.4106036	https://doi.org/10.6084/m9.figshare.c.4106036
record for patient with paiid 1751	diagnosis and treatment data collection	data for patient with paiid 1751	Sepsis_patients_data.xlsx	figshare	doi:10.6084/m9.figshare.c.4106036	https://doi.org/10.6084/m9.figshare.c.4106036
record for patient with paiid 1776	diagnosis and treatment data collection	data for patient with paiid 1776	Sepsis_patients_data.xlsx	figshare	doi:10.6084/m9.figshare.c.4106036	https://doi.org/10.6084/m9.figshare.c.4106036
record for patient with paiid 1805	diagnosis and treatment data collection	data for patient with paiid 1805	Sepsis_patients_data.xlsx	figshare	doi:10.6084/m9.figshare.c.4106036	https://doi.org/10.6084/m9.figshare.c.4106036
record for patient with paiid 1888	diagnosis and treatment data collection	data for patient with paiid 1888	Sepsis_patients_data.xlsx	figshare	doi:10.6084/m9.figshare.c.4106036	https://doi.org/10.6084/m9.figshare.c.4106036
record for patient with paiid 1895	diagnosis and treatment data collection	data for patient with paiid 1895	Sepsis_patients_data.xlsx	figshare	doi:10.6084/m9.figshare.c.4106036	https://doi.org/10.6084/m9.figshare.c.4106036
record for patient with paiid 1946	diagnosis and treatment data collection	data for patient with paiid 1946	Sepsis_patients_data.xlsx	figshare	doi:10.6084/m9.figshare.c.4106036	https://doi.org/10.6084/m9.figshare.c.4106036
record for patient with paiid 1981	diagnosis and treatment data collection	data for patient with paiid 1981	Sepsis_patients_data.xlsx	figshare	doi:10.6084/m9.figshare.c.4106036	https://doi.org/10.6084/m9.figshare.c.4106036
record for patient with paiid 2028	diagnosis and treatment data collection	data for patient with paiid 2028	Sepsis_patients_data.xlsx	figshare	doi:10.6084/m9.figshare.c.4106036	https://doi.org/10.6084/m9.figshare.c.4106036
record for patient with paiid 2098	diagnosis and treatment data collection	data for patient with paiid 2098	Sepsis_patients_data.xlsx	figshare	doi:10.6084/m9.figshare.c.4106036	https://doi.org/10.6084/m9.figshare.c.4106036
record for patient with paiid 2140	diagnosis and treatment data collection	data for patient with paiid 2140	Sepsis_patients_data.xlsx	figshare	doi:10.6084/m9.figshare.c.4106036	https://doi.org/10.6084/m9.figshare.c.4106036
record for patient with paiid 2166	diagnosis and treatment data collection	data for patient with paiid 2166	Sepsis_patients_data.xlsx	figshare	doi:10.6084/m9.figshare.c.4106036	https://doi.org/10.6084/m9.figshare.c.4106036
record for patient with paiid 2263	diagnosis and treatment data collection	data for patient with paiid 2263	Sepsis_patients_data.xlsx	figshare	doi:10.6084/m9.figshare.c.4106036	https://doi.org/10.6084/m9.figshare.c.4106036
record for patient with paiid 2327	diagnosis and treatment data collection	data for patient with paiid 2327	Sepsis_patients_data.xlsx	figshare	doi:10.6084/m9.figshare.c.4106036	https://doi.org/10.6084/m9.figshare.c.4106036
record for patient with paiid 2332	diagnosis and treatment data collection	data for patient with paiid 2332	Sepsis_patients_data.xlsx	figshare	doi:10.6084/m9.figshare.c.4106036	https://doi.org/10.6084/m9.figshare.c.4106036
record for patient with paiid 2384	diagnosis and treatment data collection	data for patient with paiid 2384	Sepsis_patients_data.xlsx	figshare	doi:10.6084/m9.figshare.c.4106036	https://doi.org/10.6084/m9.figshare.c.4106036
record for patient with paiid 2392	diagnosis and treatment data collection	data for patient with paiid 2392	Sepsis_patients_data.xlsx	figshare	doi:10.6084/m9.figshare.c.4106036	https://doi.org/10.6084/m9.figshare.c.4106036
record for patient with paiid 2492	diagnosis and treatment data collection	data for patient with paiid 2492	Sepsis_patients_data.xlsx	figshare	doi:10.6084/m9.figshare.c.4106036	https://doi.org/10.6084/m9.figshare.c.4106036
record for patient with paiid 2677	diagnosis and treatment data collection	data for patient with paiid 2677	Sepsis_patients_data.xlsx	figshare	doi:10.6084/m9.figshare.c.4106036	https://doi.org/10.6084/m9.figshare.c.4106036
record for patient with paiid 2895	diagnosis and treatment data collection	data for patient with paiid 2895	Sepsis_patients_data.xlsx	figshare	doi:10.6084/m9.figshare.c.4106036	https://doi.org/10.6084/m9.figshare.c.4106036
record for patient with paiid 2897	diagnosis and treatment data collection	data for patient with paiid 2897	Sepsis_patients_data.xlsx	figshare	doi:10.6084/m9.figshare.c.4106036	https://doi.org/10.6084/m9.figshare.c.4106036
record for patient with paiid 2901	diagnosis and treatment data collection	data for patient with paiid 2901	Sepsis_patients_data.xlsx	figshare	doi:10.6084/m9.figshare.c.4106036	https://doi.org/10.6084/m9.figshare.c.4106036
record for patient with paiid 2934	diagnosis and treatment data collection	data for patient with paiid 2934	Sepsis_patients_data.xlsx	figshare	doi:10.6084/m9.figshare.c.4106036	https://doi.org/10.6084/m9.figshare.c.4106036
record for patient with paiid 2999	diagnosis and treatment data collection	data for patient with paiid 2999	Sepsis_patients_data.xlsx	figshare	doi:10.6084/m9.figshare.c.4106036	https://doi.org/10.6084/m9.figshare.c.4106036
record for patient with paiid 3014	diagnosis and treatment data collection	data for patient with paiid 3014	Sepsis_patients_data.xlsx	figshare	doi:10.6084/m9.figshare.c.4106036	https://doi.org/10.6084/m9.figshare.c.4106036
record for patient with paiid 3160	diagnosis and treatment data collection	data for patient with paiid 3160	Sepsis_patients_data.xlsx	figshare	doi:10.6084/m9.figshare.c.4106036	https://doi.org/10.6084/m9.figshare.c.4106036
record for patient with paiid 40	diagnosis and treatment data collection	data for patient with paiid 40	Sepsis_patients_data.xlsx	figshare	doi:10.6084/m9.figshare.c.4106036	https://doi.org/10.6084/m9.figshare.c.4106036
record for patient with paiid 127	diagnosis and treatment data collection	data for patient with paiid 127	Sepsis_patients_data.xlsx	figshare	doi:10.6084/m9.figshare.c.4106036	https://doi.org/10.6084/m9.figshare.c.4106036
record for patient with paiid 169	diagnosis and treatment data collection	data for patient with paiid 169	Sepsis_patients_data.xlsx	figshare	doi:10.6084/m9.figshare.c.4106036	https://doi.org/10.6084/m9.figshare.c.4106036
record for patient with paiid 229	diagnosis and treatment data collection	data for patient with paiid 229	Sepsis_patients_data.xlsx	figshare	doi:10.6084/m9.figshare.c.4106036	https://doi.org/10.6084/m9.figshare.c.4106036
record for patient with paiid 413	diagnosis and treatment data collection	data for patient with paiid 413	Sepsis_patients_data.xlsx	figshare	doi:10.6084/m9.figshare.c.4106036	https://doi.org/10.6084/m9.figshare.c.4106036
record for patient with paiid 427	diagnosis and treatment data collection	data for patient with paiid 427	Sepsis_patients_data.xlsx	figshare	doi:10.6084/m9.figshare.c.4106036	https://doi.org/10.6084/m9.figshare.c.4106036
record for patient with paiid 544	diagnosis and treatment data collection	data for patient with paiid 544	Sepsis_patients_data.xlsx	figshare	doi:10.6084/m9.figshare.c.4106036	https://doi.org/10.6084/m9.figshare.c.4106036
record for patient with paiid 584	diagnosis and treatment data collection	data for patient with paiid 584	Sepsis_patients_data.xlsx	figshare	doi:10.6084/m9.figshare.c.4106036	https://doi.org/10.6084/m9.figshare.c.4106036
record for patient with paiid 600	diagnosis and treatment data collection	data for patient with paiid 600	Sepsis_patients_data.xlsx	figshare	doi:10.6084/m9.figshare.c.4106036	https://doi.org/10.6084/m9.figshare.c.4106036
record for patient with paiid 651	diagnosis and treatment data collection	data for patient with paiid 651	Sepsis_patients_data.xlsx	figshare	doi:10.6084/m9.figshare.c.4106036	https://doi.org/10.6084/m9.figshare.c.4106036
record for patient with paiid 674	diagnosis and treatment data collection	data for patient with paiid 674	Sepsis_patients_data.xlsx	figshare	doi:10.6084/m9.figshare.c.4106036	https://doi.org/10.6084/m9.figshare.c.4106036
record for patient with paiid 721	diagnosis and treatment data collection	data for patient with paiid 721	Sepsis_patients_data.xlsx	figshare	doi:10.6084/m9.figshare.c.4106036	https://doi.org/10.6084/m9.figshare.c.4106036
record for patient with paiid 742	diagnosis and treatment data collection	data for patient with paiid 742	Sepsis_patients_data.xlsx	figshare	doi:10.6084/m9.figshare.c.4106036	https://doi.org/10.6084/m9.figshare.c.4106036
record for patient with paiid 839	diagnosis and treatment data collection	data for patient with paiid 839	Sepsis_patients_data.xlsx	figshare	doi:10.6084/m9.figshare.c.4106036	https://doi.org/10.6084/m9.figshare.c.4106036
record for patient with paiid 916	diagnosis and treatment data collection	data for patient with paiid 916	Sepsis_patients_data.xlsx	figshare	doi:10.6084/m9.figshare.c.4106036	https://doi.org/10.6084/m9.figshare.c.4106036
record for patient with paiid 930	diagnosis and treatment data collection	data for patient with paiid 930	Sepsis_patients_data.xlsx	figshare	doi:10.6084/m9.figshare.c.4106036	https://doi.org/10.6084/m9.figshare.c.4106036
record for patient with paiid 935	diagnosis and treatment data collection	data for patient with paiid 935	Sepsis_patients_data.xlsx	figshare	doi:10.6084/m9.figshare.c.4106036	https://doi.org/10.6084/m9.figshare.c.4106036
record for patient with paiid 969	diagnosis and treatment data collection	data for patient with paiid 969	Sepsis_patients_data.xlsx	figshare	doi:10.6084/m9.figshare.c.4106036	https://doi.org/10.6084/m9.figshare.c.4106036
record for patient with paiid 975	diagnosis and treatment data collection	data for patient with paiid 975	Sepsis_patients_data.xlsx	figshare	doi:10.6084/m9.figshare.c.4106036	https://doi.org/10.6084/m9.figshare.c.4106036
record for patient with paiid 1031	diagnosis and treatment data collection	data for patient with paiid 1031	Sepsis_patients_data.xlsx	figshare	doi:10.6084/m9.figshare.c.4106036	https://doi.org/10.6084/m9.figshare.c.4106036
record for patient with paiid 1036	diagnosis and treatment data collection	data for patient with paiid 1036	Sepsis_patients_data.xlsx	figshare	doi:10.6084/m9.figshare.c.4106036	https://doi.org/10.6084/m9.figshare.c.4106036
record for patient with paiid 1217	diagnosis and treatment data collection	data for patient with paiid 1217	Sepsis_patients_data.xlsx	figshare	doi:10.6084/m9.figshare.c.4106036	https://doi.org/10.6084/m9.figshare.c.4106036
record for patient with paiid 1223	diagnosis and treatment data collection	data for patient with paiid 1223	Sepsis_patients_data.xlsx	figshare	doi:10.6084/m9.figshare.c.4106036	https://doi.org/10.6084/m9.figshare.c.4106036
record for patient with paiid 1301	diagnosis and treatment data collection	data for patient with paiid 1301	Sepsis_patients_data.xlsx	figshare	doi:10.6084/m9.figshare.c.4106036	https://doi.org/10.6084/m9.figshare.c.4106036
record for patient with paiid 1348	diagnosis and treatment data collection	data for patient with paiid 1348	Sepsis_patients_data.xlsx	figshare	doi:10.6084/m9.figshare.c.4106036	https://doi.org/10.6084/m9.figshare.c.4106036
record for patient with paiid 1406	diagnosis and treatment data collection	data for patient with paiid 1406	Sepsis_patients_data.xlsx	figshare	doi:10.6084/m9.figshare.c.4106036	https://doi.org/10.6084/m9.figshare.c.4106036
record for patient with paiid 1450	diagnosis and treatment data collection	data for patient with paiid 1450	Sepsis_patients_data.xlsx	figshare	doi:10.6084/m9.figshare.c.4106036	https://doi.org/10.6084/m9.figshare.c.4106036
record for patient with paiid 1558	diagnosis and treatment data collection	data for patient with paiid 1558	Sepsis_patients_data.xlsx	figshare	doi:10.6084/m9.figshare.c.4106036	https://doi.org/10.6084/m9.figshare.c.4106036
record for patient with paiid 1568	diagnosis and treatment data collection	data for patient with paiid 1568	Sepsis_patients_data.xlsx	figshare	doi:10.6084/m9.figshare.c.4106036	https://doi.org/10.6084/m9.figshare.c.4106036
record for patient with paiid 1719	diagnosis and treatment data collection	data for patient with paiid 1719	Sepsis_patients_data.xlsx	figshare	doi:10.6084/m9.figshare.c.4106036	https://doi.org/10.6084/m9.figshare.c.4106036
record for patient with paiid 1763	diagnosis and treatment data collection	data for patient with paiid 1763	Sepsis_patients_data.xlsx	figshare	doi:10.6084/m9.figshare.c.4106036	https://doi.org/10.6084/m9.figshare.c.4106036
record for patient with paiid 1886	diagnosis and treatment data collection	data for patient with paiid 1886	Sepsis_patients_data.xlsx	figshare	doi:10.6084/m9.figshare.c.4106036	https://doi.org/10.6084/m9.figshare.c.4106036
record for patient with paiid 2110	diagnosis and treatment data collection	data for patient with paiid 2110	Sepsis_patients_data.xlsx	figshare	doi:10.6084/m9.figshare.c.4106036	https://doi.org/10.6084/m9.figshare.c.4106036
record for patient with paiid 2331	diagnosis and treatment data collection	data for patient with paiid 2331	Sepsis_patients_data.xlsx	figshare	doi:10.6084/m9.figshare.c.4106036	https://doi.org/10.6084/m9.figshare.c.4106036
record for patient with paiid 2458	diagnosis and treatment data collection	data for patient with paiid 2458	Sepsis_patients_data.xlsx	figshare	doi:10.6084/m9.figshare.c.4106036	https://doi.org/10.6084/m9.figshare.c.4106036
record for patient with paiid 2513	diagnosis and treatment data collection	data for patient with paiid 2513	Sepsis_patients_data.xlsx	figshare	doi:10.6084/m9.figshare.c.4106036	https://doi.org/10.6084/m9.figshare.c.4106036
record for patient with paiid 2548	diagnosis and treatment data collection	data for patient with paiid 2548	Sepsis_patients_data.xlsx	figshare	doi:10.6084/m9.figshare.c.4106036	https://doi.org/10.6084/m9.figshare.c.4106036
record for patient with paiid 2667	diagnosis and treatment data collection	data for patient with paiid 2667	Sepsis_patients_data.xlsx	figshare	doi:10.6084/m9.figshare.c.4106036	https://doi.org/10.6084/m9.figshare.c.4106036
record for patient with paiid 2892	diagnosis and treatment data collection	data for patient with paiid 2892	Sepsis_patients_data.xlsx	figshare	doi:10.6084/m9.figshare.c.4106036	https://doi.org/10.6084/m9.figshare.c.4106036
record for patient with paiid 3017	diagnosis and treatment data collection	data for patient with paiid 3017	Sepsis_patients_data.xlsx	figshare	doi:10.6084/m9.figshare.c.4106036	https://doi.org/10.6084/m9.figshare.c.4106036
record for patient with paiid 29	diagnosis and treatment data collection	data for patient with paiid 29	Sepsis_patients_data.xlsx	figshare	doi:10.6084/m9.figshare.c.4106036	https://doi.org/10.6084/m9.figshare.c.4106036
record for patient with paiid 84	diagnosis and treatment data collection	data for patient with paiid 84	Sepsis_patients_data.xlsx	figshare	doi:10.6084/m9.figshare.c.4106036	https://doi.org/10.6084/m9.figshare.c.4106036
record for patient with paiid 86	diagnosis and treatment data collection	data for patient with paiid 86	Sepsis_patients_data.xlsx	figshare	doi:10.6084/m9.figshare.c.4106036	https://doi.org/10.6084/m9.figshare.c.4106036
record for patient with paiid 215	diagnosis and treatment data collection	data for patient with paiid 215	Sepsis_patients_data.xlsx	figshare	doi:10.6084/m9.figshare.c.4106036	https://doi.org/10.6084/m9.figshare.c.4106036
record for patient with paiid 257	diagnosis and treatment data collection	data for patient with paiid 257	Sepsis_patients_data.xlsx	figshare	doi:10.6084/m9.figshare.c.4106036	https://doi.org/10.6084/m9.figshare.c.4106036
record for patient with paiid 262	diagnosis and treatment data collection	data for patient with paiid 262	Sepsis_patients_data.xlsx	figshare	doi:10.6084/m9.figshare.c.4106036	https://doi.org/10.6084/m9.figshare.c.4106036
record for patient with paiid 395	diagnosis and treatment data collection	data for patient with paiid 395	Sepsis_patients_data.xlsx	figshare	doi:10.6084/m9.figshare.c.4106036	https://doi.org/10.6084/m9.figshare.c.4106036
record for patient with paiid 435	diagnosis and treatment data collection	data for patient with paiid 435	Sepsis_patients_data.xlsx	figshare	doi:10.6084/m9.figshare.c.4106036	https://doi.org/10.6084/m9.figshare.c.4106036
[truncated: 1,415 more rows]
